# Supplementary material for: National trends in nine key minerals intake (quantity and source) among U.S. adults, 1999 to march 2020
Source: Nutr J. 2024 May 17;23:52. doi: 10.1186/s12937-024-00950-4 (PMC11100034; doi:10.1186/s12937-024-00950-4)
Supplement: Supplementary file 2 — Additional file 2: Supplementary Table 5. Trends in Estimated Percent/Absolute Intake of Calcium From Nine Food Groups and Dietary Supplements by Sociodemographic Characteristics, 1999-2020. Supplementary Table 6. Trends in Estimated Percent/Absolute Intake of Iron From Nine Food Groups and Dietary Supplements by Sociodemographic Characteristics, 1999-2020. Supplementary Table 7. Trends in Estimated Percent/Absolute Intake of Magnesium From Nine Food Groups and Dietary Supplements by Sociodemographic Characteristics, 1999-2020. Supplementary Table 8. Trends in Estimated Percent/Absolute Intake of Phosphorus From Nine Food Groups and Dietary Supplements by Sociodemographic Characteristics, 1999-2020. Supplementary Table 9. Trends in Estimated Percent/Absolute Intake of Potassium From Nine Food Groups and Dietary Supplements by Sociodemographic Characteristics, 1999-2020. Supplementary Table 10. Trends in Estimated Percent/Absolute Intake of Sodium From Nine Food Groups and Dietary Supplements by Sociodemographic Characteristics, 1999-2020. Supplementary Table 11. Trends in Estimated Percent/Absolute Intake of Zinc From Nine Food Groups and Dietary Supplements by Sociodemographic Characteristics, 1999-2020. Supplementary Table 12. Trends in Estimated Percent/Absolute Intake of Copper From Nine Food Groups and Dietary Supplements by Sociodemographic Characteristics, 1999-2020. Supplementary Table 13. Trends in Estimated Percent/Absolute Intake of Selenium From Nine Food Groups and Dietary Supplements by Sociodemographic Characteristics, 1999-2020. [file 12937_2024_950_MOESM2_ESM.xlsx]

## Sheet: Supplementary Table 5
	Supplementary Table 5. Trends in Estimated Percent/Absolute Intake of Calcium From Nine Food Groups and Dietary Supplements by Sociodemographic Characteristics, 1999-2020.
		Survey-Weighted Mean (95% CI) a											1999-March 2020		2003-March 2020
		1999-2000(n=3745)	2001-2002(n=4171)	2003-2004(n=4085)	2005-2006(n=4059)	2007-2008(n=5155)	2009-2010(n=5505)	2011-2012(n=4584)	2013-2014(n=4789)	2015-2016(n=4798)	2017-2018(n=4503)	2017-March 2020(n=7332)	FDR for Trend b	Difference (95% CI) c	FDR for Trend b	Difference (95% CI) d
	Estimated propertion (FB + DSs)
	Gender
	Male
	DSs(%)	7.32(6.23, 8.41)	6.31(5.65, 6.96)	9.14(8.23, 10.05)	7.90(7.12, 8.67)	7.08(5.87, 8.30)	6.94(6.15, 7.74)	6.28(5.38, 7.18)	6.82(6.04, 7.59)	6.45(5.56, 7.35)	5.83(4.96, 6.70)	5.97(5.27, 6.66)	<0.001	-2.24(-3.64, -0.84)	<0.001	-3.81(-4.92, -2.70)
	Meats(%)	9.96(8.98, 10.93)	10.67(9.51, 11.83)	9.47(8.92, 10.03)	9.13(8.61, 9.65)	9.23(8.56, 9.90)	9.10(8.35, 9.85)	9.47(8.62, 10.33)	9.13(8.53, 9.73)	10.89(9.99, 11.78)	12.90(11.81, 14.00)	14.24(13.04, 15.45)	<0.001	5.12(3.25, 6.99)	<0.001	5.42(3.84, 7.00)
	Grains(%)	26.46(25.21, 27.71)	29.12(27.48, 30.77)	28.85(28.02, 29.68)	26.93(25.96, 27.89)	27.80(27.13, 28.47)	26.88(25.77, 27.98)	29.81(28.33, 31.28)	28.73(27.46, 29.99)	28.37(26.72, 30.01)	27.60(25.49, 29.71)	26.08(24.44, 27.72)	0.930	-0.22(-2.38, 1.93)	0.551	-2.81(-4.80, -0.83)
	Milks(%)	34.15(32.74, 35.57)	32.96(31.99, 33.93)	31.79(30.52, 33.05)	30.55(28.71, 32.38)	28.94(27.76, 30.11)	30.76(29.36, 32.16)	28.98(27.56, 30.39)	28.56(27.53, 29.59)	26.94(25.38, 28.51)	25.17(23.41, 26.94)	23.97(22.56, 25.38)	<0.001	-10.34(-12.41, -8.26)	<0.001	-7.28(-9.12, -5.44)
	Vegetables(%)	6.84(5.87, 7.80)	5.97(5.42, 6.51)	5.53(5.09, 5.97)	5.54(5.16, 5.92)	5.39(4.89, 5.88)	5.01(4.75, 5.27)	5.44(4.99, 5.88)	5.70(5.21, 6.19)	5.48(4.91, 6.04)	5.64(5.06, 6.22)	5.52(5.07, 5.98)	0.009	-1.50(-2.86, -0.14)	0.825	-0.16(-0.91, 0.59)
	Fruits(%)	2.02(1.68, 2.36)	2.27(1.91, 2.63)	3.79(3.14, 4.44)	3.60(3.27, 3.93)	4.28(3.67, 4.88)	4.30(3.97, 4.64)	3.32(2.64, 4.00)	3.46(3.05, 3.88)	2.98(2.64, 3.32)	3.16(2.70, 3.62)	3.25(2.86, 3.65)	0.186	1.06(0.41, 1.70)	<0.001	-0.60(-1.36, 0.16)
	Beverages(%)	7.87(7.36, 8.38)	7.89(7.22, 8.57)	6.27(5.84, 6.71)	11.93(11.30, 12.56)	12.22(11.35, 13.08)	11.38(10.42, 12.33)	12.06(11.21, 12.90)	12.87(11.69, 14.04)	13.87(12.65, 15.09)	14.29(13.10, 15.47)	14.64(13.86, 15.43)	<0.001	7.16(6.08, 8.25)	<0.001	8.37(7.38, 9.36)
	Nuts(%)	2.38(2.03, 2.74)	2.10(1.71, 2.48)	2.03(1.67, 2.40)	1.78(1.54, 2.02)	2.25(1.95, 2.55)	2.65(2.32, 2.97)	2.05(1.78, 2.33)	1.87(1.71, 2.03)	2.38(1.97, 2.79)	2.70(2.25, 3.15)	2.73(2.40, 3.05)	0.272	0.27(-0.29, 0.82)	0.030	0.60(0.09, 1.10)
	Eggs(%)	2.57(2.16, 2.98)	2.33(1.95, 2.72)	2.75(2.44, 3.07)	2.37(2.10, 2.64)	2.63(2.30, 2.95)	2.76(2.43, 3.09)	2.34(2.11, 2.57)	2.60(2.34, 2.85)	2.41(2.14, 2.69)	2.29(2.04, 2.55)	3.18(2.81, 3.54)	0.138	0.69(-0.01, 1.40)	0.467	0.21(-0.25, 0.68)
	Oils(%)	0.43(0.33, 0.53)	0.38(0.29, 0.47)	0.36(0.31, 0.42)	0.28(0.23, 0.32)	0.25(0.20, 0.30)	0.22(0.20, 0.25)	0.25(0.20, 0.31)	0.28(0.21, 0.34)	0.23(0.18, 0.28)	0.42(0.37, 0.47)	0.42(0.38, 0.46)	0.148	0.01(-0.11, 0.13)	0.206	0.05(-0.02, 0.13)
	Female
	DSs(%)	15.77(13.39, 18.16)	16.89(15.05, 18.73)	18.49(16.84, 20.15)	18.26(17.04, 19.48)	16.64(15.23, 18.05)	14.57(13.55, 15.59)	14.39(13.42, 15.35)	14.26(12.93, 15.59)	12.53(11.24, 13.83)	11.67(10.40, 12.95)	11.85(10.64, 13.06)	<0.001	-5.37(-8.02, -2.72)	<0.001	-7.58(-9.40, -5.76)
	Meats(%)	7.59(6.63, 8.56)	7.44(6.91, 7.98)	7.43(6.76, 8.10)	6.25(5.74, 6.77)	6.79(6.18, 7.41)	7.10(6.63, 7.56)	7.36(6.62, 8.10)	6.98(6.33, 7.63)	7.68(6.80, 8.56)	9.36(8.26, 10.46)	10.10(9.10, 11.09)	<0.001	3.03(1.72, 4.34)	<0.001	3.07(1.86, 4.28)
	Grains(%)	23.34(22.16, 24.52)	25.69(24.29, 27.08)	24.86(24.09, 25.64)	21.65(20.47, 22.82)	22.55(21.74, 23.37)	22.31(21.36, 23.26)	24.81(23.60, 26.01)	24.81(23.88, 25.75)	23.78(22.60, 24.96)	23.92(22.55, 25.29)	22.85(21.72, 23.98)	0.347	0.49(-1.47, 2.46)	0.079	-1.26(-2.93, 0.41)
	Milks(%)	33.03(30.89, 35.17)	31.22(29.57, 32.88)	29.39(28.55, 30.23)	29.21(28.10, 30.32)	28.35(26.65, 30.04)	30.24(28.84, 31.65)	27.21(26.02, 28.39)	26.81(25.46, 28.15)	26.73(25.30, 28.15)	25.86(24.41, 27.31)	25.09(23.78, 26.39)	<0.001	-7.55(-10.70, -4.40)	<0.001	-4.15(-6.04, -2.26)
	Vegetables(%)	7.21(6.58, 7.84)	6.50(5.80, 7.20)	6.08(5.63, 6.53)	5.90(5.52, 6.29)	5.36(4.98, 5.75)	5.78(5.47, 6.08)	5.96(5.52, 6.39)	6.08(5.70, 6.46)	5.98(5.49, 6.48)	6.48(5.85, 7.11)	6.61(5.99, 7.23)	0.068	-0.94(-1.99, 0.10)	0.132	0.47(-0.41, 1.36)
	Fruits(%)	2.33(1.95, 2.71)	2.23(1.89, 2.58)	4.12(3.57, 4.66)	3.28(2.91, 3.65)	4.54(3.64, 5.45)	4.19(3.75, 4.62)	3.46(3.07, 3.86)	3.28(3.02, 3.55)	3.54(3.05, 4.02)	2.75(2.49, 3.00)	2.86(2.60, 3.13)	0.351	0.38(-0.11, 0.86)	<0.001	-1.32(-1.80, -0.84)
	Beverages(%)	6.45(5.72, 7.19)	5.97(5.54, 6.39)	5.35(4.89, 5.81)	11.71(11.01, 12.41)	11.53(10.80, 12.26)	11.30(10.65, 11.95)	12.80(12.02, 13.57)	13.47(12.54, 14.40)	14.57(13.79, 15.35)	15.14(14.10, 16.18)	15.02(14.29, 15.75)	<0.001	8.84(7.81, 9.87)	<0.001	9.74(8.84, 10.64)
	Nuts(%)	1.69(1.42, 1.96)	1.68(1.46, 1.90)	1.73(1.50, 1.95)	1.54(1.30, 1.79)	2.16(1.92, 2.41)	2.36(2.09, 2.62)	1.57(1.40, 1.74)	1.80(1.58, 2.02)	2.30(1.82, 2.78)	2.32(1.96, 2.68)	2.48(2.12, 2.84)	0.001	0.64(0.25, 1.03)	0.028	0.48(0.13, 0.84)
	Eggs(%)	2.15(1.69, 2.62)	2.00(1.63, 2.38)	2.18(1.79, 2.56)	1.88(1.59, 2.17)	1.81(1.62, 2.01)	1.90(1.72, 2.09)	2.14(1.81, 2.46)	2.22(1.91, 2.53)	2.61(2.41, 2.81)	2.19(1.81, 2.58)	2.76(2.43, 3.09)	0.001	0.56(-0.10, 1.21)	<0.001	0.54(-0.04, 1.12)
	Oils(%)	0.42(0.35, 0.50)	0.38(0.31, 0.44)	0.37(0.31, 0.43)	0.32(0.28, 0.36)	0.25(0.21, 0.30)	0.26(0.23, 0.28)	0.32(0.25, 0.38)	0.29(0.25, 0.32)	0.28(0.25, 0.31)	0.36(0.32, 0.39)	0.40(0.37, 0.43)	0.085	-0.05(-0.15, 0.04)	0.132	0.02(-0.07, 0.10)
	Age group, y
	20-34y
	DSs(%)	6.01(4.37, 7.65)	6.26(4.23, 8.29)	7.09(6.02, 8.15)	6.85(5.79, 7.91)	6.62(5.57, 7.67)	4.89(3.98, 5.81)	5.75(4.59, 6.91)	4.89(3.78, 5.99)	4.68(3.65, 5.71)	3.97(3.30, 4.65)	4.12(3.28, 4.97)	0.001	-1.93(-4.07, 0.21)	<0.001	-3.02(-4.57, -1.47)
	Meats(%)	10.44(8.52, 12.36)	10.35(9.41, 11.30)	10.00(8.86, 11.13)	9.00(8.35, 9.64)	9.63(8.63, 10.63)	9.59(8.34, 10.85)	10.26(9.14, 11.38)	9.52(8.73, 10.30)	10.08(8.71, 11.45)	12.33(11.25, 13.42)	13.81(12.61, 15.01)	0.009	3.91(1.23, 6.58)	<0.001	4.71(2.71, 6.71)
	Grains(%)	29.54(26.83, 32.24)	31.56(29.21, 33.90)	30.80(29.35, 32.24)	27.43(25.92, 28.94)	28.54(27.30, 29.78)	27.94(26.73, 29.16)	31.07(29.07, 33.07)	30.66(28.75, 32.58)	30.07(28.54, 31.59)	30.50(28.14, 32.86)	29.48(27.27, 31.68)	0.944	-0.51(-4.36, 3.34)	0.369	-1.67(-4.61, 1.27)
	Milks(%)	32.02(29.42, 34.62)	32.55(30.12, 34.97)	32.09(30.61, 33.57)	31.13(29.09, 33.17)	28.15(25.80, 30.50)	30.29(28.30, 32.27)	26.87(24.91, 28.83)	27.75(26.41, 29.09)	25.46(24.03, 26.88)	23.60(21.48, 25.73)	21.97(20.37, 23.57)	<0.001	-9.21(-12.84, -5.58)	<0.001	-9.93(-12.51, -7.35)
	Vegetables(%)	7.15(6.09, 8.22)	4.56(3.75, 5.36)	5.14(4.75, 5.53)	4.75(4.27, 5.23)	4.47(3.90, 5.05)	4.82(4.24, 5.39)	4.90(4.45, 5.35)	5.12(4.37, 5.87)	5.27(4.65, 5.89)	5.56(4.58, 6.55)	5.47(4.68, 6.26)	0.173	-2.07(-3.81, -0.33)	0.274	0.22(-0.85, 1.30)
	Fruits(%)	1.61(1.19, 2.02)	2.10(1.59, 2.61)	3.78(3.05, 4.51)	3.34(2.73, 3.96)	4.73(3.56, 5.91)	4.40(3.85, 4.95)	3.44(2.98, 3.90)	3.23(2.69, 3.76)	3.33(2.63, 4.04)	2.64(2.06, 3.23)	2.71(2.12, 3.30)	0.096	0.99(0.17, 1.80)	0.008	-0.91(-1.86, 0.05)
	Beverages(%)	8.71(8.02, 9.40)	8.42(7.27, 9.58)	6.34(5.77, 6.90)	13.63(12.34, 14.92)	13.72(12.42, 15.02)	12.94(11.81, 14.06)	13.98(12.81, 15.16)	14.26(13.04, 15.49)	16.06(14.56, 17.57)	16.45(15.44, 17.46)	16.83(16.06, 17.61)	<0.001	7.95(6.78, 9.11)	<0.001	10.23(9.14, 11.32)
	Nuts(%)	1.90(1.35, 2.44)	1.91(1.40, 2.41)	1.85(1.34, 2.37)	1.49(0.97, 2.01)	2.07(1.38, 2.77)	2.25(1.80, 2.71)	1.56(1.28, 1.83)	1.72(1.47, 1.97)	2.04(1.73, 2.36)	2.30(1.85, 2.75)	2.37(1.87, 2.87)	0.564	0.39(-0.37, 1.15)	0.495	0.26(-0.46, 0.98)
	Eggs(%)	2.13(1.50, 2.75)	1.97(1.56, 2.39)	2.62(2.12, 3.12)	2.14(1.72, 2.56)	1.83(1.54, 2.11)	2.67(2.18, 3.16)	1.88(1.58, 2.18)	2.57(2.14, 3.01)	2.79(2.41, 3.16)	2.40(1.81, 3.00)	2.96(2.44, 3.47)	0.035	0.72(-0.18, 1.61)	0.090	0.12(-0.63, 0.87)
	Oils(%)	0.51(0.26, 0.76)	0.32(0.20, 0.44)	0.30(0.25, 0.36)	0.24(0.20, 0.29)	0.24(0.18, 0.29)	0.21(0.17, 0.24)	0.29(0.18, 0.39)	0.29(0.21, 0.36)	0.22(0.19, 0.26)	0.32(0.27, 0.37)	0.34(0.30, 0.38)	0.149	-0.19(-0.46, 0.08)	0.269	0.02(-0.05, 0.10)
	35-49y
	DSs(%)	11.08(8.79, 13.38)	10.16(8.56, 11.75)	11.34(9.17, 13.51)	11.88(10.87, 12.90)	9.03(8.12, 9.95)	7.70(6.87, 8.53)	7.90(6.35, 9.44)	7.29(6.37, 8.21)	6.51(5.67, 7.34)	6.78(5.38, 8.18)	6.71(5.64, 7.78)	<0.001	-4.99(-7.98, -2.00)	<0.001	-4.84(-7.56, -2.12)
	Meats(%)	9.13(7.85, 10.42)	10.26(8.96, 11.56)	8.58(7.86, 9.29)	7.81(6.97, 8.66)	7.99(7.38, 8.61)	8.70(7.83, 9.57)	8.38(7.56, 9.20)	8.03(7.39, 8.68)	10.30(8.81, 11.78)	11.69(10.33, 13.05)	13.04(11.54, 14.53)	0.002	4.50(2.44, 6.55)	<0.001	4.52(2.55, 6.49)
	Grains(%)	23.45(21.31, 25.59)	27.10(25.38, 28.81)	28.42(27.07, 29.77)	24.00(22.23, 25.77)	26.18(24.79, 27.56)	25.10(23.75, 26.46)	27.66(25.73, 29.60)	28.22(26.90, 29.54)	27.05(25.45, 28.65)	26.49(24.36, 28.62)	25.06(23.80, 26.33)	0.185	1.80(-0.72, 4.32)	0.972	-2.88(-5.11, -0.65)
	Milks(%)	35.26(32.73, 37.80)	32.06(30.34, 33.79)	31.07(28.94, 33.19)	29.97(28.01, 31.93)	28.74(27.15, 30.32)	31.01(29.78, 32.24)	28.80(26.69, 30.91)	27.08(25.59, 28.57)	26.07(23.96, 28.18)	24.06(21.52, 26.60)	23.71(21.59, 25.83)	<0.001	-11.27(-15.13, -7.41)	<0.001	-7.16(-10.48, -3.83)
	Vegetables(%)	6.65(5.74, 7.55)	6.20(5.67, 6.72)	5.68(5.18, 6.19)	5.62(5.05, 6.18)	5.52(5.07, 5.97)	5.14(4.79, 5.48)	5.53(4.99, 6.08)	6.62(6.00, 7.24)	6.10(5.56, 6.64)	6.37(5.50, 7.25)	5.95(5.40, 6.51)	0.563	-0.97(-2.11, 0.16)	0.036	0.25(-0.51, 1.00)
	Fruits(%)	2.03(1.66, 2.40)	2.05(1.49, 2.60)	3.75(2.72, 4.78)	2.95(2.52, 3.39)	3.97(2.91, 5.02)	3.88(3.24, 4.52)	2.99(2.56, 3.42)	3.17(2.84, 3.51)	3.13(2.61, 3.64)	3.19(2.49, 3.89)	3.06(2.54, 3.57)	0.214	0.88(0.27, 1.50)	0.011	-1.11(-2.19, -0.03)
	Beverages(%)	7.64(7.05, 8.24)	7.60(7.08, 8.11)	6.87(6.27, 7.47)	13.71(12.71, 14.70)	13.20(12.59, 13.82)	13.10(12.35, 13.85)	13.90(12.72, 15.08)	14.76(13.87, 15.64)	16.01(14.49, 17.54)	16.17(14.92, 17.42)	16.24(15.34, 17.14)	<0.001	8.61(7.41, 9.80)	<0.001	9.50(8.27, 10.72)
	Nuts(%)	1.92(1.47, 2.36)	1.95(1.66, 2.24)	1.68(1.36, 2.01)	1.61(1.29, 1.92)	2.44(2.02, 2.85)	2.61(2.22, 2.99)	2.00(1.73, 2.27)	2.09(1.78, 2.39)	2.32(1.78, 2.85)	2.44(1.92, 2.95)	2.43(1.90, 2.97)	0.189	0.34(-0.59, 1.27)	0.216	0.66(-0.16, 1.49)
	Eggs(%)	2.48(1.78, 3.17)	2.24(1.62, 2.86)	2.25(1.84, 2.66)	2.12(1.71, 2.53)	2.74(2.33, 3.15)	2.53(2.10, 2.96)	2.47(2.00, 2.94)	2.47(2.19, 2.74)	2.26(1.73, 2.80)	2.37(1.78, 2.96)	3.35(2.60, 4.10)	0.150	1.02(-0.23, 2.27)	0.163	0.96(0.00, 1.93)
	Oils(%)	0.37(0.30, 0.43)	0.40(0.29, 0.51)	0.36(0.29, 0.44)	0.33(0.26, 0.40)	0.28(0.19, 0.37)	0.24(0.21, 0.27)	0.36(0.22, 0.50)	0.28(0.24, 0.32)	0.25(0.18, 0.33)	0.44(0.35, 0.54)	0.44(0.38, 0.51)	0.929	0.07(-0.03, 0.18)	0.116	0.10(-0.02, 0.21)
	50-64y
	DSs(%)	16.23(14.14, 18.31)	15.99(13.75, 18.23)	18.94(16.94, 20.95)	15.83(13.79, 17.87)	16.34(13.68, 19.01)	15.28(13.72, 16.84)	12.51(10.41, 14.62)	14.26(12.49, 16.03)	10.60(8.77, 12.44)	10.04(8.18, 11.90)	10.02(8.82, 11.23)	<0.001	-6.01(-8.45, -3.57)	<0.001	-9.15(-11.55, -6.75)
	Meats(%)	7.78(6.57, 8.99)	7.27(6.47, 8.07)	8.08(7.23, 8.94)	7.50(6.78, 8.22)	7.49(6.70, 8.28)	7.23(6.60, 7.85)	7.99(7.10, 8.88)	7.65(6.84, 8.46)	8.92(8.11, 9.72)	10.82(9.32, 12.33)	11.22(9.93, 12.51)	<0.001	3.63(1.59, 5.67)	<0.001	3.52(1.84, 5.20)
	Grains(%)	22.73(21.16, 24.30)	25.42(24.08, 26.76)	23.22(21.63, 24.81)	23.61(22.25, 24.96)	22.51(21.22, 23.80)	22.10(20.79, 23.41)	26.07(23.77, 28.38)	24.55(23.26, 25.84)	24.58(23.12, 26.04)	23.35(21.30, 25.40)	22.09(20.77, 23.42)	0.822	-0.15(-2.42, 2.11)	0.683	-1.42(-3.49, 0.66)
	Milks(%)	31.14(29.05, 33.23)	31.00(28.78, 33.23)	29.02(27.15, 30.89)	27.75(25.55, 29.94)	27.89(26.17, 29.62)	30.10(27.88, 32.31)	26.97(25.38, 28.56)	27.28(25.47, 29.09)	27.55(25.08, 30.02)	26.75(25.04, 28.46)	25.66(24.35, 26.96)	<0.001	-6.08(-8.71, -3.46)	0.077	-2.35(-4.67, -0.03)
	Vegetables(%)	7.60(6.44, 8.77)	7.33(5.94, 8.71)	6.48(5.73, 7.22)	6.33(5.64, 7.02)	5.83(5.19, 6.47)	5.89(5.38, 6.40)	6.44(5.67, 7.22)	5.69(5.23, 6.16)	5.78(5.19, 6.38)	6.39(5.39, 7.40)	6.73(5.81, 7.66)	0.037	-0.96(-2.81, 0.90)	0.884	0.22(-1.17, 1.62)
	Fruits(%)	2.67(2.08, 3.26)	2.42(2.18, 2.66)	3.72(3.10, 4.34)	3.48(2.95, 4.01)	4.30(3.54, 5.07)	3.91(3.41, 4.42)	3.61(2.66, 4.56)	3.25(2.60, 3.90)	3.21(2.54, 3.89)	2.81(2.36, 3.25)	3.13(2.75, 3.51)	0.989	0.16(-0.64, 0.97)	0.010	-0.87(-1.62, -0.12)
	Beverages(%)	6.54(5.79, 7.30)	6.13(5.70, 6.55)	5.40(4.85, 5.94)	11.09(10.21, 11.98)	11.10(9.86, 12.33)	10.32(9.48, 11.17)	12.00(10.81, 13.20)	12.92(11.56, 14.28)	13.84(12.62, 15.06)	14.64(12.87, 16.41)	14.67(13.43, 15.90)	<0.001	8.04(6.28, 9.80)	<0.001	8.86(7.23, 10.50)
	Nuts(%)	2.23(1.64, 2.83)	1.71(1.32, 2.10)	1.92(1.58, 2.27)	1.81(1.48, 2.15)	2.17(1.73, 2.60)	2.82(2.22, 3.43)	1.86(1.48, 2.23)	1.80(1.55, 2.05)	2.75(2.14, 3.35)	2.72(1.94, 3.49)	3.04(2.23, 3.85)	0.006	0.86(-0.08, 1.79)	0.012	0.95(0.15, 1.75)
	Eggs(%)	2.65(2.07, 3.24)	2.39(1.73, 3.06)	2.73(2.22, 3.24)	2.28(1.83, 2.74)	2.14(1.76, 2.51)	2.07(1.80, 2.35)	2.28(1.92, 2.65)	2.32(1.91, 2.73)	2.47(2.10, 2.85)	2.10(1.85, 2.35)	3.01(2.64, 3.38)	0.346	0.49(-0.45, 1.44)	0.180	0.28(-0.43, 1.00)
	Oils(%)	0.42(0.34, 0.50)	0.34(0.28, 0.40)	0.48(0.36, 0.60)	0.32(0.27, 0.38)	0.24(0.21, 0.27)	0.27(0.24, 0.30)	0.26(0.22, 0.30)	0.28(0.24, 0.31)	0.30(0.23, 0.37)	0.38(0.34, 0.42)	0.43(0.37, 0.49)	0.296	0.02(-0.12, 0.15)	0.854	-0.06(-0.24, 0.12)
	≥65y
	DSs(%)	17.17(14.98, 19.35)	18.56(16.70, 20.41)	21.74(20.06, 23.41)	20.83(18.90, 22.77)	20.01(17.46, 22.56)	18.65(17.07, 20.23)	17.81(15.99, 19.63)	18.24(16.74, 19.73)	18.11(15.96, 20.26)	16.04(14.40, 17.69)	16.35(14.75, 17.95)	<0.001	-2.35(-5.55, 0.85)	<0.001	-6.60(-8.84, -4.36)
	Meats(%)	6.23(5.56, 6.90)	6.54(5.78, 7.29)	6.24(5.66, 6.83)	5.68(5.16, 6.20)	5.83(5.08, 6.58)	5.95(5.63, 6.27)	6.26(5.40, 7.13)	6.41(5.92, 6.90)	7.30(6.43, 8.18)	8.97(7.90, 10.03)	9.95(9.02, 10.89)	<0.001	3.67(2.44, 4.89)	<0.001	3.89(2.72, 5.07)
	Grains(%)	21.93(20.31, 23.56)	23.53(22.28, 24.78)	23.04(21.59, 24.49)	20.86(19.96, 21.76)	21.23(20.27, 22.18)	21.88(20.77, 22.98)	22.82(21.47, 24.16)	22.17(21.13, 23.21)	21.42(19.62, 23.21)	21.62(19.92, 23.32)	20.25(18.86, 21.64)	0.256	-1.49(-3.90, 0.92)	0.517	-2.20(-4.45, 0.04)
	Milks(%)	36.04(33.59, 38.49)	32.68(31.16, 34.19)	29.49(28.07, 30.91)	30.74(28.73, 32.74)	30.28(28.92, 31.64)	30.54(29.02, 32.05)	30.48(28.58, 32.38)	28.85(27.60, 30.11)	28.53(26.88, 30.19)	28.06(26.45, 29.66)	27.28(25.66, 28.90)	<0.001	-7.12(-10.52, -3.72)	0.034	-1.60(-3.91, 0.72)
	Vegetables(%)	6.84(6.13, 7.55)	7.61(6.73, 8.49)	6.15(5.63, 6.66)	6.45(5.86, 7.04)	5.85(5.25, 6.46)	6.02(5.47, 6.57)	5.95(5.33, 6.58)	6.27(5.54, 7.00)	5.85(5.10, 6.59)	6.01(5.52, 6.49)	6.24(5.74, 6.73)	0.006	-0.64(-1.48, 0.20)	0.525	-0.03(-0.76, 0.69)
	Fruits(%)	2.84(2.44, 3.23)	2.66(2.36, 2.95)	4.87(4.23, 5.52)	4.29(3.66, 4.92)	4.89(4.38, 5.39)	5.07(4.53, 5.60)	3.57(2.97, 4.18)	4.03(3.54, 4.51)	3.41(2.90, 3.91)	3.23(2.47, 3.98)	3.36(2.73, 3.99)	0.500	0.44(-0.38, 1.25)	<0.001	-1.34(-2.19, -0.48)
	Beverages(%)	4.25(3.70, 4.81)	4.02(3.56, 4.49)	3.84(3.47, 4.22)	7.23(6.74, 7.73)	7.68(6.95, 8.42)	7.67(7.23, 8.11)	8.74(8.09, 9.40)	9.86(9.03, 10.69)	10.38(9.29, 11.47)	11.07(10.07, 12.06)	11.12(10.29, 11.94)	<0.001	6.99(5.99, 7.98)	<0.001	7.25(6.26, 8.24)
	Nuts(%)	2.15(1.70, 2.60)	1.92(1.55, 2.30)	2.14(1.84, 2.43)	1.77(1.44, 2.10)	2.07(1.75, 2.39)	2.19(1.79, 2.59)	1.81(1.36, 2.26)	1.69(1.49, 1.89)	2.23(1.82, 2.64)	2.53(1.93, 3.14)	2.54(2.04, 3.03)	0.757	0.24(-0.58, 1.06)	0.525	0.22(-0.43, 0.88)
	Eggs(%)	2.14(1.68, 2.60)	2.00(1.60, 2.40)	2.17(1.86, 2.48)	1.86(1.40, 2.32)	1.91(1.66, 2.16)	1.79(1.52, 2.05)	2.33(1.84, 2.82)	2.19(1.87, 2.51)	2.53(2.01, 3.05)	2.07(1.87, 2.27)	2.48(2.15, 2.81)	0.029	0.27(-0.48, 1.01)	0.012	0.30(-0.25, 0.84)
	Oils(%)	0.40(0.29, 0.52)	0.48(0.38, 0.59)	0.32(0.27, 0.37)	0.29(0.23, 0.34)	0.25(0.22, 0.28)	0.25(0.21, 0.29)	0.22(0.18, 0.25)	0.29(0.25, 0.34)	0.25(0.22, 0.28)	0.41(0.36, 0.46)	0.43(0.38, 0.48)	0.216	0.00(-0.20, 0.20)	0.011	0.11(0.03, 0.19)
	Race/ethnicity
	Hispanic e
	DSs(%)	-	-	-	-	5.69(4.82, 6.55)	6.81(6.03, 7.58)	5.91(4.28, 7.54)	5.13(4.16, 6.10)	6.20(5.42, 6.97)	5.97(5.19, 6.76)	6.12(5.22, 7.03)	0.244	-0.47(-1.94, 0.99)	-	-
	Meats(%)	-	-	-	-	7.33(6.62, 8.03)	8.03(7.37, 8.69)	8.45(7.36, 9.54)	7.72(7.11, 8.34)	8.56(7.80, 9.31)	8.96(8.01, 9.92)	10.72(9.80, 11.64)	<0.001	3.36(2.04, 4.68)	-	-
	Grains(%)	-	-	-	-	27.65(26.56, 28.74)	26.45(24.56, 28.33)	31.11(28.16, 34.07)	32.46(29.40, 35.52)	32.14(29.78, 34.50)	31.53(29.57, 33.49)	29.15(27.43, 30.88)	<0.001	3.28(1.14, 5.42)	-	-
	Milks(%)	-	-	-	-	29.77(27.37, 32.17)	28.80(26.51, 31.09)	26.87(23.59, 30.15)	25.36(22.73, 28.00)	23.33(21.40, 25.26)	21.74(19.75, 23.73)	21.38(19.58, 23.18)	<0.001	-9.00(-12.38, -5.61)	-	-
	Vegetables(%)	-	-	-	-	4.24(3.82, 4.66)	4.05(3.62, 4.48)	4.28(3.73, 4.82)	4.59(4.07, 5.10)	4.44(4.05, 4.83)	5.12(4.44, 5.81)	4.78(4.37, 5.19)	0.063	0.42(-0.23, 1.06)	-	-
	Fruits(%)	-	-	-	-	6.08(5.09, 7.07)	5.96(4.71, 7.20)	4.49(3.63, 5.35)	4.37(3.38, 5.37)	4.69(3.99, 5.39)	4.21(3.58, 4.84)	4.04(3.49, 4.60)	<0.001	-2.10(-3.25, -0.95)	-	-
	Beverages(%)	-	-	-	-	13.73(12.40, 15.05)	14.21(12.90, 15.52)	13.56(12.44, 14.68)	15.24(13.91, 16.57)	15.50(14.69, 16.31)	17.14(15.30, 18.98)	17.36(16.06, 18.66)	<0.001	3.52(1.25, 5.78)	-	-
	Nuts(%)	-	-	-	-	2.72(2.17, 3.26)	2.73(2.41, 3.06)	2.23(1.77, 2.68)	2.29(1.81, 2.78)	2.20(1.95, 2.44)	2.58(2.07, 3.09)	2.56(2.19, 2.94)	0.593	-0.19(-0.94, 0.55)	-	-
	Eggs(%)	-	-	-	-	2.68(2.15, 3.22)	2.83(2.11, 3.56)	2.83(2.25, 3.41)	2.59(2.30, 2.87)	2.82(2.57, 3.07)	2.63(2.28, 2.98)	3.65(2.96, 4.34)	0.041	1.12(0.28, 1.96)	-	-
	Oils(%)	-	-	-	-	0.13(0.11, 0.15)	0.14(0.12, 0.16)	0.27(0.08, 0.46)	0.24(0.17, 0.32)	0.14(0.11, 0.17)	0.27(0.23, 0.31)	0.31(0.27, 0.35)	0.003	0.17(0.12, 0.22)	-	-
	Non-Hispanic white
	DSs(%)	13.64(12.26, 15.02)	13.51(12.58, 14.43)	15.89(14.33, 17.44)	14.89(13.82, 15.96)	14.35(12.96, 15.74)	12.55(11.80, 13.30)	12.01(11.03, 13.00)	12.63(11.91, 13.34)	10.89(9.49, 12.29)	10.13(9.01, 11.25)	10.40(9.37, 11.43)	<0.001	-4.78(-6.32, -3.24)	<0.001	-6.75(-8.31, -5.20)
	Meats(%)	7.64(6.78, 8.51)	8.14(7.30, 8.97)	7.60(7.01, 8.19)	6.89(6.30, 7.48)	7.52(6.93, 8.12)	7.34(6.78, 7.90)	7.59(6.95, 8.24)	7.21(6.59, 7.83)	8.50(7.73, 9.27)	10.97(9.79, 12.15)	12.01(10.77, 13.24)	<0.001	5.01(3.08, 6.93)	<0.001	4.99(3.31, 6.68)
	Grains(%)	23.68(22.38, 24.98)	26.00(24.79, 27.22)	25.82(24.90, 26.74)	23.34(22.69, 23.99)	24.31(23.50, 25.12)	23.61(22.53, 24.70)	26.45(24.55, 28.35)	25.20(24.15, 26.25)	24.94(23.83, 26.05)	24.35(22.52, 26.17)	23.15(21.32, 24.98)	0.718	0.07(-2.16, 2.30)	0.920	-2.18(-4.00, -0.37)
	Milks(%)	35.08(32.95, 37.22)	33.72(32.40, 35.03)	32.04(31.07, 33.01)	31.40(30.00, 32.81)	29.92(28.54, 31.30)	32.14(30.25, 34.04)	29.88(29.01, 30.75)	29.75(28.65, 30.84)	29.22(28.03, 30.40)	27.58(25.73, 29.43)	26.37(24.71, 28.03)	<0.001	-8.70(-11.71, -5.68)	<0.001	-5.51(-7.30, -3.72)
	Vegetables(%)	7.03(6.27, 7.79)	5.85(5.23, 6.47)	5.68(5.37, 5.99)	5.62(5.38, 5.85)	5.12(4.82, 5.41)	5.49(5.15, 5.83)	5.63(5.11, 6.15)	5.93(5.55, 6.31)	5.60(5.04, 6.16)	6.02(5.36, 6.67)	6.12(5.49, 6.76)	0.162	-1.09(-2.41, 0.22)	0.269	0.33(-0.60, 1.26)
	Fruits(%)	1.85(1.52, 2.18)	2.07(1.75, 2.40)	3.31(2.93, 3.70)	2.93(2.56, 3.31)	3.56(3.06, 4.05)	3.82(3.35, 4.30)	2.77(2.18, 3.36)	2.83(2.52, 3.13)	2.66(2.21, 3.10)	2.27(1.84, 2.69)	2.40(2.08, 2.73)	0.604	0.45(-0.06, 0.95)	<0.001	-0.87(-1.46, -0.28)
	Beverages(%)	6.93(6.50, 7.37)	6.66(6.19, 7.12)	5.39(5.08, 5.71)	11.15(10.64, 11.66)	10.86(10.05, 11.66)	10.28(9.55, 11.01)	11.74(11.00, 12.47)	12.20(11.37, 13.02)	13.21(12.20, 14.22)	13.70(12.57, 14.84)	13.76(12.92, 14.59)	<0.001	7.42(6.58, 8.26)	<0.001	8.62(7.64, 9.59)
	Nuts(%)	1.67(1.42, 1.91)	1.65(1.44, 1.86)	1.74(1.43, 2.05)	1.56(1.37, 1.74)	2.17(1.92, 2.41)	2.40(2.07, 2.73)	1.64(1.37, 1.92)	1.66(1.47, 1.85)	2.34(1.97, 2.71)	2.49(2.12, 2.86)	2.59(2.30, 2.88)	<0.001	0.81(0.36, 1.26)	0.001	0.78(0.39, 1.18)
	Eggs(%)	2.03(1.71, 2.35)	1.98(1.66, 2.30)	2.13(1.73, 2.53)	1.88(1.52, 2.24)	1.98(1.73, 2.22)	2.10(1.84, 2.36)	1.98(1.76, 2.21)	2.30(2.02, 2.57)	2.36(2.10, 2.62)	2.09(1.76, 2.42)	2.78(2.46, 3.09)	<0.001	0.85(0.30, 1.40)	0.005	0.57(0.00, 1.14)
	Oils(%)	0.45(0.37, 0.53)	0.43(0.37, 0.49)	0.39(0.34, 0.43)	0.34(0.30, 0.37)	0.27(0.23, 0.31)	0.27(0.24, 0.29)	0.31(0.23, 0.38)	0.30(0.26, 0.35)	0.29(0.25, 0.34)	0.41(0.37, 0.44)	0.42(0.39, 0.45)	0.035	-0.04(-0.17, 0.09)	0.587	0.02(-0.04, 0.08)
	Non-Hispanic black
	DSs(%)	6.24(3.97, 8.51)	5.94(4.34, 7.55)	7.13(5.19, 9.07)	7.71(5.87, 9.55)	6.73(5.64, 7.82)	7.49(6.22, 8.76)	7.15(5.93, 8.38)	6.34(5.20, 7.48)	6.23(5.08, 7.38)	5.98(4.92, 7.03)	6.02(5.21, 6.84)	0.092	-1.38(-3.91, 1.16)	0.010	-2.32(-4.98, 0.35)
	Meats(%)	15.14(13.08, 17.20)	14.58(12.69, 16.46)	12.09(10.92, 13.26)	11.22(9.71, 12.73)	11.02(9.92, 12.13)	10.90(9.70, 12.10)	12.21(11.00, 13.42)	12.71(12.18, 13.24)	14.11(12.42, 15.80)	15.27(13.82, 16.71)	16.02(14.80, 17.23)	0.013	2.13(-0.66, 4.93)	<0.001	3.87(2.12, 5.62)
	Grains(%)	27.33(24.32, 30.34)	29.25(27.65, 30.84)	30.43(29.22, 31.63)	27.33(24.78, 29.87)	26.01(24.72, 27.29)	28.17(26.15, 30.20)	27.50(25.57, 29.42)	27.39(25.66, 29.12)	26.01(25.03, 26.99)	26.16(23.65, 28.67)	25.14(23.12, 27.16)	0.176	-1.79(-6.78, 3.19)	0.017	-4.60(-7.33, -1.87)
	Milks(%)	25.37(22.78, 27.97)	23.58(20.76, 26.40)	23.47(21.71, 25.23)	22.74(20.71, 24.77)	21.25(19.04, 23.45)	23.78(22.04, 25.52)	21.58(20.29, 22.87)	22.07(21.18, 22.96)	20.20(18.89, 21.51)	21.33(19.94, 22.71)	19.78(18.50, 21.07)	<0.001	-6.20(-9.79, -2.62)	<0.001	-3.86(-6.39, -1.33)
	Vegetables(%)	8.01(7.17, 8.86)	8.95(7.67, 10.23)	7.53(6.63, 8.43)	6.48(5.66, 7.29)	6.82(5.90, 7.74)	5.84(5.08, 6.60)	6.92(6.46, 7.38)	6.50(5.92, 7.08)	6.87(6.19, 7.55)	6.63(6.15, 7.12)	6.92(6.46, 7.37)	0.001	-2.07(-3.13, -1.01)	0.865	-0.60(-1.66, 0.45)
	Fruits(%)	3.47(2.73, 4.21)	3.03(2.16, 3.90)	6.38(5.72, 7.05)	5.22(4.54, 5.90)	7.17(5.49, 8.86)	5.20(4.68, 5.71)	4.84(4.03, 5.64)	5.07(4.40, 5.73)	4.61(3.78, 5.43)	4.41(3.84, 4.98)	4.39(3.97, 4.80)	0.814	0.93(0.03, 1.82)	<0.001	-1.86(-2.75, -0.97)
	Beverages(%)	8.31(7.34, 9.27)	9.28(8.47, 10.09)	7.42(6.55, 8.30)	14.71(13.36, 16.05)	15.93(14.26, 17.61)	13.25(12.14, 14.37)	14.76(13.56, 15.95)	15.27(14.12, 16.42)	17.01(15.94, 18.08)	15.36(13.94, 16.79)	15.98(14.68, 17.27)	<0.001	8.46(6.68, 10.24)	<0.001	9.16(7.29, 11.02)
	Nuts(%)	2.11(1.41, 2.80)	2.32(1.15, 3.49)	1.55(1.27, 1.82)	1.27(1.01, 1.53)	1.64(1.13, 2.16)	1.73(1.32, 2.14)	1.57(1.09, 2.05)	1.38(1.16, 1.59)	1.47(1.15, 1.80)	1.81(1.39, 2.24)	1.79(1.52, 2.07)	0.413	0.00(-0.92, 0.92)	0.391	0.41(-0.07, 0.89)
	Eggs(%)	3.51(2.37, 4.66)	2.81(2.09, 3.53)	3.59(2.87, 4.31)	3.11(2.52, 3.70)	3.11(2.60, 3.62)	3.40(2.89, 3.91)	3.22(2.67, 3.78)	2.97(2.65, 3.29)	3.22(2.45, 3.98)	2.54(2.29, 2.80)	3.41(2.96, 3.85)	0.872	-0.07(-1.27, 1.13)	0.968	-0.32(-1.26, 0.62)
	Oils(%)	0.51(0.32, 0.69)	0.26(0.19, 0.32)	0.41(0.31, 0.51)	0.23(0.19, 0.27)	0.31(0.15, 0.47)	0.24(0.19, 0.29)	0.24(0.20, 0.29)	0.31(0.26, 0.35)	0.27(0.22, 0.32)	0.51(0.40, 0.61)	0.55(0.49, 0.61)	0.558	0.00(-0.23, 0.24)	0.012	0.12(-0.03, 0.28)
	Education level
	Less than high school graduate
	DSs(%)	9.15(6.79, 11.52)	7.60(6.05, 9.15)	9.85(8.39, 11.31)	9.29(8.05, 10.54)	8.53(6.95, 10.11)	8.20(6.89, 9.50)	7.06(5.83, 8.29)	7.37(5.98, 8.76)	7.85(6.23, 9.47)	6.10(4.63, 7.57)	6.63(5.34, 7.93)	0.044	-2.87(-5.58, -0.17)	0.009	-3.13(-5.07, -1.19)
	Meats(%)	9.46(8.11, 10.82)	9.83(8.64, 11.02)	9.86(9.06, 10.66)	9.02(7.72, 10.33)	8.57(7.67, 9.48)	9.06(8.44, 9.68)	9.23(7.96, 10.50)	9.89(8.86, 10.92)	10.59(8.89, 12.29)	11.18(10.03, 12.33)	12.91(11.69, 14.12)	0.001	4.44(2.71, 6.18)	<0.001	3.22(1.50, 4.93)
	Grains(%)	25.52(23.88, 27.16)	30.48(28.79, 32.17)	29.01(27.68, 30.33)	26.16(24.56, 27.77)	27.03(25.91, 28.15)	26.59(25.27, 27.91)	29.32(26.96, 31.68)	30.07(27.91, 32.23)	29.31(26.80, 31.83)	29.07(26.42, 31.72)	27.07(25.02, 29.12)	0.578	0.80(-1.93, 3.53)	0.508	-2.48(-5.17, 0.21)
	Milks(%)	33.05(31.17, 34.92)	30.22(28.02, 32.42)	29.11(27.29, 30.92)	28.30(26.20, 30.40)	27.97(26.49, 29.45)	28.67(27.32, 30.03)	28.70(25.41, 32.00)	25.70(24.10, 27.30)	25.04(22.75, 27.33)	23.19(20.57, 25.82)	23.01(21.10, 24.92)	<0.001	-9.32(-12.08, -6.56)	<0.001	-5.39(-8.64, -2.15)
	Vegetables(%)	6.40(5.56, 7.24)	6.63(5.17, 8.08)	5.27(4.76, 5.79)	5.63(5.02, 6.24)	4.88(4.25, 5.52)	4.98(4.34, 5.63)	5.06(4.48, 5.64)	4.46(3.91, 5.02)	4.91(3.99, 5.82)	4.89(4.21, 5.57)	4.92(4.27, 5.57)	0.001	-1.56(-2.79, -0.33)	0.194	-0.15(-1.04, 0.73)
	Fruits(%)	2.51(1.93, 3.10)	2.20(1.79, 2.62)	5.13(4.26, 6.00)	4.43(3.79, 5.06)	4.61(3.67, 5.56)	4.71(4.19, 5.24)	3.55(2.91, 4.18)	3.55(3.10, 4.01)	4.12(3.20, 5.04)	3.99(2.97, 5.02)	3.81(3.06, 4.55)	0.091	1.05(0.16, 1.94)	0.001	-1.47(-2.60, -0.34)
	Beverages(%)	7.89(7.07, 8.71)	7.67(7.17, 8.17)	6.96(6.11, 7.81)	12.13(11.05, 13.20)	12.68(11.39, 13.98)	12.83(11.55, 14.10)	12.53(10.94, 14.12)	14.14(12.36, 15.91)	13.90(12.80, 15.00)	16.46(14.59, 18.33)	16.09(14.61, 17.57)	<0.001	8.20(6.51, 9.88)	<0.001	9.01(7.18, 10.85)
	Nuts(%)	2.61(2.07, 3.16)	2.26(1.79, 2.74)	1.97(1.54, 2.39)	2.09(1.69, 2.50)	2.79(1.85, 3.73)	2.32(1.87, 2.77)	1.73(1.44, 2.01)	1.88(1.45, 2.32)	1.57(1.25, 1.89)	2.65(1.93, 3.38)	2.40(1.93, 2.87)	0.004	-0.55(-1.48, 0.39)	0.064	0.17(-0.50, 0.83)
	Eggs(%)	3.11(2.55, 3.66)	2.87(1.87, 3.88)	2.62(2.27, 2.97)	2.74(2.33, 3.16)	2.74(2.41, 3.08)	2.48(1.92, 3.04)	2.61(2.26, 2.97)	2.74(2.32, 3.16)	2.58(2.29, 2.87)	2.20(1.69, 2.71)	2.86(2.36, 3.36)	0.331	-0.25(-1.18, 0.68)	0.891	0.12(-0.59, 0.83)
	Oils(%)	0.29(0.20, 0.38)	0.24(0.17, 0.31)	0.23(0.19, 0.26)	0.20(0.15, 0.25)	0.18(0.15, 0.22)	0.15(0.12, 0.17)	0.20(0.15, 0.26)	0.19(0.13, 0.24)	0.14(0.09, 0.18)	0.26(0.20, 0.33)	0.31(0.23, 0.38)	0.692	0.05(-0.06, 0.17)	0.193	0.11(0.02, 0.21)
	High school or equivalent
	DSs(%)	10.72(9.08, 12.36)	11.41(10.23, 12.58)	13.76(12.31, 15.20)	14.06(12.52, 15.60)	12.55(11.18, 13.91)	10.87(9.00, 12.74)	9.57(7.28, 11.86)	10.40(8.93, 11.86)	8.58(6.81, 10.36)	8.68(6.86, 10.50)	8.46(6.95, 9.97)	<0.001	-2.50(-4.68, -0.32)	<0.001	-5.77(-7.61, -3.92)
	Meats(%)	9.98(8.42, 11.54)	10.20(8.75, 11.65)	8.40(7.60, 9.20)	7.58(7.09, 8.07)	9.23(7.71, 10.76)	9.03(8.12, 9.94)	9.27(8.09, 10.44)	8.41(7.45, 9.37)	10.60(9.44, 11.76)	12.24(10.98, 13.49)	13.13(11.84, 14.41)	0.001	3.16(1.10, 5.23)	<0.001	4.71(2.98, 6.43)
	Grains(%)	24.33(22.76, 25.90)	29.03(27.68, 30.38)	27.58(26.69, 28.48)	25.55(24.49, 26.61)	24.91(23.35, 26.47)	25.24(23.49, 26.99)	27.03(25.16, 28.90)	28.44(26.62, 30.27)	27.09(24.92, 29.25)	26.48(24.28, 28.67)	25.28(23.67, 26.88)	0.691	0.43(-2.00, 2.86)	0.828	-2.24(-4.17, -0.31)
	Milks(%)	33.37(30.24, 36.51)	29.31(26.98, 31.64)	30.92(29.73, 32.11)	29.01(26.77, 31.26)	27.26(25.65, 28.88)	30.97(28.84, 33.09)	28.34(26.59, 30.10)	27.53(26.12, 28.94)	26.33(24.13, 28.53)	25.18(23.14, 27.22)	23.85(22.02, 25.68)	<0.001	-8.49(-11.94, -5.03)	<0.001	-5.77(-8.13, -3.41)
	Vegetables(%)	7.62(6.68, 8.56)	5.52(4.66, 6.39)	5.56(4.93, 6.19)	5.56(4.97, 6.14)	6.00(5.34, 6.67)	4.98(4.62, 5.33)	5.45(4.65, 6.25)	5.38(4.66, 6.10)	5.39(4.65, 6.12)	5.45(4.71, 6.20)	5.50(4.86, 6.14)	0.006	-2.19(-3.48, -0.90)	0.679	-0.18(-1.22, 0.85)
	Fruits(%)	1.86(1.53, 2.19)	1.83(1.55, 2.11)	3.38(2.66, 4.09)	2.86(2.20, 3.53)	3.66(2.98, 4.34)	3.80(3.32, 4.28)	3.47(2.42, 4.51)	3.47(2.98, 3.97)	3.50(3.03, 3.97)	2.95(2.42, 3.49)	3.23(2.65, 3.80)	0.017	1.11(0.20, 2.02)	0.529	-0.37(-1.38, 0.65)
	Beverages(%)	7.60(6.88, 8.31)	7.99(7.20, 8.77)	5.59(4.99, 6.19)	12.00(10.84, 13.15)	12.43(11.69, 13.17)	11.09(9.83, 12.35)	12.66(11.39, 13.93)	12.93(11.70, 14.16)	13.61(12.51, 14.71)	14.10(12.55, 15.64)	14.55(13.30, 15.81)	<0.001	7.14(5.64, 8.63)	<0.001	8.93(7.49, 10.36)
	Nuts(%)	1.41(0.89, 1.92)	1.89(1.37, 2.41)	1.90(1.49, 2.31)	1.30(0.95, 1.65)	1.59(1.31, 1.87)	1.82(1.48, 2.16)	1.47(1.19, 1.75)	1.36(1.14, 1.59)	1.76(1.48, 2.05)	2.15(1.82, 2.48)	2.38(1.97, 2.78)	0.272	0.94(0.27, 1.61)	0.205	0.32(-0.31, 0.95)
	Eggs(%)	2.71(1.62, 3.80)	2.46(2.07, 2.84)	2.59(2.19, 2.99)	1.81(1.37, 2.25)	2.20(1.80, 2.60)	1.97(1.58, 2.37)	2.46(1.85, 3.07)	1.83(1.52, 2.13)	2.85(2.24, 3.45)	2.46(2.17, 2.76)	3.30(2.87, 3.73)	0.361	0.48(-0.51, 1.47)	0.015	0.38(-0.19, 0.95)
	Oils(%)	0.40(0.29, 0.51)	0.36(0.29, 0.44)	0.33(0.29, 0.37)	0.26(0.23, 0.30)	0.26(0.19, 0.34)	0.23(0.20, 0.26)	0.28(0.17, 0.39)	0.24(0.21, 0.28)	0.29(0.21, 0.38)	0.32(0.28, 0.35)	0.33(0.29, 0.37)	0.232	-0.09(-0.22, 0.04)	0.114	0.00(-0.06, 0.07)
	College or above
	DSs(%)	13.57(11.91, 15.23)	13.40(11.91, 14.89)	15.40(13.59, 17.21)	14.04(13.21, 14.88)	13.31(11.87, 14.74)	11.85(10.70, 13.00)	11.60(10.45, 12.75)	11.53(10.54, 12.52)	10.29(9.32, 11.27)	9.47(8.82, 10.13)	9.69(8.94, 10.45)	<0.001	-4.86(-6.75, -2.98)	<0.001	-6.40(-8.25, -4.55)
	Meats(%)	7.73(6.55, 8.90)	8.20(7.44, 8.97)	7.95(7.03, 8.87)	7.26(6.73, 7.78)	7.08(6.50, 7.66)	7.31(6.76, 7.87)	7.89(7.28, 8.51)	7.45(6.87, 8.03)	8.51(7.81, 9.21)	10.47(9.47, 11.47)	11.47(10.43, 12.51)	<0.001	4.36(2.73, 6.00)	<0.001	4.06(2.69, 5.44)
	Grains(%)	24.71(23.43, 25.99)	25.57(24.39, 26.75)	25.70(24.76, 26.64)	23.04(22.17, 23.91)	24.34(23.61, 25.06)	23.49(22.30, 24.67)	26.76(25.51, 28.01)	25.31(24.41, 26.20)	24.96(24.17, 25.75)	24.72(23.08, 26.36)	23.57(22.28, 24.85)	0.453	-0.02(-2.10, 2.05)	0.449	-1.71(-3.68, 0.26)
	Milks(%)	33.83(31.02, 36.64)	33.81(32.64, 34.98)	30.86(29.39, 32.33)	30.68(29.25, 32.11)	29.49(27.92, 31.06)	30.92(29.47, 32.37)	27.82(26.92, 28.71)	28.14(26.97, 29.31)	27.36(26.11, 28.60)	26.10(24.16, 28.03)	25.12(23.49, 26.74)	<0.001	-9.12(-12.74, -5.51)	<0.001	-5.62(-8.04, -3.20)
	Vegetables(%)	7.04(6.13, 7.95)	6.43(5.83, 7.03)	6.11(5.66, 6.56)	5.83(5.49, 6.18)	5.26(4.97, 5.54)	5.71(5.40, 6.03)	5.95(5.57, 6.33)	6.40(5.97, 6.82)	6.02(5.55, 6.49)	6.57(5.98, 7.15)	6.54(6.01, 7.06)	0.421	-0.62(-1.78, 0.54)	0.043	0.41(-0.37, 1.19)
	Fruits(%)	2.20(1.81, 2.58)	2.44(2.08, 2.80)	3.85(3.24, 4.47)	3.39(3.03, 3.76)	4.71(3.83, 5.59)	4.27(3.84, 4.70)	3.32(2.95, 3.69)	3.29(2.96, 3.62)	3.02(2.59, 3.44)	2.76(2.43, 3.08)	2.85(2.62, 3.07)	0.547	0.43(-0.04, 0.91)	<0.001	-1.11(-1.71, -0.52)
	Beverages(%)	6.54(5.88, 7.21)	6.18(5.64, 6.73)	5.52(5.10, 5.93)	11.65(10.90, 12.40)	11.28(10.48, 12.07)	10.97(10.31, 11.63)	12.35(11.51, 13.18)	13.06(12.21, 13.90)	14.50(13.47, 15.53)	14.74(13.72, 15.75)	14.76(14.05, 15.48)	<0.001	8.41(7.37, 9.45)	<0.001	9.17(8.28, 10.07)
	Nuts(%)	2.07(1.69, 2.44)	1.72(1.43, 2.01)	1.84(1.52, 2.15)	1.69(1.48, 1.90)	2.28(1.98, 2.58)	2.81(2.49, 3.14)	1.93(1.74, 2.12)	1.98(1.78, 2.19)	2.68(2.27, 3.09)	2.63(2.27, 3.00)	2.73(2.41, 3.05)	<0.001	0.49(0.02, 0.96)	<0.001	0.73(0.32, 1.13)
	Eggs(%)	1.81(1.36, 2.27)	1.81(1.55, 2.07)	2.34(1.91, 2.77)	2.07(1.72, 2.42)	1.99(1.69, 2.29)	2.39(2.07, 2.70)	2.07(1.82, 2.32)	2.53(2.21, 2.84)	2.40(2.16, 2.63)	2.15(1.83, 2.47)	2.83(2.55, 3.10)	<0.001	0.97(0.37, 1.57)	0.007	0.46(-0.08, 1.01)
	Oils(%)	0.51(0.36, 0.66)	0.43(0.37, 0.50)	0.43(0.38, 0.49)	0.34(0.29, 0.39)	0.27(0.24, 0.31)	0.27(0.24, 0.30)	0.31(0.26, 0.36)	0.32(0.26, 0.37)	0.27(0.24, 0.29)	0.44(0.40, 0.48)	0.46(0.43, 0.50)	0.129	-0.01(-0.16, 0.13)	0.283	0.03(-0.06, 0.11)
	Ratio of family income to poverty level
	<1.30
	DSs(%)	9.12(5.84, 12.39)	8.16(6.47, 9.84)	10.29(8.82, 11.77)	8.03(6.10, 9.95)	8.13(6.42, 9.84)	7.09(6.19, 8.00)	6.74(5.57, 7.90)	7.47(6.02, 8.91)	6.66(5.40, 7.91)	6.82(5.42, 8.23)	6.42(5.47, 7.37)	<0.001	-2.46(-5.34, 0.41)	<0.001	-3.95(-5.63, -2.27)
	Meats(%)	10.09(8.39, 11.78)	11.26(9.67, 12.86)	9.49(8.21, 10.77)	8.61(7.92, 9.29)	9.15(7.57, 10.73)	9.69(8.85, 10.53)	9.36(8.05, 10.66)	9.37(8.52, 10.21)	10.47(9.28, 11.65)	11.67(10.19, 13.15)	12.91(11.45, 14.38)	0.054	2.70(0.38, 5.01)	<0.001	3.78(1.87, 5.69)
	Grains(%)	26.53(24.26, 28.80)	30.07(28.03, 32.11)	28.34(26.71, 29.98)	26.20(23.90, 28.50)	26.38(25.42, 27.35)	26.75(25.23, 28.26)	29.91(27.74, 32.07)	29.40(27.26, 31.54)	27.34(25.02, 29.67)	27.73(25.73, 29.74)	27.69(25.81, 29.57)	0.693	0.77(-2.20, 3.73)	0.346	-0.97(-3.72, 1.78)
	Milks(%)	32.58(30.56, 34.60)	29.38(26.98, 31.78)	29.18(27.11, 31.25)	31.15(28.59, 33.70)	28.50(25.60, 31.39)	29.41(27.33, 31.49)	27.40(25.36, 29.44)	26.06(24.36, 27.76)	26.40(24.15, 28.66)	24.92(23.23, 26.62)	23.73(22.11, 25.35)	<0.001	-8.03(-11.29, -4.77)	<0.001	-4.72(-7.64, -1.79)
	Vegetables(%)	6.80(5.78, 7.82)	6.73(5.36, 8.11)	5.49(4.83, 6.14)	5.79(5.20, 6.39)	5.26(4.46, 6.06)	5.01(4.24, 5.77)	5.36(4.81, 5.90)	5.26(4.79, 5.73)	5.11(4.32, 5.90)	5.05(4.46, 5.65)	4.94(4.54, 5.34)	<0.001	-2.15(-3.42, -0.87)	0.014	-0.72(-1.53, 0.09)
	Fruits(%)	2.32(1.73, 2.91)	1.86(1.54, 2.17)	4.32(3.41, 5.22)	4.10(3.66, 4.55)	5.11(3.97, 6.25)	4.61(4.06, 5.15)	4.19(3.47, 4.92)	3.52(3.01, 4.03)	4.16(3.32, 5.00)	3.44(2.93, 3.94)	3.73(3.31, 4.15)	0.003	1.19(0.56, 1.83)	0.006	-0.82(-1.69, 0.05)
	Beverages(%)	8.14(7.37, 8.91)	7.49(6.99, 7.98)	6.79(6.16, 7.41)	11.71(10.97, 12.46)	12.56(11.58, 13.55)	12.37(11.24, 13.50)	13.12(11.96, 14.29)	14.59(13.09, 16.09)	14.97(13.97, 15.98)	15.51(13.67, 17.35)	15.14(13.90, 16.38)	<0.001	7.00(5.48, 8.51)	<0.001	8.27(6.75, 9.79)
	Nuts(%)	1.95(1.49, 2.40)	2.14(1.34, 2.94)	2.62(2.08, 3.15)	1.79(1.41, 2.18)	2.40(1.39, 3.41)	2.21(1.71, 2.71)	1.50(1.24, 1.75)	1.61(1.26, 1.96)	1.93(1.50, 2.37)	2.30(1.63, 2.96)	2.38(1.77, 2.98)	0.373	0.49(-0.36, 1.33)	0.21	-0.35(-1.28, 0.57)
	Eggs(%)	2.18(1.54, 2.83)	2.67(1.79, 3.55)	3.19(2.47, 3.90)	2.39(2.00, 2.79)	2.34(1.98, 2.70)	2.72(2.41, 3.03)	2.23(1.83, 2.63)	2.49(2.13, 2.85)	2.73(2.34, 3.11)	2.38(1.80, 2.95)	2.80(2.40, 3.20)	0.772	0.55(-0.34, 1.44)	0.771	-0.48(-1.29, 0.33)
	Oils(%)	0.29(0.21, 0.37)	0.25(0.19, 0.32)	0.30(0.23, 0.37)	0.22(0.15, 0.30)	0.17(0.14, 0.19)	0.15(0.12, 0.17)	0.20(0.16, 0.24)	0.25(0.20, 0.30)	0.22(0.18, 0.27)	0.31(0.25, 0.37)	0.34(0.29, 0.40)	0.789	0.01(-0.10, 0.13)	0.141	0.03(-0.06, 0.12)
	1.30-3.49
	DSs(%)	10.88(8.75, 13.02)	10.78(9.78, 11.77)	14.12(12.55, 15.70)	13.38(12.58, 14.18)	12.37(10.71, 14.03)	10.87(9.45, 12.29)	11.29(9.75, 12.83)	10.75(9.89, 11.61)	9.30(7.82, 10.77)	8.94(7.71, 10.17)	9.70(8.35, 11.05)	<0.001	-2.20(-4.46, 0.05)	<0.001	-4.95(-6.61, -3.28)
	Meats(%)	8.63(7.58, 9.68)	9.09(8.17, 10.02)	8.59(7.90, 9.28)	7.57(6.99, 8.15)	7.51(6.73, 8.29)	8.45(7.78, 9.11)	9.03(8.30, 9.75)	8.16(7.24, 9.07)	9.65(8.51, 10.80)	10.92(9.74, 12.09)	11.81(10.76, 12.87)	<0.001	3.37(1.74, 4.99)	<0.001	3.37(1.99, 4.74)
	Grains(%)	25.13(23.50, 26.76)	27.92(26.50, 29.34)	26.66(25.76, 27.56)	24.91(23.90, 25.91)	25.65(24.26, 27.04)	24.42(23.17, 25.67)	27.12(25.58, 28.66)	26.19(25.01, 27.36)	27.33(25.55, 29.11)	25.51(23.72, 27.30)	24.18(22.85, 25.52)	0.859	-0.12(-2.50, 2.26)	0.827	-2.14(-3.94, -0.35)
	Milks(%)	34.74(31.76, 37.72)	32.51(31.13, 33.88)	31.04(29.67, 32.42)	29.01(27.14, 30.88)	28.91(27.02, 30.80)	29.95(28.25, 31.66)	26.63(24.63, 28.63)	27.74(26.21, 29.26)	26.31(24.88, 27.74)	25.90(24.51, 27.28)	24.56(23.38, 25.73)	<0.001	-10.38(-13.82, -6.94)	<0.001	-6.12(-8.10, -4.14)
	Vegetables(%)	6.57(5.81, 7.33)	5.91(5.34, 6.47)	5.76(5.26, 6.25)	5.72(5.16, 6.27)	5.32(4.71, 5.93)	5.84(5.18, 6.49)	5.38(4.83, 5.93)	5.81(5.28, 6.34)	5.42(5.04, 5.81)	6.34(5.67, 7.01)	6.12(5.42, 6.82)	0.115	-0.60(-1.80, 0.61)	0.827	0.27(-0.70, 1.24)
	Fruits(%)	2.00(1.66, 2.34)	2.15(1.85, 2.44)	4.12(3.45, 4.80)	3.47(3.06, 3.87)	4.52(3.36, 5.67)	4.17(3.67, 4.67)	3.37(2.55, 4.20)	3.69(3.18, 4.19)	2.91(2.40, 3.41)	2.75(2.38, 3.12)	2.75(2.41, 3.10)	0.957	0.61(0.11, 1.11)	<0.001	-1.50(-2.15, -0.86)
	Beverages(%)	7.32(7.03, 7.62)	7.23(6.63, 7.82)	5.37(4.91, 5.83)	11.92(10.94, 12.91)	11.43(10.40, 12.47)	11.37(10.63, 12.10)	12.66(11.47, 13.86)	13.14(12.19, 14.10)	13.99(12.54, 15.44)	14.86(13.51, 16.21)	15.26(14.11, 16.41)	<0.001	8.42(7.07, 9.77)	<0.001	9.94(8.64, 11.23)
	Nuts(%)	1.87(1.30, 2.43)	1.84(1.48, 2.20)	1.67(1.43, 1.90)	1.46(1.15, 1.77)	1.92(1.52, 2.33)	2.39(1.86, 2.92)	1.85(1.54, 2.17)	1.74(1.53, 1.96)	2.06(1.71, 2.41)	2.35(1.91, 2.80)	2.34(1.91, 2.77)	0.168	0.46(-0.38, 1.30)	0.052	0.63(0.08, 1.18)
	Eggs(%)	2.45(1.95, 2.96)	2.19(1.87, 2.51)	2.36(1.99, 2.72)	2.29(1.93, 2.66)	2.24(1.95, 2.53)	2.31(1.94, 2.68)	2.36(1.96, 2.76)	2.50(2.20, 2.79)	2.76(2.37, 3.15)	2.04(1.78, 2.30)	2.87(2.54, 3.21)	0.008	0.44(-0.15, 1.04)	0.008	0.39(-0.15, 0.94)
	Oils(%)	0.40(0.33, 0.48)	0.40(0.32, 0.48)	0.31(0.26, 0.35)	0.27(0.24, 0.30)	0.19(0.16, 0.21)	0.24(0.19, 0.28)	0.30(0.21, 0.39)	0.29(0.24, 0.34)	0.27(0.22, 0.32)	0.40(0.34, 0.45)	0.40(0.36, 0.45)	0.492	0.01(-0.09, 0.10)	<0.001	0.11(0.04, 0.18)
	≥3.50
	DSs(%)	14.29(12.97, 15.60)	14.27(12.35, 16.20)	15.92(14.56, 17.28)	15.09(14.07, 16.11)	14.34(12.32, 16.36)	13.20(12.07, 14.33)	12.15(10.92, 13.38)	12.57(11.34, 13.81)	11.01(9.50, 12.53)	9.73(8.40, 11.07)	9.76(8.63, 10.89)	<0.001	-5.91(-7.79, -4.04)	<0.001	-7.38(-8.87, -5.90)
	Meats(%)	7.86(6.87, 8.84)	7.63(6.83, 8.43)	7.60(7.12, 8.07)	7.23(6.74, 7.73)	7.69(7.11, 8.27)	7.07(6.47, 7.68)	7.02(6.17, 7.86)	7.20(6.37, 8.03)	8.40(7.77, 9.04)	10.94(9.19, 12.68)	12.01(10.49, 13.54)	<0.001	5.02(3.03, 7.01)	<0.001	4.96(3.20, 6.72)
	Grains(%)	23.62(21.59, 25.65)	25.64(24.38, 26.90)	26.12(24.97, 27.27)	22.87(21.62, 24.13)	23.79(22.75, 24.84)	23.32(22.34, 24.30)	26.09(24.56, 27.61)	25.39(24.08, 26.71)	24.62(23.39, 25.85)	24.43(22.19, 26.68)	23.09(21.48, 24.70)	0.745	0.07(-2.41, 2.54)	0.832	-2.39(-4.31, -0.47)
	Milks(%)	33.03(30.91, 35.14)	33.26(31.53, 34.99)	30.81(29.29, 32.33)	30.04(28.68, 31.40)	28.53(26.74, 30.32)	31.58(29.91, 33.25)	29.50(28.29, 30.71)	28.60(27.24, 29.96)	27.61(25.43, 29.79)	25.88(23.28, 28.48)	25.07(22.96, 27.18)	<0.001	-8.28(-11.45, -5.12)	<0.001	-5.72(-8.48, -2.95)
	Vegetables(%)	7.79(6.46, 9.12)	6.21(5.52, 6.90)	6.05(5.58, 6.52)	5.76(5.43, 6.08)	5.37(4.98, 5.77)	5.34(4.92, 5.77)	6.14(5.63, 6.65)	6.33(5.86, 6.81)	6.34(5.73, 6.96)	6.57(5.77, 7.37)	6.67(5.96, 7.38)	0.493	-1.16(-2.63, 0.30)	0.021	0.53(-0.39, 1.45)
	Fruits(%)	2.08(1.76, 2.39)	2.52(1.89, 3.16)	3.39(2.88, 3.91)	3.13(2.60, 3.66)	3.90(3.11, 4.69)	3.85(3.28, 4.42)	2.81(2.44, 3.19)	2.97(2.50, 3.43)	3.11(2.50, 3.73)	2.75(2.33, 3.18)	2.94(2.56, 3.32)	0.929	0.65(-0.04, 1.33)	0.005	-0.58(-1.31, 0.14)
	Beverages(%)	6.55(5.93, 7.17)	6.32(5.97, 6.67)	5.70(5.31, 6.09)	11.81(10.92, 12.70)	11.62(11.00, 12.24)	10.63(9.73, 11.52)	11.89(11.14, 12.64)	12.43(11.61, 13.25)	13.62(12.87, 14.37)	14.37(13.15, 15.59)	14.25(13.43, 15.07)	<0.001	8.32(7.30, 9.35)	<0.001	8.87(7.99, 9.74)
	Nuts(%)	2.05(1.65, 2.45)	1.85(1.55, 2.14)	1.71(1.35, 2.07)	1.78(1.43, 2.12)	2.37(2.00, 2.74)	2.62(2.33, 2.91)	1.95(1.65, 2.25)	1.96(1.74, 2.17)	2.81(2.30, 3.32)	2.63(2.18, 3.07)	2.73(2.34, 3.12)	0.001	0.48(-0.15, 1.10)	0.001	0.91(0.34, 1.48)
	Eggs(%)	2.23(1.62, 2.85)	1.90(1.48, 2.32)	2.24(1.95, 2.52)	1.95(1.65, 2.25)	2.09(1.76, 2.43)	2.09(1.78, 2.41)	2.11(1.79, 2.43)	2.26(1.81, 2.70)	2.20(1.97, 2.42)	2.27(1.86, 2.68)	3.03(2.67, 3.39)	0.004	0.89(0.13, 1.65)	<0.001	0.83(0.33, 1.34)
	Oils(%)	0.51(0.36, 0.66)	0.40(0.31, 0.49)	0.46(0.38, 0.54)	0.35(0.29, 0.41)	0.32(0.26, 0.38)	0.30(0.27, 0.32)	0.34(0.27, 0.42)	0.29(0.25, 0.34)	0.28(0.23, 0.32)	0.42(0.36, 0.48)	0.45(0.40, 0.50)	0.035	-0.06(-0.22, 0.09)	0.730	-0.03(-0.13, 0.08)
	Estimated propertion (FB)
	Gender
	Male
	Meats(%)	10.77(9.78, 11.76)	11.62(10.28, 12.96)	10.44(9.89, 11.00)	9.96(9.47, 10.45)	9.90(9.21, 10.58)	9.82(9.01, 10.64)	10.12(9.22, 11.02)	9.80(9.16, 10.44)	11.64(10.65, 12.63)	13.68(12.58, 14.78)	15.07(13.81, 16.33)	<0.001	5.10(3.21, 6.99)	<0.001	5.23(3.56, 6.90)
	Grains(%)	28.63(27.31, 29.95)	30.94(29.31, 32.57)	31.54(30.57, 32.52)	29.10(28.02, 30.18)	29.78(29.12, 30.44)	28.88(27.93, 29.82)	31.62(30.15, 33.10)	30.75(29.46, 32.04)	30.09(28.47, 31.70)	29.22(27.07, 31.37)	27.69(26.08, 29.30)	0.321	-1.04(-3.30, 1.22)	0.096	-4.06(-6.15, -1.97)
	Milks(%)	36.65(35.14, 38.16)	34.90(33.83, 35.97)	34.89(33.54, 36.25)	33.12(31.24, 34.99)	31.28(29.98, 32.58)	32.90(31.35, 34.45)	30.81(29.26, 32.36)	30.67(29.41, 31.93)	28.94(27.23, 30.66)	26.85(24.85, 28.84)	25.56(24.02, 27.11)	<0.001	-11.61(-13.87, -9.35)	<0.001	-9.00(-10.86, -7.14)
	Vegetables(%)	7.38(6.41, 8.35)	6.46(5.90, 7.01)	6.24(5.76, 6.71)	6.07(5.66, 6.48)	5.83(5.30, 6.36)	5.47(5.16, 5.78)	5.96(5.49, 6.42)	6.17(5.65, 6.69)	5.93(5.31, 6.54)	6.07(5.45, 6.69)	5.98(5.49, 6.48)	0.003	-1.64(-3.04, -0.24)	0.427	-0.46(-1.29, 0.37)
	Fruits(%)	2.23(1.90, 2.55)	2.45(2.07, 2.82)	4.19(3.46, 4.93)	3.93(3.56, 4.30)	4.66(4.05, 5.27)	4.60(4.23, 4.96)	3.56(2.87, 4.24)	3.67(3.25, 4.10)	3.18(2.82, 3.54)	3.32(2.85, 3.79)	3.43(3.03, 3.83)	0.529	0.95(0.32, 1.59)	<0.001	-0.86(-1.69, -0.04)
	Beverages(%)	8.56(8.07, 9.05)	8.42(7.68, 9.17)	6.89(6.43, 7.35)	12.99(12.28, 13.69)	13.07(12.28, 13.87)	12.23(11.27, 13.18)	12.92(12.05, 13.80)	13.83(12.60, 15.06)	14.80(13.54, 16.07)	15.12(13.88, 16.35)	15.54(14.71, 16.37)	<0.001	7.28(6.16, 8.41)	<0.001	8.59(7.56, 9.63)
	Nuts(%)	2.60(2.25, 2.95)	2.27(1.85, 2.69)	2.27(1.88, 2.65)	1.98(1.72, 2.25)	2.45(2.10, 2.80)	2.91(2.58, 3.25)	2.22(1.93, 2.50)	2.02(1.85, 2.19)	2.56(2.11, 3.02)	2.85(2.39, 3.32)	2.91(2.58, 3.25)	0.471	0.19(-0.39, 0.76)	0.096	0.52(-0.01, 1.04)
	Eggs(%)	2.71(2.31, 3.11)	2.54(2.13, 2.94)	3.12(2.75, 3.49)	2.56(2.27, 2.84)	2.81(2.47, 3.15)	2.96(2.60, 3.31)	2.51(2.25, 2.78)	2.78(2.53, 3.02)	2.61(2.30, 2.92)	2.45(2.20, 2.69)	3.37(3.00, 3.73)	0.223	0.76(0.03, 1.49)	0.907	0.01(-0.50, 0.51)
	Oils(%)	0.47(0.35, 0.59)	0.41(0.32, 0.50)	0.41(0.35, 0.47)	0.31(0.25, 0.36)	0.28(0.22, 0.33)	0.24(0.21, 0.27)	0.28(0.22, 0.33)	0.31(0.23, 0.38)	0.25(0.20, 0.30)	0.45(0.40, 0.50)	0.45(0.40, 0.49)	0.095	0.00(-0.15, 0.14)	0.458	0.03(-0.04, 0.11)
	Female
	Meats(%)	9.09(8.02, 10.16)	8.83(8.17, 9.48)	8.94(8.26, 9.63)	7.68(7.17, 8.18)	8.01(7.26, 8.75)	8.15(7.56, 8.75)	8.57(7.79, 9.35)	8.07(7.44, 8.71)	8.69(7.75, 9.62)	10.44(9.41, 11.47)	11.32(10.31, 12.33)	0.002	2.54(1.10, 3.99)	<0.001	2.70(1.43, 3.96)
	Grains(%)	27.52(26.25, 28.78)	30.89(29.50, 32.28)	30.07(29.13, 31.02)	26.43(25.13, 27.74)	27.11(26.46, 27.75)	25.91(24.85, 26.98)	28.86(27.53, 30.20)	28.64(27.68, 29.60)	26.97(25.95, 28.00)	26.99(25.63, 28.34)	25.85(24.82, 26.88)	0.018	-0.87(-2.94, 1.20)	0.121	-3.62(-5.33, -1.91)
	Milks(%)	38.46(36.46, 40.46)	37.27(35.33, 39.21)	36.28(35.38, 37.17)	35.42(34.12, 36.73)	34.19(32.12, 36.25)	35.39(33.95, 36.83)	31.54(30.10, 32.99)	31.33(29.92, 32.74)	30.70(28.90, 32.51)	29.35(27.59, 31.11)	28.60(26.99, 30.20)	<0.001	-9.98(-13.14, -6.82)	<0.001	-7.94(-10.09, -5.80)
	Vegetables(%)	9.16(8.12, 10.21)	8.13(7.39, 8.87)	7.76(7.26, 8.25)	7.37(6.92, 7.82)	6.57(6.09, 7.05)	6.94(6.51, 7.38)	7.16(6.62, 7.70)	7.23(6.77, 7.69)	6.93(6.43, 7.43)	7.44(6.67, 8.21)	7.55(6.84, 8.27)	<0.001	-2.16(-3.64, -0.67)	0.525	-0.33(-1.30, 0.64)
	Fruits(%)	2.92(2.51, 3.33)	2.80(2.44, 3.17)	5.12(4.59, 5.65)	4.01(3.53, 4.49)	5.30(4.28, 6.32)	5.03(4.53, 5.52)	4.05(3.64, 4.46)	3.85(3.61, 4.10)	3.98(3.43, 4.52)	3.13(2.85, 3.41)	3.27(2.97, 3.56)	0.352	0.11(-0.42, 0.64)	<0.001	-1.94(-2.49, -1.39)
	Beverages(%)	7.65(6.75, 8.55)	7.10(6.65, 7.56)	6.52(6.08, 6.96)	14.47(13.64, 15.29)	13.66(12.93, 14.40)	13.26(12.54, 13.98)	15.05(14.12, 15.98)	15.76(14.78, 16.74)	16.77(15.76, 17.77)	17.17(16.17, 18.18)	17.04(16.38, 17.70)	<0.001	9.50(8.29, 10.71)	<0.001	10.51(9.61, 11.41)
	Nuts(%)	2.07(1.72, 2.42)	2.09(1.77, 2.41)	2.17(1.95, 2.39)	2.01(1.68, 2.33)	2.72(2.27, 3.17)	2.85(2.56, 3.14)	1.92(1.73, 2.11)	2.13(1.90, 2.37)	2.63(2.08, 3.18)	2.62(2.22, 3.02)	2.82(2.44, 3.20)	0.061	0.55(0.10, 1.01)	0.539	0.30(-0.07, 0.68)
	Eggs(%)	2.61(2.14, 3.09)	2.38(1.97, 2.78)	2.67(2.24, 3.10)	2.23(1.89, 2.57)	2.13(1.90, 2.36)	2.16(1.94, 2.37)	2.47(2.09, 2.84)	2.64(2.28, 3.00)	3.01(2.80, 3.22)	2.50(2.06, 2.94)	3.13(2.75, 3.50)	0.012	0.43(-0.29, 1.15)	0.001	0.38(-0.28, 1.05)
	Oils(%)	0.52(0.43, 0.61)	0.51(0.40, 0.62)	0.47(0.40, 0.55)	0.39(0.34, 0.44)	0.32(0.25, 0.39)	0.31(0.28, 0.33)	0.38(0.29, 0.46)	0.34(0.30, 0.38)	0.32(0.29, 0.36)	0.41(0.37, 0.45)	0.46(0.43, 0.50)	0.004	-0.10(-0.22, 0.02)	0.879	-0.03(-0.14, 0.08)
	Age group, y
	20-34y
	Meats(%)	11.10(8.99, 13.22)	11.05(10.05, 12.05)	10.69(9.48, 11.89)	9.68(9.07, 10.30)	10.22(9.12, 11.33)	10.01(8.72, 11.30)	11.05(9.82, 12.27)	10.04(9.29, 10.80)	10.51(9.06, 11.97)	12.84(11.70, 13.99)	14.34(13.10, 15.59)	0.031	3.76(0.84, 6.69)	<0.001	4.61(2.54, 6.67)
	Grains(%)	31.46(28.62, 34.30)	33.78(31.46, 36.10)	32.94(31.37, 34.50)	29.39(27.81, 30.97)	30.27(29.04, 31.50)	29.41(28.13, 30.69)	32.74(30.51, 34.97)	32.11(30.01, 34.22)	31.44(29.96, 32.93)	31.75(29.37, 34.13)	30.81(28.77, 32.84)	0.548	-1.10(-5.05, 2.86)	0.774	-2.47(-5.43, 0.48)
	Milks(%)	33.93(31.16, 36.69)	34.40(32.24, 36.56)	34.74(33.29, 36.19)	33.32(30.97, 35.67)	30.38(27.66, 33.11)	31.72(29.71, 33.74)	28.19(26.05, 30.33)	29.06(27.68, 30.44)	26.63(24.92, 28.33)	24.47(22.24, 26.70)	22.85(21.18, 24.51)	<0.001	-10.29(-14.05, -6.53)	<0.001	-11.82(-14.54, -9.09)
	Vegetables(%)	7.67(6.50, 8.84)	4.97(4.17, 5.78)	5.63(5.08, 6.17)	5.08(4.57, 5.59)	4.87(4.27, 5.47)	5.14(4.52, 5.76)	5.28(4.74, 5.81)	5.42(4.67, 6.17)	5.62(4.97, 6.27)	5.84(4.82, 6.86)	5.73(4.91, 6.55)	0.093	-2.34(-4.24, -0.43)	0.488	0.00(-1.18, 1.17)
	Fruits(%)	1.75(1.32, 2.18)	2.25(1.70, 2.81)	4.04(3.27, 4.81)	3.57(2.93, 4.21)	4.96(3.73, 6.20)	4.59(4.02, 5.17)	3.66(3.24, 4.08)	3.39(2.84, 3.94)	3.47(2.75, 4.18)	2.77(2.18, 3.36)	2.81(2.22, 3.40)	0.144	0.94(0.11, 1.76)	0.004	-1.05(-2.01, -0.08)
	Beverages(%)	9.29(8.52, 10.05)	9.01(7.79, 10.23)	6.81(6.26, 7.37)	14.84(13.49, 16.18)	14.71(13.37, 16.05)	13.66(12.54, 14.77)	15.07(13.88, 16.26)	15.11(13.91, 16.32)	16.95(15.39, 18.51)	17.20(16.11, 18.28)	17.60(16.77, 18.43)	<0.001	8.13(6.84, 9.43)	<0.001	10.54(9.39, 11.69)
	Nuts(%)	2.04(1.50, 2.57)	2.04(1.48, 2.61)	2.01(1.49, 2.54)	1.59(1.06, 2.12)	2.42(1.35, 3.49)	2.42(1.92, 2.91)	1.66(1.38, 1.95)	1.84(1.57, 2.10)	2.13(1.81, 2.46)	2.39(1.93, 2.85)	2.46(1.95, 2.97)	0.744	0.35(-0.41, 1.11)	0.761	0.17(-0.58, 0.91)
	Eggs(%)	2.21(1.57, 2.84)	2.15(1.69, 2.60)	2.81(2.26, 3.36)	2.27(1.82, 2.72)	1.90(1.62, 2.19)	2.82(2.28, 3.37)	2.05(1.76, 2.34)	2.72(2.29, 3.16)	3.01(2.46, 3.56)	2.51(1.88, 3.14)	3.10(2.55, 3.64)	0.038	0.80(-0.12, 1.72)	0.115	0.05(-0.75, 0.86)
	Oils(%)	0.55(0.25, 0.85)	0.34(0.22, 0.46)	0.33(0.28, 0.39)	0.26(0.21, 0.32)	0.26(0.20, 0.31)	0.23(0.18, 0.27)	0.30(0.19, 0.41)	0.30(0.21, 0.39)	0.24(0.19, 0.28)	0.34(0.29, 0.39)	0.36(0.31, 0.41)	0.147	-0.21(-0.53, 0.12)	0.450	0.02(-0.06, 0.09)
	35-49y
	Meats(%)	10.34(8.91, 11.77)	11.56(9.95, 13.18)	9.64(9.04, 10.25)	9.05(8.10, 9.99)	8.67(8.05, 9.29)	9.47(8.47, 10.48)	9.17(8.32, 10.02)	8.63(7.96, 9.29)	10.97(9.36, 12.58)	12.46(11.08, 13.85)	13.86(12.31, 15.42)	0.047	3.97(1.78, 6.17)	<0.001	4.24(2.28, 6.20)
	Grains(%)	26.49(24.23, 28.74)	29.92(28.13, 31.72)	31.73(30.12, 33.34)	26.98(25.02, 28.94)	28.88(27.43, 30.33)	27.14(25.75, 28.53)	29.83(27.86, 31.80)	30.56(29.23, 31.90)	28.83(27.17, 30.49)	28.44(26.13, 30.74)	26.84(25.66, 28.02)	0.833	0.55(-2.06, 3.16)	0.181	-4.47(-6.83, -2.11)
	Milks(%)	38.61(36.05, 41.18)	35.33(33.54, 37.12)	34.86(32.65, 37.07)	33.66(31.59, 35.74)	31.58(29.99, 33.16)	33.56(32.37, 34.75)	31.13(28.97, 33.28)	29.05(27.54, 30.56)	27.67(25.50, 29.84)	25.83(23.30, 28.36)	25.40(23.24, 27.56)	<0.001	-13.10(-16.97, -9.23)	<0.001	-9.31(-12.68, -5.95)
	Vegetables(%)	7.93(6.75, 9.12)	7.13(6.61, 7.65)	6.78(6.18, 7.38)	6.48(5.80, 7.15)	6.15(5.63, 6.66)	5.58(5.24, 5.93)	6.13(5.65, 6.62)	7.21(6.51, 7.91)	6.63(6.00, 7.26)	6.93(5.95, 7.91)	6.46(5.79, 7.13)	0.027	-1.88(-3.40, -0.35)	0.531	-0.34(-1.23, 0.56)
	Fruits(%)	2.37(2.01, 2.73)	2.40(1.81, 2.98)	4.38(3.25, 5.52)	3.32(2.82, 3.82)	4.29(3.14, 5.44)	4.21(3.53, 4.90)	3.23(2.78, 3.68)	3.37(3.02, 3.72)	3.34(2.80, 3.88)	3.33(2.62, 4.04)	3.22(2.70, 3.74)	0.941	0.66(0.03, 1.29)	0.001	-1.63(-2.81, -0.45)
	Beverages(%)	8.68(7.94, 9.42)	8.50(7.80, 9.21)	7.75(7.08, 8.42)	15.80(14.77, 16.84)	14.64(13.99, 15.28)	14.23(13.42, 15.04)	15.25(13.94, 16.56)	15.97(14.97, 16.97)	17.36(15.75, 18.97)	17.35(16.06, 18.63)	17.51(16.55, 18.48)	<0.001	8.81(7.52, 10.10)	<0.001	9.88(8.58, 11.18)
	Nuts(%)	2.26(1.81, 2.71)	2.22(1.85, 2.59)	1.91(1.59, 2.23)	1.96(1.53, 2.38)	2.64(2.20, 3.09)	2.85(2.48, 3.23)	2.20(1.89, 2.51)	2.26(1.95, 2.56)	2.50(1.92, 3.08)	2.59(2.04, 3.14)	2.58(2.02, 3.14)	0.584	0.06(-0.90, 1.01)	0.496	0.57(-0.27, 1.41)
	Eggs(%)	2.90(2.11, 3.70)	2.45(1.80, 3.10)	2.53(2.09, 2.96)	2.37(1.96, 2.78)	2.92(2.50, 3.35)	2.70(2.26, 3.14)	2.64(2.12, 3.17)	2.65(2.34, 2.95)	2.43(1.87, 2.99)	2.59(1.89, 3.30)	3.64(2.83, 4.44)	0.302	0.88(-0.51, 2.27)	0.230	0.98(-0.07, 2.03)
	Oils(%)	0.42(0.34, 0.49)	0.48(0.33, 0.64)	0.42(0.32, 0.51)	0.38(0.30, 0.46)	0.32(0.21, 0.42)	0.25(0.22, 0.28)	0.42(0.23, 0.61)	0.30(0.26, 0.35)	0.27(0.20, 0.35)	0.48(0.37, 0.59)	0.48(0.40, 0.56)	0.540	0.06(-0.06, 0.18)	0.294	0.08(-0.05, 0.22)
	50-64y
	Meats(%)	9.32(8.03, 10.61)	8.52(7.68, 9.36)	9.89(9.09, 10.68)	8.74(7.91, 9.57)	8.82(7.85, 9.79)	8.46(7.69, 9.23)	8.92(7.96, 9.87)	8.87(7.96, 9.78)	9.96(9.13, 10.79)	11.89(10.55, 13.24)	12.31(11.03, 13.59)	<0.001	3.29(1.31, 5.26)	<0.001	2.78(1.17, 4.40)
	Grains(%)	26.86(25.34, 28.38)	30.23(28.36, 32.10)	28.35(26.88, 29.83)	27.93(26.47, 29.39)	26.97(25.80, 28.15)	25.70(24.08, 27.31)	29.59(27.34, 31.84)	28.31(26.90, 29.73)	27.17(25.61, 28.72)	25.90(23.90, 27.91)	24.63(23.18, 26.07)	0.032	-1.62(-3.96, 0.73)	0.047	-3.98(-6.07, -1.88)
	Milks(%)	36.92(34.60, 39.24)	36.72(33.99, 39.45)	35.87(33.66, 38.08)	32.98(30.92, 35.03)	33.72(31.83, 35.61)	35.27(32.88, 37.67)	30.82(29.02, 32.62)	31.68(29.59, 33.76)	31.17(28.73, 33.60)	29.86(27.79, 31.92)	28.51(26.97, 30.05)	<0.001	-9.12(-12.32, -5.92)	<0.001	-6.39(-9.15, -3.62)
	Vegetables(%)	9.40(7.97, 10.83)	8.93(7.42, 10.43)	8.15(7.32, 8.99)	7.73(6.85, 8.61)	6.96(6.16, 7.76)	7.20(6.54, 7.85)	7.65(6.75, 8.55)	6.85(6.22, 7.49)	6.45(5.87, 7.03)	7.20(6.01, 8.39)	7.56(6.52, 8.59)	0.001	-1.91(-4.08, 0.27)	0.105	-0.65(-2.24, 0.95)
	Fruits(%)	3.27(2.58, 3.95)	2.89(2.66, 3.12)	4.49(3.75, 5.23)	4.08(3.41, 4.74)	5.04(4.27, 5.80)	4.68(4.02, 5.34)	4.07(3.09, 5.05)	3.66(3.03, 4.30)	3.54(2.84, 4.24)	3.04(2.58, 3.50)	3.42(3.03, 3.81)	0.262	-0.18(-1.09, 0.74)	<0.001	-1.33(-2.20, -0.46)
	Beverages(%)	7.99(6.94, 9.05)	7.19(6.76, 7.62)	6.71(6.11, 7.31)	13.39(12.34, 14.43)	12.99(11.85, 14.14)	12.53(11.55, 13.51)	13.83(12.38, 15.28)	15.38(13.98, 16.78)	15.66(14.29, 17.03)	16.36(14.63, 18.08)	16.37(15.16, 17.59)	<0.001	8.26(6.32, 10.20)	<0.001	9.17(7.55, 10.78)
	Nuts(%)	2.65(1.93, 3.36)	2.23(1.65, 2.81)	2.41(1.96, 2.85)	2.18(1.70, 2.66)	2.65(2.12, 3.18)	3.48(2.88, 4.08)	2.21(1.80, 2.62)	2.16(1.88, 2.44)	3.00(2.34, 3.66)	3.01(2.18, 3.85)	3.40(2.54, 4.27)	0.056	0.83(-0.20, 1.86)	0.101	0.77(-0.13, 1.67)
	Eggs(%)	3.08(2.48, 3.68)	2.87(2.09, 3.65)	3.52(2.83, 4.21)	2.59(2.12, 3.05)	2.55(2.08, 3.02)	2.36(2.05, 2.67)	2.60(2.19, 3.02)	2.74(2.24, 3.25)	2.72(2.29, 3.15)	2.31(2.05, 2.58)	3.32(2.92, 3.71)	0.875	0.45(-0.56, 1.46)	0.762	-0.23(-1.12, 0.66)
	Oils(%)	0.51(0.42, 0.61)	0.43(0.35, 0.50)	0.61(0.47, 0.75)	0.39(0.32, 0.47)	0.30(0.26, 0.34)	0.32(0.28, 0.36)	0.31(0.26, 0.35)	0.34(0.29, 0.38)	0.33(0.26, 0.40)	0.43(0.36, 0.49)	0.48(0.41, 0.56)	0.038	-0.01(-0.16, 0.15)	0.247	-0.15(-0.37, 0.07)
	≥65y
	Meats(%)	7.73(6.87, 8.58)	8.13(7.21, 9.05)	7.88(7.26, 8.49)	7.15(6.43, 7.87)	7.29(6.38, 8.19)	7.26(6.88, 7.64)	7.65(6.59, 8.72)	7.74(7.04, 8.44)	8.79(7.89, 9.69)	10.46(9.28, 11.65)	11.74(10.62, 12.85)	<0.001	3.83(2.25, 5.41)	<0.001	3.96(2.54, 5.38)
	Grains(%)	26.57(24.83, 28.31)	29.19(27.84, 30.53)	29.34(27.81, 30.87)	26.34(25.29, 27.38)	26.54(25.59, 27.49)	26.91(25.66, 28.16)	27.98(26.43, 29.54)	26.91(25.99, 27.84)	25.98(24.15, 27.81)	25.70(24.06, 27.35)	24.17(22.81, 25.53)	0.003	-2.71(-5.33, -0.09)	0.006	-4.82(-7.23, -2.41)
	Milks(%)	42.75(40.41, 45.10)	39.77(38.03, 41.50)	37.72(35.77, 39.68)	38.48(36.71, 40.25)	37.50(35.59, 39.41)	37.33(35.71, 38.95)	36.27(34.31, 38.22)	35.51(34.27, 36.76)	34.79(32.71, 36.87)	33.25(31.42, 35.09)	32.62(30.71, 34.54)	<0.001	-8.91(-12.21, -5.60)	<0.001	-5.11(-8.05, -2.16)
	Vegetables(%)	8.76(7.97, 9.56)	9.39(8.42, 10.35)	7.98(7.40, 8.56)	8.13(7.37, 8.90)	7.36(6.65, 8.08)	7.51(6.84, 8.18)	7.40(6.76, 8.04)	7.66(6.81, 8.51)	7.26(6.40, 8.12)	7.30(6.77, 7.83)	7.58(7.01, 8.15)	<0.001	-1.38(-2.34, -0.41)	0.051	-0.62(-1.40, 0.17)
	Fruits(%)	3.58(3.18, 3.97)	3.38(3.05, 3.71)	6.32(5.72, 6.92)	5.43(4.59, 6.26)	6.22(5.53, 6.92)	6.34(5.69, 6.99)	4.48(3.76, 5.20)	5.00(4.38, 5.62)	4.10(3.50, 4.70)	3.91(3.04, 4.77)	4.03(3.30, 4.76)	0.077	0.25(-0.67, 1.17)	<0.001	-2.16(-3.09, -1.22)
	Beverages(%)	5.10(4.48, 5.72)	4.86(4.34, 5.39)	4.87(4.44, 5.30)	9.44(8.80, 10.08)	9.71(8.96, 10.46)	9.48(8.97, 9.99)	10.99(10.16, 11.83)	12.03(11.07, 12.99)	12.83(11.50, 14.17)	13.43(12.24, 14.63)	13.43(12.51, 14.34)	<0.001	8.35(7.28, 9.41)	<0.001	8.46(7.39, 9.53)
	Nuts(%)	2.50(1.99, 3.01)	2.24(1.83, 2.66)	2.75(2.37, 3.14)	2.36(1.99, 2.74)	2.70(2.30, 3.11)	2.73(2.20, 3.26)	2.21(1.68, 2.74)	2.07(1.81, 2.32)	2.79(2.29, 3.29)	2.95(2.31, 3.59)	3.03(2.50, 3.55)	0.922	0.36(-0.55, 1.27)	0.920	0.07(-0.68, 0.82)
	Eggs(%)	2.47(1.96, 2.97)	2.40(1.93, 2.87)	2.71(2.34, 3.08)	2.31(1.73, 2.89)	2.33(2.06, 2.61)	2.12(1.80, 2.45)	2.73(2.22, 3.25)	2.72(2.30, 3.13)	3.13(2.53, 3.74)	2.50(2.27, 2.74)	2.90(2.53, 3.26)	0.035	0.29(-0.53, 1.10)	0.031	0.13(-0.50, 0.76)
	Oils(%)	0.54(0.37, 0.71)	0.65(0.49, 0.80)	0.42(0.36, 0.48)	0.36(0.29, 0.44)	0.34(0.24, 0.43)	0.31(0.26, 0.36)	0.27(0.23, 0.31)	0.36(0.30, 0.42)	0.33(0.28, 0.37)	0.49(0.43, 0.54)	0.51(0.46, 0.56)	0.038	-0.08(-0.38, 0.21)	0.107	0.09(0.00, 0.18)
	Race/ethnicity
	Hispanic e
	Meats(%)	-	-	-	-	7.80(7.06, 8.54)	8.54(7.92, 9.17)	8.97(7.81, 10.12)	8.16(7.69, 8.62)	9.09(8.31, 9.86)	9.52(8.47, 10.58)	11.33(10.36, 12.31)	<0.001	3.40(1.77, 5.02)	-	-
	Grains(%)	-	-	-	-	29.16(27.92, 30.41)	28.29(26.66, 29.91)	32.78(29.93, 35.63)	34.12(31.05, 37.18)	34.04(31.53, 36.56)	33.26(30.71, 35.81)	30.95(29.24, 32.66)	0.001	3.43(1.09, 5.76)	-	-
	Milks(%)	-	-	-	-	31.54(29.26, 33.82)	30.92(28.31, 33.53)	28.56(25.63, 31.48)	26.59(24.05, 29.12)	24.83(22.90, 26.76)	23.22(20.95, 25.49)	22.87(21.15, 24.59)	<0.001	-9.60(-12.92, -6.28)	-	-
	Vegetables(%)	-	-	-	-	4.59(4.18, 5.00)	4.41(3.85, 4.97)	4.69(4.16, 5.22)	4.90(4.46, 5.34)	4.85(4.36, 5.34)	5.56(4.79, 6.33)	5.20(4.69, 5.71)	0.108	0.39(-0.34, 1.12)	-	-
	Fruits(%)	-	-	-	-	6.48(5.65, 7.30)	6.37(5.07, 7.67)	4.80(3.91, 5.68)	4.59(3.44, 5.73)	5.02(4.41, 5.63)	4.44(3.77, 5.11)	4.27(3.62, 4.93)	<0.001	-2.33(-3.42, -1.23)	-	-
	Beverages(%)	-	-	-	-	14.62(13.40, 15.83)	15.24(13.70, 16.78)	14.55(13.36, 15.73)	16.20(14.76, 17.64)	16.65(15.81, 17.49)	18.32(16.30, 20.33)	18.49(17.24, 19.74)	<0.001	3.59(0.98, 6.20)	-	-
	Nuts(%)	-	-	-	-	2.87(2.32, 3.42)	3.07(2.62, 3.52)	2.38(1.93, 2.82)	2.44(1.96, 2.92)	2.34(2.06, 2.63)	2.76(2.30, 3.22)	2.73(2.37, 3.08)	0.351	-0.22(-0.82, 0.38)	-	-
	Eggs(%)	-	-	-	-	2.80(2.25, 3.35)	3.02(2.28, 3.76)	3.00(2.36, 3.64)	2.75(2.42, 3.08)	3.03(2.72, 3.33)	2.83(2.46, 3.21)	3.94(3.38, 4.50)	0.026	1.28(0.53, 2.03)	-	-
	Oils(%)	-	-	-	-	0.13(0.11, 0.15)	0.15(0.13, 0.18)	0.28(0.08, 0.49)	0.26(0.19, 0.33)	0.15(0.12, 0.18)	0.28(0.24, 0.32)	0.33(0.28, 0.37)	0.002	0.18(0.12, 0.23)	-	-
	Non-Hispanic white														-
	Meats(%)	8.86(7.88, 9.84)	9.43(8.46, 10.40)	8.96(8.38, 9.54)	8.10(7.60, 8.59)	8.61(7.79, 9.42)	8.33(7.62, 9.03)	8.60(7.80, 9.40)	8.19(7.54, 8.85)	9.46(8.56, 10.36)	12.02(10.90, 13.14)	13.19(11.71, 14.68)	<0.001	4.82(3.03, 6.61)	<0.001	4.72(3.19, 6.25)
	Grains(%)	27.36(25.71, 29.01)	29.97(28.49, 31.45)	30.34(29.47, 31.20)	27.32(26.50, 28.14)	28.27(27.51, 29.03)	26.83(25.88, 27.79)	29.90(27.98, 31.82)	28.63(27.34, 29.91)	27.71(26.62, 28.80)	27.07(25.39, 28.76)	25.83(24.06, 27.61)	0.044	-1.24(-3.78, 1.30)	0.022	-4.29(-6.13, -2.45)
	Milks(%)	39.95(37.65, 42.25)	38.70(36.85, 40.56)	37.95(36.92, 38.98)	36.58(35.34, 37.81)	35.02(33.52, 36.52)	36.59(34.63, 38.55)	33.62(32.45, 34.80)	34.02(32.83, 35.21)	32.93(31.52, 34.34)	30.72(28.30, 33.13)	29.51(27.48, 31.54)	<0.001	-11.04(-14.73, -7.36)	<0.001	-8.84(-11.33, -6.36)
	Vegetables(%)	8.55(7.43, 9.67)	7.04(6.31, 7.76)	7.06(6.64, 7.48)	6.75(6.44, 7.06)	6.09(5.73, 6.45)	6.48(6.04, 6.92)	6.61(5.97, 7.24)	6.88(6.50, 7.26)	6.35(5.65, 7.04)	6.81(6.06, 7.57)	6.94(6.18, 7.70)	0.004	-1.96(-3.52, -0.40)	0.482	-0.32(-1.32, 0.68)
	Fruits(%)	2.31(1.93, 2.69)	2.48(2.08, 2.88)	4.08(3.58, 4.59)	3.51(3.01, 4.00)	4.20(3.59, 4.81)	4.46(3.95, 4.97)	3.20(2.59, 3.82)	3.26(2.93, 3.59)	2.97(2.48, 3.47)	2.55(2.10, 3.00)	2.71(2.33, 3.09)	0.341	0.21(-0.41, 0.84)	<0.001	-1.37(-2.07, -0.66)
	Beverages(%)	8.05(7.46, 8.65)	7.61(7.09, 8.13)	6.43(6.09, 6.77)	13.24(12.71, 13.78)	12.61(11.80, 13.42)	11.82(11.11, 12.53)	13.51(12.58, 14.45)	14.06(13.08, 15.05)	14.92(13.69, 16.15)	15.27(14.02, 16.53)	15.37(14.52, 16.21)	<0.001	7.78(6.51, 9.05)	<0.001	9.10(8.04, 10.16)
	Nuts(%)	1.98(1.73, 2.24)	1.97(1.70, 2.24)	2.10(1.79, 2.42)	1.92(1.63, 2.22)	2.63(2.23, 3.04)	2.83(2.44, 3.22)	1.92(1.65, 2.19)	1.94(1.75, 2.12)	2.63(2.20, 3.06)	2.74(2.32, 3.17)	2.89(2.56, 3.22)	0.002	0.73(0.35, 1.11)	0.030	0.66(0.23, 1.09)
	Eggs(%)	2.38(1.95, 2.82)	2.29(1.95, 2.63)	2.61(2.15, 3.06)	2.18(1.77, 2.58)	2.26(2.03, 2.50)	2.36(2.07, 2.64)	2.26(1.96, 2.57)	2.66(2.34, 2.98)	2.69(2.38, 3.01)	2.35(2.01, 2.68)	3.08(2.78, 3.37)	0.007	0.78(-0.02, 1.58)	0.030	0.36(-0.27, 0.98)
	Oils(%)	0.54(0.42, 0.66)	0.51(0.45, 0.57)	0.47(0.43, 0.51)	0.40(0.35, 0.46)	0.33(0.26, 0.40)	0.31(0.28, 0.34)	0.36(0.25, 0.47)	0.36(0.31, 0.40)	0.33(0.28, 0.38)	0.46(0.42, 0.50)	0.48(0.45, 0.52)	0.004	-0.08(-0.25, 0.10)	0.689	-0.02(-0.09, 0.06)
	Non-Hispanic black
	Meats(%)	16.44(13.85, 19.02)	15.45(13.57, 17.32)	13.04(11.76, 14.31)	12.14(9.99, 14.28)	11.76(10.73, 12.80)	11.66(10.60, 12.71)	13.10(11.80, 14.39)	13.44(12.77, 14.11)	14.89(13.21, 16.57)	16.08(14.69, 17.46)	16.88(15.79, 17.97)	0.064	1.66(-1.34, 4.67)	<0.001	3.63(1.79, 5.46)
	Grains(%)	29.20(26.14, 32.25)	31.30(29.67, 32.93)	32.52(31.34, 33.71)	29.47(27.03, 31.91)	27.87(26.53, 29.21)	30.26(28.52, 32.00)	29.33(27.82, 30.83)	29.16(27.49, 30.83)	27.50(26.46, 28.53)	27.81(25.26, 30.35)	26.65(24.45, 28.86)	0.034	-2.42(-7.75, 2.90)	0.002	-5.51(-8.02, -2.99)
	Milks(%)	26.53(23.95, 29.11)	24.55(22.24, 26.86)	25.24(23.21, 27.28)	24.51(22.05, 26.98)	22.96(21.24, 24.67)	25.61(24.03, 27.19)	23.19(21.89, 24.49)	23.54(22.46, 24.62)	21.62(20.21, 23.03)	22.72(21.13, 24.32)	21.02(19.42, 22.63)	<0.001	-6.47(-9.77, -3.16)	<0.001	-4.69(-7.15, -2.23)
	Vegetables(%)	8.74(7.77, 9.72)	9.76(8.36, 11.16)	8.31(7.45, 9.17)	7.19(6.29, 8.08)	7.37(6.60, 8.13)	6.46(5.70, 7.22)	7.70(7.07, 8.34)	7.01(6.32, 7.71)	7.46(6.72, 8.20)	7.12(6.41, 7.82)	7.45(6.97, 7.92)	<0.001	-2.46(-3.53, -1.38)	0.520	-0.96(-2.10, 0.18)
	Fruits(%)	3.68(2.95, 4.41)	3.29(2.55, 4.03)	6.82(6.13, 7.51)	5.64(4.97, 6.32)	7.56(6.28, 8.84)	5.73(5.13, 6.34)	5.24(4.35, 6.14)	5.38(4.78, 5.97)	4.92(4.17, 5.66)	4.63(3.95, 5.32)	4.64(4.20, 5.08)	0.959	0.89(0.01, 1.78)	<0.001	-2.07(-3.05, -1.09)
	Beverages(%)	8.92(8.12, 9.72)	9.81(8.89, 10.73)	7.97(7.20, 8.73)	16.07(14.84, 17.30)	17.03(15.32, 18.74)	14.53(13.48, 15.59)	16.02(14.69, 17.36)	16.48(15.35, 17.62)	18.37(17.20, 19.54)	16.45(15.20, 17.69)	17.19(15.79, 18.59)	<0.001	8.83(6.77, 10.89)	<0.001	9.65(7.64, 11.66)
	Nuts(%)	2.21(1.49, 2.93)	2.50(1.37, 3.62)	1.69(1.42, 1.96)	1.44(1.08, 1.80)	1.82(1.30, 2.34)	1.95(1.54, 2.37)	1.73(1.21, 2.24)	1.48(1.29, 1.66)	1.58(1.27, 1.89)	1.95(1.53, 2.38)	1.96(1.66, 2.27)	0.387	0.03(-0.84, 0.89)	0.590	0.42(-0.07, 0.91)
	Eggs(%)	3.75(2.56, 4.93)	3.06(2.20, 3.92)	3.95(3.32, 4.58)	3.30(2.64, 3.95)	3.30(2.80, 3.80)	3.54(3.05, 4.04)	3.42(2.87, 3.97)	3.18(2.82, 3.55)	3.37(2.55, 4.20)	2.70(2.42, 2.97)	3.61(3.16, 4.06)	0.679	-0.07(-1.49, 1.36)	0.756	-0.57(-1.52, 0.38)
	Oils(%)	0.54(0.34, 0.75)	0.29(0.22, 0.36)	0.46(0.34, 0.59)	0.25(0.20, 0.30)	0.33(0.18, 0.47)	0.25(0.20, 0.31)	0.27(0.21, 0.32)	0.33(0.28, 0.37)	0.30(0.24, 0.35)	0.55(0.43, 0.66)	0.59(0.53, 0.66)	0.734	0.00(-0.25, 0.24)	0.012	0.10(-0.06, 0.27)
	Education level
	Less than high school graduate
	Meats(%)	10.32(9.03, 11.62)	10.49(9.35, 11.62)	10.78(10.07, 11.50)	9.79(8.42, 11.16)	9.21(8.32, 10.10)	9.89(9.28, 10.50)	9.97(8.56, 11.38)	10.64(9.65, 11.64)	11.28(9.49, 13.07)	11.88(10.68, 13.09)	13.75(12.49, 15.01)	0.001	4.40(2.72, 6.08)	<0.001	3.19(1.52, 4.86)
	Grains(%)	27.98(26.16, 29.81)	32.94(31.39, 34.49)	32.06(30.61, 33.50)	28.85(27.30, 30.40)	29.47(28.19, 30.74)	28.95(27.59, 30.32)	31.28(29.06, 33.49)	32.28(30.22, 34.33)	31.44(28.84, 34.05)	30.75(28.01, 33.49)	28.74(26.71, 30.78)	0.904	-0.23(-3.20, 2.74)	0.888	-3.91(-6.68, -1.13)
	Milks(%)	36.20(33.88, 38.53)	32.99(30.49, 35.49)	32.62(31.07, 34.18)	31.40(29.18, 33.62)	30.68(28.76, 32.59)	31.17(29.78, 32.56)	30.84(27.47, 34.21)	27.76(25.83, 29.68)	27.57(24.88, 30.27)	24.83(22.12, 27.55)	24.74(22.77, 26.71)	<0.001	-10.83(-13.62, -8.03)	<0.001	-7.22(-10.31, -4.13)
	Vegetables(%)	7.38(6.56, 8.20)	7.19(5.68, 8.70)	6.03(5.40, 6.67)	6.23(5.56, 6.90)	5.45(4.72, 6.19)	5.54(4.78, 6.30)	5.58(4.99, 6.17)	5.00(4.25, 5.76)	5.43(4.45, 6.41)	5.35(4.61, 6.09)	5.46(4.76, 6.16)	<0.001	-2.03(-3.31, -0.74)	0.156	-0.25(-1.19, 0.70)
	Fruits(%)	2.77(2.17, 3.38)	2.42(1.99, 2.85)	5.69(4.75, 6.63)	4.87(4.24, 5.50)	4.98(4.02, 5.94)	5.15(4.54, 5.76)	3.83(3.14, 4.53)	3.83(3.36, 4.31)	4.48(3.52, 5.44)	4.16(3.11, 5.21)	4.03(3.27, 4.80)	0.120	0.98(0.07, 1.89)	<0.001	-1.82(-3.03, -0.62)
	Beverages(%)	8.70(7.77, 9.62)	8.15(7.59, 8.72)	7.57(6.76, 8.39)	13.30(12.30, 14.30)	13.76(12.52, 15.01)	13.92(12.62, 15.23)	13.61(12.10, 15.13)	15.30(13.52, 17.08)	15.19(13.84, 16.54)	17.52(15.69, 19.36)	17.20(15.77, 18.62)	<0.001	8.47(6.80, 10.13)	<0.001	9.53(7.76, 11.30)
	Nuts(%)	2.91(2.25, 3.57)	2.48(1.98, 2.99)	2.15(1.68, 2.62)	2.41(1.98, 2.84)	3.26(1.80, 4.73)	2.52(2.04, 3.00)	1.85(1.57, 2.13)	2.11(1.60, 2.62)	1.70(1.36, 2.05)	2.84(2.15, 3.54)	2.60(2.14, 3.06)	0.004	-0.64(-1.61, 0.34)	0.053	0.16(-0.52, 0.84)
	Eggs(%)	3.40(2.91, 3.89)	3.08(2.05, 4.11)	2.84(2.45, 3.23)	2.94(2.50, 3.38)	2.96(2.58, 3.34)	2.69(2.11, 3.27)	2.81(2.41, 3.21)	2.87(2.46, 3.29)	2.75(2.45, 3.04)	2.37(1.83, 2.92)	3.14(2.62, 3.66)	0.308	-0.17(-1.07, 0.73)	0.891	0.20(-0.58, 0.98)
	Oils(%)	0.33(0.23, 0.43)	0.27(0.19, 0.34)	0.26(0.22, 0.30)	0.22(0.18, 0.27)	0.23(0.15, 0.31)	0.17(0.14, 0.19)	0.22(0.16, 0.28)	0.20(0.15, 0.26)	0.16(0.10, 0.22)	0.29(0.22, 0.35)	0.34(0.26, 0.42)	0.589	0.04(-0.08, 0.17)	0.241	0.12(0.03, 0.22)
	High school or equivalent
	Meats(%)	11.15(9.54, 12.76)	11.45(9.82, 13.09)	9.61(8.80, 10.43)	8.89(8.28, 9.50)	10.42(8.67, 12.16)	9.95(8.97, 10.93)	10.13(9.07, 11.19)	9.36(8.36, 10.37)	11.50(10.14, 12.85)	13.14(11.95, 14.32)	14.08(12.78, 15.38)	0.005	2.86(0.74, 4.97)	<0.001	4.32(2.54, 6.11)
	Grains(%)	27.46(26.25, 28.68)	32.74(31.19, 34.30)	31.38(30.52, 32.23)	29.53(28.11, 30.95)	28.48(26.96, 30.01)	28.18(26.49, 29.87)	29.61(27.81, 31.41)	31.60(29.72, 33.49)	29.48(27.50, 31.46)	28.77(26.82, 30.73)	27.49(26.10, 28.89)	0.063	-0.46(-2.56, 1.64)	0.042	-3.98(-5.83, -2.12)
	Milks(%)	36.96(33.83, 40.09)	33.18(30.72, 35.65)	36.10(34.76, 37.44)	33.65(31.36, 35.95)	31.55(29.65, 33.45)	34.61(32.30, 36.91)	30.95(28.83, 33.07)	30.85(29.09, 32.61)	28.82(26.22, 31.41)	27.86(25.41, 30.32)	26.43(24.18, 28.69)	<0.001	-9.54(-13.17, -5.90)	<0.001	-8.46(-11.18, -5.73)
	Vegetables(%)	8.82(7.77, 9.87)	6.39(5.43, 7.35)	6.74(6.04, 7.43)	6.59(5.90, 7.28)	6.84(6.12, 7.56)	5.76(5.30, 6.23)	6.41(5.66, 7.16)	6.00(5.25, 6.75)	6.00(5.27, 6.72)	6.07(5.19, 6.94)	6.09(5.37, 6.80)	<0.001	-2.84(-4.34, -1.34)	0.128	-0.79(-1.90, 0.31)
	Fruits(%)	2.30(1.94, 2.65)	2.13(1.84, 2.43)	4.04(3.29, 4.80)	3.33(2.53, 4.13)	4.20(3.42, 4.97)	4.39(3.94, 4.85)	3.89(2.81, 4.97)	3.84(3.33, 4.36)	3.88(3.37, 4.39)	3.24(2.68, 3.79)	3.49(2.90, 4.08)	0.093	0.91(-0.04, 1.86)	0.194	-0.72(-1.77, 0.34)
	Beverages(%)	8.40(7.64, 9.17)	8.78(7.99, 9.57)	6.50(5.89, 7.10)	14.15(12.89, 15.41)	13.93(13.09, 14.77)	12.50(11.29, 13.71)	14.25(12.77, 15.73)	14.46(13.21, 15.71)	14.93(13.75, 16.12)	15.59(14.03, 17.16)	15.95(14.76, 17.14)	<0.001	7.70(6.23, 9.17)	<0.001	9.35(7.96, 10.73)
	Nuts(%)	1.56(1.06, 2.07)	2.11(1.49, 2.74)	2.26(1.85, 2.67)	1.49(1.12, 1.86)	1.92(1.60, 2.24)	2.18(1.75, 2.61)	1.72(1.44, 2.01)	1.51(1.26, 1.76)	1.96(1.62, 2.29)	2.31(1.96, 2.66)	2.56(2.13, 2.99)	0.48	0.95(0.28, 1.62)	0.623	0.09(-0.51, 0.70)
	Eggs(%)	2.89(1.77, 4.02)	2.78(2.30, 3.27)	2.97(2.54, 3.41)	2.06(1.55, 2.57)	2.46(2.03, 2.88)	2.17(1.77, 2.57)	2.68(1.99, 3.36)	2.10(1.77, 2.43)	3.12(2.46, 3.78)	2.67(2.35, 2.99)	3.54(3.10, 3.98)	0.486	0.52(-0.51, 1.55)	0.056	0.20(-0.43, 0.82)
	Oils(%)	0.45(0.34, 0.57)	0.43(0.35, 0.50)	0.40(0.36, 0.44)	0.31(0.27, 0.35)	0.30(0.22, 0.38)	0.26(0.23, 0.28)	0.36(0.15, 0.57)	0.27(0.23, 0.31)	0.32(0.23, 0.40)	0.36(0.31, 0.40)	0.37(0.32, 0.42)	0.124	-0.10(-0.25, 0.04)	0.445	-0.02(-0.10, 0.05)
	College or above
	Meats(%)	9.05(7.68, 10.41)	9.52(8.60, 10.45)	9.33(8.43, 10.23)	8.43(7.85, 9.00)	8.05(7.52, 8.58)	8.23(7.60, 8.86)	8.91(8.20, 9.62)	8.35(7.70, 9.00)	9.43(8.71, 10.15)	11.46(10.50, 12.43)	12.57(11.51, 13.64)	<0.001	4.11(2.33, 5.89)	<0.001	3.79(2.41, 5.18)
	Grains(%)	28.34(26.86, 29.82)	29.48(28.22, 30.73)	30.09(28.76, 31.41)	26.60(25.66, 27.54)	27.91(27.17, 28.64)	26.44(25.25, 27.64)	30.11(28.83, 31.39)	28.37(27.42, 29.32)	27.55(26.71, 28.38)	27.26(25.56, 28.96)	26.07(24.78, 27.35)	0.095	-1.25(-3.57, 1.08)	0.151	-3.71(-5.86, -1.56)
	Milks(%)	38.53(35.57, 41.50)	38.41(36.96, 39.87)	36.36(34.81, 37.91)	35.44(33.96, 36.91)	34.20(32.36, 36.03)	35.05(33.50, 36.61)	31.35(30.13, 32.58)	31.82(30.62, 33.02)	30.65(29.29, 32.01)	28.86(26.68, 31.05)	27.86(26.03, 29.69)	<0.001	-11.57(-15.39, -7.76)	<0.001	-8.73(-11.22, -6.24)
	Vegetables(%)	8.51(7.29, 9.74)	7.78(7.16, 8.39)	7.48(6.96, 7.99)	6.96(6.54, 7.38)	6.21(5.85, 6.57)	6.65(6.23, 7.07)	6.88(6.40, 7.37)	7.36(6.86, 7.86)	6.80(6.31, 7.29)	7.36(6.69, 8.03)	7.33(6.76, 7.91)	0.006	-1.43(-2.91, 0.05)	0.893	-0.23(-1.10, 0.64)
	Fruits(%)	2.67(2.24, 3.09)	2.91(2.51, 3.32)	4.63(3.93, 5.33)	3.98(3.56, 4.41)	5.38(4.44, 6.33)	4.89(4.39, 5.39)	3.78(3.39, 4.16)	3.73(3.40, 4.06)	3.32(2.86, 3.78)	3.05(2.68, 3.42)	3.16(2.90, 3.43)	0.016	0.21(-0.31, 0.74)	<0.001	-1.63(-2.33, -0.93)
	Beverages(%)	7.65(6.75, 8.55)	7.17(6.57, 7.77)	6.51(6.06, 6.97)	13.71(12.85, 14.57)	12.99(12.17, 13.81)	12.51(11.83, 13.20)	14.05(13.21, 14.89)	14.85(13.91, 15.80)	16.23(15.11, 17.36)	16.25(15.21, 17.30)	16.34(15.58, 17.11)	<0.001	8.79(7.50, 10.08)	<0.001	9.73(8.73, 10.74)
	Nuts(%)	2.45(2.07, 2.83)	2.08(1.72, 2.44)	2.22(1.91, 2.53)	2.10(1.80, 2.40)	2.67(2.32, 3.02)	3.27(2.93, 3.61)	2.22(2.00, 2.44)	2.27(2.06, 2.48)	2.98(2.52, 3.45)	2.91(2.52, 3.29)	3.05(2.70, 3.39)	0.003	0.38(-0.10, 0.86)	0.011	0.61(0.18, 1.03)
	Eggs(%)	2.20(1.65, 2.74)	2.11(1.83, 2.40)	2.86(2.32, 3.41)	2.37(1.97, 2.77)	2.27(1.92, 2.61)	2.63(2.28, 2.99)	2.35(2.08, 2.62)	2.88(2.51, 3.25)	2.73(2.49, 2.97)	2.41(2.06, 2.75)	3.13(2.84, 3.41)	0.001	0.85(0.16, 1.54)	0.054	0.21(-0.45, 0.86)
	Oils(%)	0.60(0.42, 0.79)	0.54(0.44, 0.64)	0.52(0.45, 0.59)	0.40(0.34, 0.47)	0.32(0.28, 0.37)	0.32(0.28, 0.35)	0.35(0.30, 0.39)	0.37(0.30, 0.43)	0.31(0.28, 0.34)	0.49(0.44, 0.54)	0.51(0.47, 0.56)	0.012	-0.06(-0.24, 0.13)	0.987	-0.02(-0.12, 0.08)
	Ratio of family income to poverty level
	<1.30
	Meats(%)	11.25(9.37, 13.12)	11.89(10.29, 13.48)	10.56(9.29, 11.82)	9.40(8.72, 10.08)	9.92(8.05, 11.78)	10.32(9.40, 11.25)	10.08(8.77, 11.39)	10.01(9.09, 10.94)	11.13(9.92, 12.34)	12.36(10.84, 13.89)	13.59(12.07, 15.12)	0.176	2.21(-0.31, 4.73)	<0.001	3.38(1.39, 5.36)
	Grains(%)	28.88(26.84, 30.93)	32.96(30.88, 35.05)	31.21(29.40, 33.03)	28.16(25.92, 30.40)	28.47(27.36, 29.59)	28.70(27.18, 30.22)	31.87(29.53, 34.22)	31.56(29.45, 33.67)	29.30(27.03, 31.57)	29.49(27.56, 31.43)	29.40(27.62, 31.18)	0.724	0.25(-2.64, 3.14)	0.740	-2.15(-5.02, 0.71)
	Milks(%)	35.78(34.08, 37.47)	32.06(29.77, 34.35)	33.04(30.76, 35.31)	34.02(31.46, 36.59)	31.13(28.12, 34.13)	31.73(29.55, 33.91)	29.30(26.82, 31.78)	28.13(26.14, 30.11)	27.97(25.56, 30.38)	27.09(24.99, 29.19)	25.68(23.70, 27.65)	<0.001	-9.27(-12.35, -6.18)	<0.001	-6.62(-9.86, -3.38)
	Vegetables(%)	7.86(6.67, 9.06)	7.42(5.92, 8.92)	6.21(5.57, 6.84)	6.35(5.64, 7.07)	5.78(4.92, 6.64)	5.51(4.68, 6.34)	5.92(5.33, 6.50)	5.78(5.22, 6.35)	5.61(4.71, 6.51)	5.51(4.84, 6.19)	5.34(4.90, 5.78)	<0.001	-2.76(-4.21, -1.32)	0.002	-1.07(-1.88, -0.25)
	Fruits(%)	2.57(2.00, 3.14)	2.08(1.77, 2.40)	4.75(3.81, 5.69)	4.40(3.97, 4.82)	5.45(4.27, 6.63)	4.93(4.36, 5.50)	4.46(3.73, 5.19)	3.81(3.30, 4.31)	4.48(3.66, 5.30)	3.67(3.12, 4.22)	3.94(3.49, 4.40)	0.006	1.15(0.51, 1.79)	0.002	-1.04(-1.97, -0.11)
	Beverages(%)	8.82(8.05, 9.60)	8.03(7.47, 8.59)	7.58(6.95, 8.20)	12.81(11.88, 13.73)	13.63(12.68, 14.58)	13.36(12.10, 14.62)	14.12(12.94, 15.30)	16.00(14.50, 17.50)	16.25(14.93, 17.58)	16.73(14.91, 18.55)	16.28(15.00, 17.55)	<0.001	7.49(5.93, 9.05)	<0.001	8.60(7.06, 10.15)
	Nuts(%)	2.17(1.73, 2.61)	2.37(1.45, 3.29)	2.91(2.40, 3.43)	1.99(1.55, 2.43)	2.86(1.30, 4.43)	2.41(1.90, 2.91)	1.68(1.38, 1.97)	1.77(1.39, 2.16)	2.06(1.61, 2.51)	2.44(1.76, 3.13)	2.53(1.90, 3.16)	0.239	0.44(-0.41, 1.29)	0.090	-0.50(-1.44, 0.43)
	Eggs(%)	2.36(1.67, 3.04)	2.91(1.99, 3.82)	3.41(2.62, 4.20)	2.62(2.22, 3.01)	2.57(2.23, 2.92)	2.87(2.55, 3.19)	2.36(1.95, 2.77)	2.66(2.30, 3.03)	2.96(2.55, 3.37)	2.52(1.93, 3.11)	2.96(2.56, 3.37)	0.895	0.56(-0.38, 1.49)	0.630	-0.54(-1.42, 0.34)
	Oils(%)	0.32(0.23, 0.40)	0.28(0.21, 0.35)	0.34(0.27, 0.41)	0.25(0.17, 0.33)	0.19(0.16, 0.21)	0.16(0.14, 0.19)	0.21(0.17, 0.25)	0.28(0.22, 0.33)	0.24(0.19, 0.28)	0.34(0.27, 0.40)	0.37(0.32, 0.43)	0.554	0.01(-0.11, 0.13)	0.306	0.02(-0.08, 0.12)
	1.30-3.49
	Meats(%)	9.68(8.49, 10.86)	10.21(9.30, 11.12)	9.81(9.12, 10.50)	8.73(8.14, 9.33)	8.53(7.69, 9.37)	9.43(8.68, 10.18)	10.13(9.45, 10.80)	9.20(8.17, 10.24)	10.50(9.24, 11.77)	11.90(10.79, 13.02)	12.97(11.95, 14.00)	<0.001	3.39(1.68, 5.09)	<0.001	3.27(1.89, 4.66)
	Grains(%)	28.26(26.44, 30.07)	31.33(29.84, 32.82)	30.73(29.71, 31.74)	28.49(27.36, 29.62)	29.03(27.90, 30.16)	27.33(26.13, 28.53)	30.47(28.81, 32.13)	29.03(27.80, 30.26)	29.92(28.13, 31.72)	27.90(25.90, 29.90)	26.65(25.34, 27.97)	0.151	-1.08(-3.62, 1.46)	0.087	-3.88(-5.79, -1.97)
	Milks(%)	38.24(35.32, 41.17)	36.14(34.55, 37.74)	36.20(34.65, 37.75)	33.49(31.26, 35.72)	33.27(30.77, 35.77)	33.37(31.62, 35.12)	29.57(27.59, 31.54)	31.03(29.41, 32.65)	29.18(27.56, 30.81)	28.36(26.88, 29.84)	27.34(25.78, 28.91)	<0.001	-11.41(-14.97, -7.85)	<0.001	-8.66(-10.91, -6.42)
	Vegetables(%)	7.89(6.79, 9.00)	6.92(6.26, 7.58)	6.94(6.42, 7.46)	6.79(6.18, 7.40)	6.18(5.54, 6.82)	6.72(6.00, 7.43)	6.30(5.64, 6.96)	6.61(6.01, 7.21)	6.06(5.67, 6.45)	7.21(6.45, 7.98)	6.97(6.17, 7.77)	0.006	-1.20(-2.74, 0.34)	0.386	-0.10(-1.17, 0.96)
	Fruits(%)	2.36(1.98, 2.73)	2.51(2.21, 2.82)	4.92(4.17, 5.67)	4.00(3.50, 4.50)	5.17(3.88, 6.47)	4.81(4.29, 5.32)	3.82(2.98, 4.66)	4.11(3.63, 4.60)	3.19(2.65, 3.74)	3.04(2.64, 3.44)	3.06(2.69, 3.44)	0.305	0.49(-0.06, 1.04)	<0.001	-2.03(-2.76, -1.31)
	Beverages(%)	8.33(7.82, 8.84)	7.85(7.13, 8.57)	6.18(5.67, 6.70)	13.81(12.66, 14.97)	12.96(11.94, 13.98)	12.75(12.00, 13.49)	14.55(13.01, 16.09)	14.84(13.80, 15.88)	15.48(13.87, 17.09)	16.30(14.96, 17.64)	16.78(15.66, 17.90)	<0.001	8.85(7.41, 10.30)	<0.001	10.60(9.27, 11.94)
	Nuts(%)	2.11(1.54, 2.69)	2.07(1.71, 2.43)	1.99(1.73, 2.25)	1.74(1.40, 2.08)	2.18(1.76, 2.60)	2.76(2.17, 3.35)	2.13(1.73, 2.52)	1.99(1.75, 2.23)	2.27(1.89, 2.65)	2.59(2.12, 3.06)	2.60(2.15, 3.04)	0.259	0.45(-0.40, 1.29)	0.160	0.53(-0.03, 1.10)
	Eggs(%)	2.67(2.18, 3.15)	2.43(2.09, 2.76)	2.86(2.47, 3.26)	2.63(2.21, 3.04)	2.50(2.18, 2.82)	2.57(2.15, 3.00)	2.67(2.25, 3.08)	2.87(2.47, 3.26)	3.09(2.68, 3.50)	2.25(1.97, 2.53)	3.17(2.82, 3.51)	0.014	0.52(-0.09, 1.13)	0.053	0.16(-0.44, 0.77)
	Oils(%)	0.47(0.39, 0.55)	0.54(0.38, 0.69)	0.36(0.32, 0.41)	0.31(0.27, 0.34)	0.22(0.19, 0.25)	0.26(0.21, 0.31)	0.37(0.23, 0.51)	0.32(0.26, 0.37)	0.30(0.25, 0.35)	0.44(0.38, 0.50)	0.46(0.41, 0.50)	0.108	-0.01(-0.11, 0.09)	0.001	0.11(0.03, 0.18)
	≥3.50
	Meats(%)	9.16(8.02, 10.31)	9.08(8.01, 10.15)	8.98(8.42, 9.53)	8.49(7.92, 9.07)	8.78(8.16, 9.39)	8.06(7.40, 8.71)	7.93(7.00, 8.86)	8.13(7.25, 9.02)	9.38(8.65, 10.12)	11.90(10.19, 13.61)	13.09(11.49, 14.68)	<0.001	4.66(2.51, 6.80)	<0.001	4.56(2.70, 6.42)
	Grains(%)	27.49(25.01, 29.97)	29.61(28.17, 31.06)	30.72(29.44, 31.99)	26.91(25.53, 28.29)	27.72(26.81, 28.64)	26.62(25.51, 27.72)	29.43(28.01, 30.85)	28.94(27.38, 30.50)	27.27(25.88, 28.65)	27.19(25.01, 29.37)	25.72(24.18, 27.26)	0.069	-1.43(-4.33, 1.46)	0.028	-4.62(-6.70, -2.55)
	Milks(%)	38.09(35.60, 40.57)	38.34(36.48, 40.19)	36.54(34.69, 38.38)	35.03(33.38, 36.67)	33.58(31.85, 35.30)	36.31(34.56, 38.07)	33.60(32.10, 35.10)	32.76(31.26, 34.26)	31.34(29.25, 33.42)	28.74(25.67, 31.81)	27.78(25.44, 30.11)	<0.001	-11.16(-14.62, -7.71)	<0.001	-9.16(-12.14, -6.19)
	Vegetables(%)	9.21(7.75, 10.67)	7.56(6.83, 8.28)	7.50(6.89, 8.10)	6.92(6.59, 7.24)	6.39(5.85, 6.93)	6.35(5.83, 6.86)	7.17(6.61, 7.73)	7.36(6.85, 7.87)	7.20(6.59, 7.81)	7.27(6.38, 8.15)	7.42(6.63, 8.20)	0.016	-1.97(-3.58, -0.35)	0.655	-0.28(-1.36, 0.80)
	Fruits(%)	2.63(2.26, 3.01)	3.00(2.31, 3.68)	4.12(3.46, 4.78)	3.75(3.10, 4.41)	4.54(3.68, 5.39)	4.49(3.78, 5.20)	3.29(2.88, 3.70)	3.39(2.88, 3.89)	3.46(2.79, 4.13)	3.04(2.57, 3.50)	3.26(2.85, 3.68)	0.192	0.32(-0.42, 1.06)	<0.001	-1.08(-1.96, -0.21)
	Beverages(%)	7.69(6.91, 8.47)	7.48(7.06, 7.91)	6.75(6.34, 7.16)	14.08(13.06, 15.11)	13.41(12.84, 13.98)	12.36(11.45, 13.27)	13.54(12.76, 14.32)	14.22(13.37, 15.07)	15.37(14.39, 16.36)	15.95(14.63, 17.26)	15.84(14.95, 16.74)	<0.001	8.64(7.42, 9.87)	<0.001	9.30(8.32, 10.28)
	Nuts(%)	2.44(1.99, 2.88)	2.25(1.86, 2.63)	2.09(1.71, 2.48)	2.21(1.76, 2.66)	2.84(2.40, 3.28)	3.13(2.80, 3.46)	2.26(1.93, 2.59)	2.25(2.02, 2.48)	3.15(2.56, 3.75)	2.88(2.37, 3.38)	3.02(2.60, 3.45)	0.026	0.32(-0.37, 1.01)	0.037	0.76(0.14, 1.37)
	Eggs(%)	2.68(1.93, 3.44)	2.22(1.70, 2.75)	2.73(2.42, 3.04)	2.18(1.86, 2.51)	2.37(2.00, 2.74)	2.34(1.98, 2.69)	2.40(2.04, 2.77)	2.61(2.11, 3.11)	2.50(2.23, 2.78)	2.57(2.09, 3.06)	3.36(2.96, 3.76)	0.049	0.75(-0.15, 1.64)	0.003	0.63(0.06, 1.20)
	Oils(%)	0.61(0.42, 0.80)	0.47(0.37, 0.56)	0.58(0.48, 0.68)	0.42(0.34, 0.50)	0.39(0.30, 0.49)	0.34(0.31, 0.37)	0.38(0.31, 0.46)	0.35(0.29, 0.41)	0.32(0.26, 0.38)	0.47(0.40, 0.54)	0.50(0.45, 0.56)	0.007	-0.12(-0.32, 0.09)	0.173	-0.10(-0.23, 0.04)
	Estimated intake f
	Gender
	Male
	DSs, mg	96.90(79.01, 114.80)	76.86(66.54, 87.18)	124.35(109.71, 138.99)	110.22(100.25, 120.20)	103.65(83.36, 123.94)	105.94(88.68, 123.19)	89.44(76.12, 102.76)	90.46(77.34, 103.59)	87.41(71.21, 103.61)	80.41(69.26, 91.55)	80.76(70.13, 91.38)	<0.001	-28.22(-50.38, -6.06)	<0.001	-51.15(-68.70, -33.59)
	Meats, mg	57.06(51.70, 62.42)	64.17(56.69, 71.64)	65.66(60.60, 70.71)	67.87(63.39, 72.34)	69.65(65.11, 74.20)	79.71(71.91, 87.51)	76.38(69.27, 83.50)	74.15(67.01, 81.29)	89.31(82.38, 96.25)	112.09(102.49, 121.69)	122.28(113.39, 131.17)	<0.001	72.30(60.17, 84.44)	<0.001	63.46(52.08, 74.84)
	Grains, mg	194.49(177.90, 211.08)	221.47(202.91, 240.04)	235.07(220.66, 249.48)	230.17(214.53, 245.82)	241.86(231.85, 251.87)	255.11(245.63, 264.59)	284.55(270.18, 298.93)	269.54(256.23, 282.85)	268.75(250.79, 286.72)	254.57(230.03, 279.11)	232.75(214.94, 250.56)	<0.001	40.00(13.60, 66.40)	0.021	-0.25(-25.63, 25.14)
	Milks, mg	358.77(329.69, 387.84)	349.98(331.04, 368.92)	324.31(291.42, 357.19)	327.07(298.50, 355.64)	306.08(280.16, 332.01)	354.76(325.45, 384.07)	320.53(298.44, 342.62)	316.02(299.33, 332.71)	305.64(281.96, 329.32)	272.03(238.98, 305.08)	253.43(227.77, 279.09)	<0.001	-103.23(-138.44, -68.03)	0.001	-59.28(-98.06, -20.51)
	Vegetables, mg	45.58(40.75, 50.42)	43.87(38.93, 48.80)	46.18(42.62, 49.74)	46.94(43.47, 50.41)	45.74(41.35, 50.13)	47.01(43.21, 50.80)	53.00(44.75, 61.25)	54.14(48.45, 59.83)	49.92(44.23, 55.62)	53.06(45.80, 60.32)	51.66(46.45, 56.88)	0.009	5.42(-2.58, 13.42)	0.039	5.14(-2.16, 12.43)
	Fruits, mg	12.52(9.85, 15.18)	16.35(11.67, 21.03)	36.62(28.84, 44.41)	38.69(32.56, 44.81)	49.76(40.27, 59.26)	52.13(48.04, 56.22)	36.81(26.24, 47.37)	38.13(33.27, 43.00)	31.45(27.28, 35.61)	32.12(24.18, 40.06)	32.48(26.65, 38.30)	0.001	17.99(10.16, 25.82)	0.003	-4.40(-14.53, 5.73)
	Beverages, mg	48.67(44.34, 53.00)	48.03(42.69, 53.37)	45.51(42.20, 48.83)	104.70(99.46, 109.93)	103.53(96.23, 110.83)	107.56(99.18, 115.95)	115.84(106.53, 125.15)	126.13(113.23, 139.03)	135.26(118.71, 151.81)	137.89(121.85, 153.94)	137.60(126.02, 149.19)	<0.001	91.35(76.53, 106.17)	<0.001	92.83(78.79, 106.87)
	Nuts, mg	20.49(15.88, 25.10)	14.56(11.95, 17.17)	16.10(12.31, 19.90)	15.45(13.19, 17.71)	22.87(17.78, 27.97)	28.52(24.81, 32.24)	17.82(15.02, 20.61)	16.72(14.53, 18.91)	22.50(17.44, 27.56)	23.20(18.59, 27.82)	22.94(19.79, 26.09)	0.046	2.13(-4.94, 9.20)	0.114	6.17(0.94, 11.41)
	Eggs, mg	16.17(12.26, 20.08)	15.62(13.05, 18.18)	20.28(17.39, 23.17)	19.76(17.74, 21.77)	21.28(18.63, 23.93)	25.72(22.28, 29.16)	21.27(18.36, 24.18)	22.98(20.88, 25.08)	20.32(17.65, 22.99)	20.64(17.91, 23.37)	28.74(25.69, 31.78)	<0.001	13.05(7.51, 18.60)	0.014	6.64(2.01, 11.27)
	Oils, mg	3.13(1.98, 4.28)	2.44(1.86, 3.01)	2.92(2.13, 3.71)	2.30(1.84, 2.77)	1.96(1.56, 2.36)	2.00(1.72, 2.29)	2.23(1.75, 2.70)	2.28(1.76, 2.81)	1.75(1.34, 2.17)	3.77(3.20, 4.34)	3.73(3.30, 4.16)	0.878	0.73(-0.70, 2.17)	0.155	0.80(-0.12, 1.71)
	Female
	DSs, mg	215.56(176.89, 254.23)	234.04(202.82, 265.25)	284.73(251.64, 317.81)	277.80(255.54, 300.07)	262.96(227.59, 298.32)	235.80(218.63, 252.98)	212.02(189.57, 234.46)	214.97(189.89, 240.05)	182.62(157.57, 207.67)	164.08(145.92, 182.24)	166.93(147.98, 185.88)	<0.001	-67.23(-109.63, -24.83)	<0.001	-134.09(-169.25, -98.92)
	Meats, mg	54.98(49.74, 60.23)	58.18(54.93, 61.43)	63.70(59.09, 68.32)	64.15(59.85, 68.45)	64.04(60.08, 68.01)	72.24(67.13, 77.36)	69.26(64.42, 74.09)	68.00(65.32, 70.68)	71.92(67.07, 76.77)	86.87(79.65, 94.09)	92.19(84.83, 99.54)	<0.001	39.75(30.10, 49.41)	<0.001	31.48(22.36, 40.60)
	Grains, mg	212.55(201.79, 223.30)	235.44(222.80, 248.08)	246.31(235.04, 257.57)	245.23(236.80, 253.67)	246.44(239.67, 253.20)	252.60(241.97, 263.24)	272.35(258.45, 286.25)	270.38(260.77, 279.99)	253.25(241.72, 264.78)	247.71(237.12, 258.29)	235.54(226.89, 244.19)	<0.001	28.62(11.16, 46.09)	0.314	-6.68(-22.38, 9.03)
	Milks, mg	373.93(345.07, 402.79)	372.88(350.34, 395.41)	351.34(331.83, 370.84)	375.91(356.67, 395.14)	354.81(326.79, 382.83)	385.62(365.02, 406.22)	337.25(314.06, 360.45)	331.78(310.35, 353.20)	326.29(300.91, 351.68)	308.24(289.19, 327.30)	298.85(280.17, 317.53)	<0.001	-77.93(-121.31, -34.55)	<0.001	-53.87(-79.92, -27.82)
	Vegetables, mg	54.73(48.65, 60.81)	54.83(48.62, 61.05)	54.30(50.05, 58.54)	55.29(50.75, 59.83)	51.51(47.88, 55.14)	59.35(55.06, 63.64)	56.81(51.60, 62.01)	59.86(55.91, 63.81)	54.24(50.21, 58.27)	58.88(52.17, 65.59)	59.72(53.11, 66.33)	0.483	2.91(-7.47, 13.29)	0.314	4.30(-4.27, 12.87)
	Fruits, mg	19.07(15.75, 22.38)	20.63(17.44, 23.81)	40.90(36.42, 45.39)	36.84(32.05, 41.64)	53.52(40.73, 66.30)	51.55(43.88, 59.21)	36.70(31.78, 41.61)	34.95(32.52, 37.38)	35.41(31.55, 39.27)	27.03(24.81, 29.25)	28.59(25.99, 31.20)	0.085	7.51(3.47, 11.55)	<0.001	-12.89(-17.92, -7.87)
	Beverages, mg	45.09(40.87, 49.31)	43.44(40.74, 46.14)	44.94(41.47, 48.40)	110.87(104.29, 117.45)	104.81(97.35, 112.27)	109.66(103.43, 115.88)	118.53(112.82, 124.24)	129.60(120.87, 138.32)	134.12(124.28, 143.97)	137.95(125.66, 150.25)	133.34(125.13, 141.54)	<0.001	90.84(80.08, 101.60)	<0.001	89.43(79.16, 99.71)
	Nuts, mg	15.08(12.63, 17.53)	16.03(12.99, 19.07)	16.78(15.13, 18.42)	19.30(15.49, 23.11)	25.40(20.56, 30.23)	26.86(23.49, 30.22)	17.83(15.75, 19.91)	19.24(17.49, 20.98)	23.29(18.30, 28.27)	22.55(19.79, 25.30)	23.10(20.71, 25.49)	<0.001	7.10(3.95, 10.24)	0.693	3.97(1.27, 6.66)
	Eggs, mg	16.57(13.51, 19.62)	15.64(13.23, 18.06)	18.98(16.60, 21.36)	18.34(15.82, 20.87)	17.84(16.15, 19.54)	19.24(17.41, 21.08)	19.89(17.17, 22.61)	22.05(18.59, 25.51)	24.46(22.81, 26.11)	20.18(17.31, 23.06)	24.90(22.52, 27.28)	<0.001	8.53(4.72, 12.33)	<0.001	5.89(1.93, 9.85)
	Oils, mg	3.04(2.55, 3.53)	3.28(2.36, 4.20)	3.57(2.79, 4.34)	3.14(2.76, 3.51)	2.50(2.04, 2.95)	2.68(2.44, 2.92)	3.02(2.37, 3.67)	2.76(2.49, 3.02)	2.57(2.32, 2.83)	3.29(2.99, 3.59)	3.61(3.32, 3.90)	0.594	0.36(-0.39, 1.10)	0.847	-0.17(-1.34, 1.00)
	Age group, y
	20-34y
	DSs, mg	69.98(50.73, 89.23)	72.19(51.37, 93.00)	99.52(83.64, 115.40)	99.34(77.65, 121.02)	99.68(77.86, 121.50)	61.97(49.28, 74.66)	75.52(57.39, 93.66)	62.43(44.56, 80.30)	57.53(42.20, 72.85)	50.66(42.06, 59.26)	51.63(41.34, 61.92)	<0.001	-17.25(-41.61, 7.12)	<0.001	-46.83(-68.63, -25.02)
	Meats, mg	55.45(42.51, 68.39)	66.61(58.70, 74.53)	70.10(61.23, 78.96)	68.29(62.21, 74.37)	73.26(66.64, 79.87)	80.74(70.83, 90.64)	86.04(77.09, 94.99)	76.59(70.89, 82.28)	81.79(70.97, 92.61)	108.20(97.33, 119.07)	118.02(108.71, 127.33)	<0.001	66.86(48.90, 84.83)	<0.001	55.73(41.19, 70.28)
	Grains, mg	218.53(194.29, 242.77)	244.86(219.93, 269.79)	257.77(237.33, 278.22)	244.71(231.19, 258.22)	260.71(245.54, 275.88)	267.00(254.93, 279.07)	311.59(287.15, 336.03)	297.06(271.15, 322.97)	293.39(272.14, 314.64)	299.39(271.26, 327.52)	279.09(256.04, 302.14)	<0.001	60.33(22.77, 97.90)	0.001	19.41(-14.20, 53.02)
	Milks, mg	324.04(281.26, 366.82)	369.70(325.74, 413.67)	331.76(300.60, 362.93)	346.27(311.87, 380.67)	308.08(270.79, 345.37)	342.80(310.85, 374.75)	295.47(264.36, 326.57)	306.60(285.35, 327.85)	291.57(265.82, 317.31)	254.96(229.74, 280.19)	232.88(213.99, 251.77)	<0.001	-84.66(-131.77, -37.55)	<0.001	-97.00(-131.89, -62.12)
	Vegetables, mg	42.58(38.37, 46.78)	34.28(27.26, 41.30)	42.18(38.01, 46.35)	39.05(33.77, 44.33)	39.23(33.88, 44.57)	45.86(40.41, 51.31)	44.35(38.54, 50.16)	50.13(41.96, 58.30)	44.81(39.25, 50.37)	48.23(40.04, 56.41)	45.54(39.74, 51.35)	0.026	2.28(-7.57, 12.12)	0.089	2.73(-5.51, 10.97)
	Fruits, mg	9.35(6.09, 12.62)	19.17(10.89, 27.46)	36.25(27.96, 44.55)	37.83(28.18, 47.49)	54.73(39.27, 70.18)	53.21(44.30, 62.13)	37.08(30.75, 43.41)	34.18(27.05, 41.32)	34.60(26.36, 42.84)	25.43(17.86, 32.99)	25.79(19.16, 32.42)	0.022	15.14(6.66, 23.62)	0.005	-8.13(-18.46, 2.20)
	Beverages, mg	49.17(42.59, 55.75)	48.28(40.94, 55.62)	46.57(42.75, 50.39)	116.04(108.45, 123.64)	115.50(103.91, 127.08)	117.72(107.01, 128.44)	129.37(118.99, 139.74)	138.56(125.79, 151.34)	150.47(132.77, 168.17)	155.59(138.47, 172.72)	150.88(138.64, 163.12)	<0.001	101.57(84.08, 119.07)	<0.001	103.72(88.39, 119.05)
	Nuts, mg	14.91(10.50, 19.32)	12.78(7.90, 17.66)	14.16(9.65, 18.68)	15.18(7.64, 22.71)	26.54(12.93, 40.14)	23.36(18.34, 28.38)	13.81(11.53, 16.09)	15.55(12.80, 18.30)	19.89(16.17, 23.62)	20.90(16.60, 25.21)	20.02(15.91, 24.13)	0.168	4.25(-2.49, 10.99)	0.995	3.50(-3.12, 10.11)
	Eggs, mg	13.26(9.80, 16.72)	14.47(9.51, 19.43)	18.94(15.06, 22.81)	17.81(13.82, 21.80)	16.18(13.66, 18.70)	25.38(19.82, 30.93)	16.96(14.59, 19.34)	23.08(19.43, 26.73)	25.43(21.10, 29.76)	22.37(16.57, 28.16)	27.58(22.80, 32.37)	<0.001	14.37(7.99, 20.76)	0.001	7.74(1.09, 14.40)
	Oils, mg	3.66(1.25, 6.06)	2.57(1.03, 4.10)	2.33(1.82, 2.84)	2.05(1.49, 2.61)	1.81(1.39, 2.23)	1.86(1.56, 2.17)	2.29(1.49, 3.10)	2.13(1.56, 2.70)	1.70(1.28, 2.11)	2.82(2.50, 3.14)	2.88(2.55, 3.21)	0.359	-1.04(-3.76, 1.68)	0.248	0.40(-0.29, 1.09)
	35-49y
	DSs, mg	141.26(106.79, 175.72)	133.24(107.71, 158.76)	170.05(133.14, 206.96)	170.17(150.79, 189.55)	123.49(109.54, 137.43)	115.98(97.41, 134.55)	113.04(90.24, 135.84)	102.54(85.31, 119.77)	93.41(72.90, 113.92)	101.30(72.46, 130.15)	94.93(70.62, 119.25)	<0.001	-51.94(-101.16, -2.71)	<0.001	-75.84(-126.40, -25.28)
	Meats, mg	57.71(48.85, 66.57)	64.42(55.99, 72.84)	61.18(57.19, 65.18)	65.07(58.32, 71.83)	63.73(58.23, 69.24)	80.26(70.33, 90.19)	71.24(64.17, 78.31)	70.28(64.00, 76.57)	87.53(75.88, 99.17)	103.46(91.40, 115.51)	113.75(101.29, 126.20)	<0.001	58.82(42.00, 75.64)	<0.001	53.94(39.16, 68.72)
	Grains, mg	190.25(165.57, 214.93)	216.61(193.27, 239.95)	232.43(213.53, 251.33)	234.43(211.27, 257.60)	245.78(232.72, 258.84)	254.77(235.69, 273.85)	278.14(253.91, 302.37)	274.02(255.16, 292.87)	265.18(243.19, 287.18)	256.37(239.06, 273.69)	236.24(226.26, 246.21)	<0.001	47.38(19.65, 75.11)	0.033	10.42(-11.53, 32.36)
	Milks, mg	390.60(342.37, 438.82)	338.89(315.00, 362.78)	324.76(280.42, 369.11)	350.87(319.67, 382.06)	315.59(286.51, 344.67)	356.91(333.83, 379.98)	335.38(304.60, 366.15)	299.22(278.82, 319.63)	292.57(258.14, 326.99)	275.81(229.44, 322.18)	259.74(224.43, 295.04)	<0.001	-125.18(-186.72, -63.65)	0.007	-56.86(-112.19, -1.53)
	Vegetables, mg	48.72(42.31, 55.13)	49.98(43.14, 56.81)	47.59(41.40, 53.77)	49.86(43.74, 55.97)	47.80(41.97, 53.63)	47.51(43.45, 51.56)	49.53(44.34, 54.72)	63.24(55.88, 70.61)	57.35(50.37, 64.34)	57.75(48.14, 67.36)	53.89(47.29, 60.49)	0.008	4.65(-4.70, 13.99)	0.003	6.40(-2.40, 15.20)
	Fruits, mg	14.39(10.92, 17.86)	15.48(10.56, 20.40)	36.68(25.23, 48.13)	30.97(25.51, 36.43)	44.58(30.57, 58.59)	45.95(35.65, 56.25)	29.67(24.04, 35.31)	35.47(31.49, 39.45)	30.17(26.23, 34.12)	32.96(20.83, 45.09)	30.81(23.23, 38.40)	0.010	14.33(6.27, 22.40)	0.012	-9.98(-23.59, 3.64)
	Beverages, mg	52.16(47.74, 56.58)	50.31(46.71, 53.90)	52.17(45.88, 58.47)	128.27(117.74, 138.80)	113.55(105.88, 121.21)	121.15(114.61, 127.69)	129.43(118.08, 140.79)	137.09(129.02, 145.17)	151.91(132.02, 171.79)	152.39(139.30, 165.49)	148.37(137.72, 159.03)	<0.001	96.25(82.92, 109.57)	<0.001	96.79(82.50, 111.09)
	Nuts, mg	17.48(11.09, 23.87)	15.25(12.17, 18.33)	12.50(10.43, 14.58)	16.59(12.25, 20.93)	23.28(18.54, 28.02)	27.22(22.70, 31.74)	20.12(16.48, 23.76)	19.68(17.04, 22.31)	19.89(15.66, 24.11)	21.89(18.62, 25.16)	21.70(18.27, 25.14)	0.020	3.77(-4.60, 12.13)	0.189	8.25(3.60, 12.90)
	Eggs, mg	17.78(12.79, 22.77)	16.22(12.75, 19.69)	17.07(13.78, 20.36)	19.27(15.62, 22.92)	21.78(19.08, 24.48)	24.54(20.46, 28.61)	22.93(18.61, 27.24)	22.45(19.46, 25.43)	19.44(14.43, 24.44)	21.49(17.12, 25.87)	29.52(24.46, 34.59)	<0.001	12.88(4.59, 21.18)	0.027	10.87(3.77, 17.97)
	Oils, mg	2.54(2.13, 2.94)	2.59(1.91, 3.26)	3.03(1.80, 4.25)	2.94(2.35, 3.53)	2.27(1.57, 2.97)	2.16(1.86, 2.45)	3.36(1.94, 4.78)	2.54(2.14, 2.94)	2.05(1.45, 2.65)	4.10(3.02, 5.18)	4.05(3.31, 4.79)	0.054	1.57(0.59, 2.54)	0.119	1.23(-0.37, 2.83)
	50-64y
	DSs, mg	244.53(191.84, 297.22)	233.93(195.01, 272.85)	275.98(228.64, 323.32)	236.63(198.60, 274.66)	265.71(216.32, 315.10)	263.32(233.86, 292.78)	185.77(146.55, 224.99)	205.57(173.63, 237.51)	155.74(124.61, 186.87)	136.18(100.74, 171.63)	135.16(112.67, 157.64)	<0.001	-99.93(-151.68, -48.17)	<0.001	-143.28(-194.95, -91.62)
	Meats, mg	54.83(47.06, 62.61)	50.36(45.69, 55.02)	66.21(60.67, 71.76)	67.05(60.63, 73.47)	66.04(59.62, 72.47)	72.68(64.91, 80.46)	67.22(60.98, 73.46)	70.47(63.66, 77.29)	78.64(70.25, 87.02)	96.02(84.34, 107.71)	98.12(87.88, 108.35)	<0.001	48.47(34.47, 62.47)	<0.001	38.29(26.27, 50.31)
	Grains, mg	189.93(174.08, 205.78)	220.48(204.20, 236.75)	219.06(202.31, 235.81)	235.24(221.13, 249.35)	223.95(212.44, 235.45)	233.62(222.27, 244.97)	262.32(237.03, 287.62)	254.42(239.58, 269.26)	242.86(220.36, 265.36)	215.56(200.84, 230.28)	202.79(190.76, 214.82)	0.022	13.67(-9.23, 36.57)	0.918	-16.33(-38.86, 6.19)
	Milks, mg	355.69(321.54, 389.83)	370.72(338.67, 402.77)	338.85(302.68, 375.02)	326.52(302.34, 350.69)	340.44(312.46, 368.43)	399.19(367.75, 430.63)	324.77(294.88, 354.67)	332.15(308.98, 355.32)	327.77(299.39, 356.14)	304.44(277.10, 331.77)	289.19(267.17, 311.21)	0.007	-68.53(-122.55, -14.51)	0.094	-27.53(-72.11, 17.06)
	Vegetables, mg	59.96(49.82, 70.09)	57.73(49.68, 65.77)	56.89(51.63, 62.16)	57.83(51.45, 64.21)	54.90(48.37, 61.44)	61.62(54.89, 68.34)	67.48(54.11, 80.84)	53.81(49.21, 58.41)	52.00(48.26, 55.75)	61.17(48.16, 74.19)	64.16(52.12, 76.20)	0.764	6.42(-11.00, 23.85)	0.626	10.58(-5.47, 26.64)
	Fruits, mg	20.22(15.52, 24.93)	18.81(16.41, 21.21)	35.11(28.17, 42.06)	38.14(31.57, 44.70)	54.51(35.58, 73.43)	49.00(41.60, 56.40)	40.52(26.89, 54.14)	33.67(27.99, 39.35)	32.06(25.36, 38.75)	28.48(21.96, 35.00)	32.35(26.98, 37.73)	0.225	9.88(1.58, 18.18)	0.020	-4.85(-15.12, 5.42)
	Beverages, mg	44.72(39.37, 50.07)	43.76(40.89, 46.62)	43.17(39.79, 46.55)	101.60(93.96, 109.25)	101.07(91.49, 110.66)	107.23(98.75, 115.70)	112.47(100.98, 123.95)	127.17(111.10, 143.24)	131.69(116.12, 147.25)	133.44(116.33, 150.56)	133.64(120.89, 146.39)	<0.001	89.01(72.13, 105.89)	<0.001	89.65(73.28, 106.02)
	Nuts, mg	19.56(13.14, 25.97)	15.93(12.27, 19.60)	19.47(14.77, 24.17)	18.67(14.40, 22.94)	22.42(17.62, 27.23)	33.85(25.47, 42.22)	17.87(14.83, 20.90)	18.55(15.66, 21.44)	27.08(20.04, 34.13)	24.70(19.20, 30.19)	26.98(22.21, 31.74)	0.005	8.72(0.27, 17.17)	0.105	7.30(0.24, 14.35)
	Eggs, mg	18.76(15.03, 22.50)	15.69(12.39, 19.00)	23.49(19.01, 27.97)	20.29(16.62, 23.97)	20.00(16.47, 23.52)	20.21(17.16, 23.26)	20.74(16.96, 24.51)	23.02(17.65, 28.38)	20.95(17.81, 24.08)	17.71(15.10, 20.32)	25.98(22.77, 29.20)	0.007	8.08(1.81, 14.36)	0.228	2.86(-3.42, 9.14)
	Oils, mg	2.94(2.31, 3.56)	2.65(2.27, 3.03)	4.66(3.12, 6.20)	3.01(2.57, 3.46)	2.36(2.05, 2.68)	2.77(2.43, 3.12)	2.55(2.07, 3.03)	2.65(2.36, 2.94)	2.54(2.16, 2.92)	3.47(2.84, 4.10)	3.86(3.20, 4.52)	0.905	1.20(0.21, 2.18)	0.524	-0.87(-3.20, 1.46)
	≥65y
	DSs, mg	237.15(195.35, 278.96)	248.74(214.55, 282.94)	334.24(296.98, 371.50)	320.95(296.71, 345.19)	323.41(262.63, 384.18)	300.56(268.44, 332.69)	270.31(235.49, 305.12)	283.57(253.19, 313.96)	262.41(225.00, 299.81)	228.27(203.71, 252.84)	237.71(211.25, 264.17)	0.001	-27.67(-93.54, 38.20)	<0.001	-119.49(-165.59, -73.38)
	Meats, mg	55.09(49.28, 60.90)	59.73(54.69, 64.77)	59.65(55.11, 64.18)	62.65(55.80, 69.51)	62.36(56.60, 68.12)	66.00(63.06, 68.95)	64.07(58.19, 69.95)	64.71(58.69, 70.72)	72.11(65.62, 78.60)	85.51(75.69, 95.33)	94.85(86.22, 103.48)	<0.001	38.87(27.50, 50.23)	<0.001	36.23(25.48, 46.99)
	Grains, mg	221.28(210.28, 232.29)	238.20(223.08, 253.31)	257.68(240.89, 274.47)	238.01(224.15, 251.86)	246.74(235.27, 258.21)	262.32(247.78, 276.85)	255.05(239.64, 270.46)	249.19(239.42, 258.97)	236.88(217.42, 256.34)	229.29(211.31, 247.28)	214.95(202.06, 227.84)	0.486	-4.59(-23.96, 14.79)	0.009	-44.52(-71.01, -18.03)
	Milks, mg	408.70(380.61, 436.79)	383.50(354.76, 412.25)	368.12(349.18, 387.05)	397.47(369.85, 425.08)	385.43(361.27, 409.59)	393.33(372.57, 414.10)	376.51(349.14, 403.89)	371.83(354.13, 389.52)	360.68(331.61, 389.75)	336.51(313.08, 359.95)	335.33(312.90, 357.75)	0.001	-63.74(-104.46, -23.02)	0.007	-33.28(-62.37, -4.18)
	Vegetables, mg	54.82(49.54, 60.10)	62.59(56.58, 68.60)	58.26(54.94, 61.58)	61.53(55.30, 67.77)	56.42(51.98, 60.87)	62.27(57.26, 67.27)	58.40(54.40, 62.39)	63.28(54.53, 72.03)	55.51(49.56, 61.45)	57.75(53.02, 62.47)	60.72(54.98, 66.46)	0.752	4.94(-2.83, 12.72)	0.516	-0.30(-7.50, 6.90)
	Fruits, mg	24.65(21.63, 27.66)	23.52(21.42, 25.63)	51.10(45.37, 56.84)	47.98(40.93, 55.03)	55.38(48.26, 62.50)	63.22(54.08, 72.35)	40.52(34.22, 46.83)	45.25(39.15, 51.35)	37.78(31.34, 44.22)	31.91(25.32, 38.50)	33.42(28.18, 38.65)	0.990	7.25(0.41, 14.08)	<0.001	-16.46(-24.16, -8.76)
	Beverages, mg	35.63(32.31, 38.96)	34.53(30.90, 38.16)	35.11(33.38, 36.85)	72.13(69.15, 75.11)	74.79(69.58, 80.00)	77.62(71.74, 83.51)	89.30(83.59, 95.00)	101.39(89.90, 112.88)	98.67(89.77, 107.58)	105.12(94.26, 115.97)	104.62(96.75, 112.50)	<0.001	69.56(59.76, 79.35)	<0.001	69.47(60.34, 78.60)
	Nuts, mg	20.26(16.91, 23.61)	18.79(15.48, 22.10)	21.99(18.64, 25.34)	20.29(16.59, 23.98)	24.89(22.45, 27.33)	25.58(20.28, 30.89)	20.30(15.95, 24.65)	18.45(16.01, 20.90)	25.00(18.98, 31.02)	24.04(19.25, 28.83)	23.42(19.92, 26.92)	0.745	2.41(-3.12, 7.94)	0.756	0.07(-5.46, 5.60)
	Eggs, mg	16.17(12.57, 19.77)	16.26(11.72, 20.81)	19.35(17.02, 21.68)	18.61(14.27, 22.95)	19.75(17.96, 21.55)	17.41(14.62, 20.19)	22.11(18.02, 26.19)	20.99(17.76, 24.22)	24.17(20.08, 28.25)	20.18(17.69, 22.67)	23.55(19.88, 27.23)	0.002	6.68(0.16, 13.19)	0.012	4.16(-0.83, 9.15)
	Oils, mg	3.29(2.33, 4.24)	4.26(3.03, 5.50)	3.10(2.67, 3.53)	2.97(2.30, 3.63)	2.71(2.31, 3.11)	2.80(2.43, 3.18)	2.24(1.91, 2.56)	2.90(2.47, 3.34)	2.48(2.17, 2.79)	3.82(3.34, 4.29)	3.97(3.62, 4.32)	0.317	0.31(-1.27, 1.88)	0.229	0.69(0.11, 1.26)
	Race/ethnicity
	Hispanic e
	DSs, mg					80.83(62.38, 99.28)	93.07(82.54, 103.61)	80.89(59.21, 102.58)	64.87(52.28, 77.46)	83.47(65.58, 101.36)	83.60(67.73, 99.46)	86.46(70.63, 102.29)	0.314	-8.60(-36.93, 19.73)	-	-
	Meats, mg					58.63(51.80, 65.46)	69.22(65.10, 73.34)	72.15(63.77, 80.53)	67.41(63.11, 71.70)	74.65(66.75, 82.55)	84.16(75.50, 92.81)	97.92(89.35, 106.48)	<0.001	34.90(23.51, 46.29)	-	-
	Grains, mg					254.93(241.33, 268.53)	249.81(235.98, 263.65)	314.54(275.21, 353.87)	322.94(286.99, 358.89)	319.88(288.28, 351.49)	313.73(291.28, 336.18)	285.12(266.58, 303.67)	<0.001	40.85(15.64, 66.06)	-	-
	Milks, mg					319.60(286.70, 352.51)	318.49(293.42, 343.55)	286.04(256.12, 315.97)	272.06(239.42, 304.70)	261.77(241.97, 281.56)	237.55(215.69, 259.42)	225.47(204.97, 245.96)	<0.001	-107.42(-150.02, -64.82)	-	-
	Vegetables, mg					37.09(32.19, 41.99)	36.31(32.05, 40.56)	35.76(32.03, 39.49)	44.45(39.63, 49.26)	40.54(35.93, 45.14)	48.06(41.66, 54.45)	44.21(39.88, 48.54)	0.031	5.82(-1.85, 13.49)	-	-
	Fruits, mg					63.93(55.88, 71.99)	67.65(52.84, 82.47)	47.98(39.23, 56.74)	47.18(34.84, 59.53)	49.11(42.44, 55.79)	44.47(36.08, 52.86)	41.12(34.51, 47.73)	<0.001	-25.80(-36.04, -15.57)	-	-
	Beverages, mg					114.19(105.39, 122.99)	125.49(112.33, 138.65)	128.81(115.01, 142.61)	145.53(131.76, 159.29)	140.27(131.57, 148.96)	160.07(134.40, 185.74)	157.47(139.88, 175.06)	<0.001	39.72(18.19, 61.25)	-	-
	Nuts, mg					25.31(18.91, 31.70)	29.35(24.08, 34.62)	20.95(16.56, 25.34)	21.08(17.16, 25.00)	20.51(17.31, 23.72)	23.33(19.44, 27.22)	22.34(19.46, 25.22)	0.076	-3.64(-9.83, 2.55)	-	-
	Eggs, mg					22.73(18.37, 27.09)	25.16(20.15, 30.18)	24.37(19.10, 29.64)	22.21(18.95, 25.47)	24.36(21.25, 27.47)	24.65(21.19, 28.11)	34.32(28.73, 39.90)	0.010	12.39(5.41, 19.36)	-	-
	Oils, mg					1.00(0.86, 1.14)	1.21(1.06, 1.36)	2.01(0.88, 3.15)	2.03(1.54, 2.52)	1.18(0.83, 1.54)	2.55(2.18, 2.93)	2.78(2.40, 3.16)	<0.001	1.57(1.13, 2.00)	-	-
	Non-Hispanic white
	DSs, mg	191.54(163.40, 219.67)	187.55(167.10, 208.01)	242.33(211.44, 273.21)	224.86(206.30, 243.42)	227.82(198.82, 256.81)	208.46(195.35, 221.57)	179.73(160.63, 198.83)	189.00(172.81, 205.20)	162.08(140.29, 183.88)	144.03(131.28, 156.78)	147.66(132.60, 162.72)	<0.001	-67.17(-99.63, -34.72)	<0.001	-116.91(-149.77, -84.06)
	Meats, mg	53.68(47.44, 59.91)	59.89(54.56, 65.22)	63.48(59.39, 67.56)	63.70(60.76, 66.64)	66.37(62.35, 70.39)	75.06(69.74, 80.38)	69.65(63.31, 75.98)	68.67(63.08, 74.26)	78.61(72.94, 84.29)	102.06(91.88, 112.24)	110.49(99.70, 121.29)	<0.001	61.05(49.31, 72.79)	<0.001	52.41(40.44, 64.38)
	Grains, mg	210.75(193.79, 227.71)	234.12(220.68, 247.55)	250.04(237.61, 262.48)	241.62(231.87, 251.37)	248.91(238.85, 258.96)	259.57(249.33, 269.81)	281.39(263.80, 298.98)	265.69(254.58, 276.80)	260.08(246.90, 273.27)	244.22(228.00, 260.45)	229.25(216.55, 241.95)	<0.001	20.34(-6.64, 47.32)	0.765	-18.13(-35.09, -1.17)
	Milks, mg	396.38(363.78, 428.98)	401.59(381.21, 421.98)	371.36(348.76, 393.97)	386.44(364.61, 408.27)	358.87(334.20, 383.54)	409.89(379.46, 440.32)	364.01(345.53, 382.49)	365.43(348.08, 382.79)	355.37(334.52, 376.21)	320.92(293.27, 348.57)	305.57(279.74, 331.41)	<0.001	-90.65(-141.90, -39.39)	<0.001	-64.68(-99.34, -30.01)
	Vegetables, mg	54.67(48.61, 60.74)	51.14(45.14, 57.14)	52.70(48.50, 56.89)	53.57(50.42, 56.72)	49.78(46.36, 53.21)	57.90(53.51, 62.29)	58.40(50.28, 66.51)	60.09(55.80, 64.38)	53.57(48.26, 58.87)	58.47(50.31, 66.62)	59.12(51.63, 66.62)	0.215	2.00(-7.94, 11.93)	0.176	4.58(-4.40, 13.56)
	Fruits, mg	15.37(11.29, 19.46)	18.72(14.00, 23.43)	35.34(29.89, 40.80)	34.08(28.55, 39.61)	44.50(33.01, 55.99)	49.65(41.91, 57.39)	31.44(23.06, 39.82)	32.49(28.79, 36.19)	28.84(24.26, 33.41)	24.49(18.12, 30.87)	25.57(20.40, 30.74)	0.114	8.88(2.17, 15.60)	<0.001	-9.16(-17.68, -0.64)
	Beverages, mg	48.91(45.79, 52.03)	46.49(41.91, 51.07)	46.05(43.23, 48.88)	107.68(103.37, 111.98)	101.97(93.74, 110.21)	106.17(99.61, 112.73)	115.76(107.92, 123.61)	125.90(115.95, 135.85)	132.52(120.50, 144.55)	134.25(118.78, 149.71)	131.78(120.64, 142.91)	<0.001	86.52(74.02, 99.03)	<0.001	87.52(74.01, 101.03)
	Nuts, mg	15.12(12.46, 17.79)	14.70(12.56, 16.84)	16.37(13.73, 19.02)	17.23(13.97, 20.50)	25.42(21.02, 29.82)	28.32(25.02, 31.62)	17.04(14.21, 19.86)	17.37(15.39, 19.35)	23.75(19.64, 27.86)	23.17(19.63, 26.71)	23.28(20.73, 25.83)	<0.001	7.08(2.39, 11.78)	0.114	6.23(2.18, 10.29)
	Eggs, mg	15.88(13.30, 18.45)	14.92(13.43, 16.40)	18.42(15.46, 21.39)	18.35(15.38, 21.32)	18.30(16.48, 20.12)	21.49(18.78, 24.21)	19.60(16.84, 22.37)	22.49(19.03, 25.96)	22.00(19.13, 24.86)	19.36(16.76, 21.97)	25.57(23.26, 27.87)	<0.001	10.42(5.93, 14.91)	0.001	6.44(2.11, 10.77)
	Oils, mg	3.61(2.68, 4.54)	3.31(2.65, 3.97)	3.52(3.17, 3.86)	3.21(2.74, 3.68)	2.54(2.14, 2.94)	2.76(2.53, 3.00)	3.00(2.18, 3.81)	2.85(2.52, 3.19)	2.55(2.19, 2.91)	3.85(3.42, 4.29)	3.98(3.66, 4.29)	0.353	0.23(-0.98, 1.44)	0.785	0.27(-0.27, 0.80)
	Non-Hispanic black
	DSs, mg	60.89(36.32, 85.46)	57.45(38.66, 76.23)	91.13(58.70, 123.55)	97.19(69.50, 124.88)	87.29(71.39, 103.18)	98.14(75.31, 120.98)	89.88(75.81, 103.96)	78.19(59.92, 96.47)	71.91(57.08, 86.74)	73.46(52.08, 94.84)	71.90(54.88, 88.92)	0.320	0.10(-32.35, 32.55)	0.005	-33.08(-70.05, 3.90)
	Meats, mg	75.83(65.94, 85.72)	76.59(66.26, 86.92)	73.44(66.55, 80.34)	77.26(65.98, 88.54)	77.58(69.48, 85.67)	83.62(74.65, 92.59)	88.84(83.20, 94.48)	91.98(84.06, 99.91)	103.07(91.86, 114.27)	116.21(102.38, 130.05)	117.80(108.99, 126.61)	<0.001	49.24(34.64, 63.84)	<0.001	43.48(30.48, 56.48)
	Grains, mg	171.78(148.94, 194.62)	174.53(157.76, 191.30)	206.62(190.28, 222.96)	223.05(203.52, 242.59)	210.52(197.64, 223.40)	243.29(228.18, 258.39)	236.02(211.32, 260.73)	230.27(215.85, 244.69)	216.68(200.67, 232.69)	230.66(200.95, 260.37)	214.09(191.51, 236.67)	0.001	42.97(-0.25, 86.20)	0.849	10.32(-19.14, 39.79)
	Milks, mg	222.58(196.82, 248.33)	193.31(177.11, 209.50)	199.80(176.19, 223.40)	216.21(189.95, 242.48)	202.49(187.62, 217.35)	240.98(224.90, 257.06)	221.02(202.41, 239.62)	208.03(197.20, 218.86)	203.49(184.68, 222.30)	224.51(211.17, 237.86)	205.30(188.33, 222.26)	0.408	-22.26(-47.75, 3.24)	0.335	-2.04(-27.71, 23.63)
	Vegetables, mg	44.24(39.24, 49.25)	52.34(45.31, 59.38)	46.47(41.38, 51.56)	47.00(40.14, 53.86)	49.28(43.85, 54.72)	46.26(38.84, 53.68)	56.55(52.23, 60.86)	52.09(47.29, 56.89)	50.86(46.66, 55.05)	49.96(43.22, 56.69)	52.78(48.83, 56.73)	0.114	5.81(-0.62, 12.25)	0.032	5.88(-0.38, 12.14)
	Fruits, mg	17.90(14.55, 21.24)	18.06(10.94, 25.17)	49.69(43.15, 56.24)	49.02(40.91, 57.14)	80.79(57.72, 103.86)	55.65(44.59, 66.71)	47.50(35.89, 59.10)	45.46(36.25, 54.67)	38.12(32.21, 44.03)	36.49(31.34, 41.64)	37.45(33.77, 41.14)	0.098	19.34(13.38, 25.30)	<0.001	-10.31(-20.18, -0.43)
	Beverages, mg	39.20(35.43, 42.96)	44.94(39.65, 50.22)	41.49(38.22, 44.77)	106.89(95.20, 118.59)	112.33(99.83, 124.84)	101.24(91.38, 111.10)	118.74(106.83, 130.65)	118.89(111.63, 126.16)	130.88(116.94, 144.81)	120.01(109.94, 130.08)	121.47(113.09, 129.85)	<0.001	84.96(73.59, 96.34)	<0.001	82.04(70.73, 93.36)
	Nuts, mg	21.08(5.23, 36.93)	13.53(6.72, 20.34)	9.77(7.87, 11.67)	11.68(8.78, 14.59)	13.64(10.61, 16.67)	15.07(11.58, 18.56)	12.76(8.74, 16.78)	10.88(9.09, 12.66)	11.70(9.72, 13.68)	14.87(11.29, 18.44)	14.65(12.46, 16.84)	0.797	-1.21(-13.01, 10.60)	0.210	5.81(2.39, 9.22)
	Eggs, mg	17.87(12.05, 23.70)	17.34(11.91, 22.77)	23.41(20.46, 26.35)	21.64(18.09, 25.19)	24.09(20.55, 27.62)	27.90(23.13, 32.66)	24.29(20.93, 27.65)	25.04(22.36, 27.72)	25.16(20.71, 29.61)	21.49(19.04, 23.93)	27.25(22.72, 31.78)	0.011	8.73(1.38, 16.07)	0.152	2.55(-2.50, 7.61)
	Oils, mg	2.17(1.45, 2.88)	1.70(1.10, 2.30)	2.57(1.92, 3.23)	1.62(1.35, 1.88)	2.15(1.29, 3.01)	1.72(1.40, 2.05)	1.96(1.67, 2.24)	2.17(1.83, 2.52)	2.02(1.74, 2.31)	3.75(3.20, 4.29)	4.10(3.45, 4.75)	0.004	1.68(0.56, 2.80)	0.001	1.39(0.32, 2.45)
	Education level
	Less than high school graduate
	DSs, mg	116.78(77.99, 155.57)	94.51(67.31, 121.71)	132.89(108.54, 157.25)	131.81(103.88, 159.74)	125.55(94.94, 156.16)	111.44(92.06, 130.83)	90.44(69.67, 111.20)	109.08(86.91, 131.25)	106.26(79.51, 133.02)	82.27(63.74, 100.80)	89.83(72.33, 107.33)	0.233	-33.72(-77.49, 10.06)	0.019	-40.13(-68.60, -11.66)
	Meats, mg	57.51(49.99, 65.04)	63.12(57.42, 68.82)	69.00(62.62, 75.38)	67.34(59.69, 74.98)	69.43(61.15, 77.71)	78.70(70.58, 86.82)	74.03(66.32, 81.73)	83.34(74.13, 92.55)	87.91(73.65, 102.18)	94.64(86.02, 103.26)	108.56(98.37, 118.75)	<0.001	60.00(46.67, 73.32)	<0.001	45.29(33.66, 56.92)
	Grains, mg	188.97(171.18, 206.77)	225.53(210.33, 240.72)	234.37(215.52, 253.22)	228.96(214.82, 243.10)	240.10(222.21, 258.00)	250.37(235.82, 264.92)	275.94(250.19, 301.68)	286.83(265.32, 308.34)	276.95(247.34, 306.57)	272.21(245.61, 298.82)	248.91(225.20, 272.63)	<0.001	47.26(19.33, 75.20)	0.002	10.01(-19.75, 39.77)
	Milks, mg	332.08(296.50, 367.65)	308.31(284.84, 331.77)	304.48(272.10, 336.85)	302.73(277.12, 328.34)	303.63(277.64, 329.61)	309.79(294.07, 325.52)	318.48(264.92, 372.03)	285.26(258.06, 312.46)	284.95(248.91, 321.00)	263.31(225.36, 301.26)	258.03(229.31, 286.75)	0.016	-63.90(-109.22, -18.58)	0.085	-37.95(-86.33, 10.42)
	Vegetables, mg	43.22(36.38, 50.05)	42.89(33.93, 51.86)	38.83(34.28, 43.38)	40.66(34.28, 47.05)	39.41(34.67, 44.15)	43.10(36.00, 50.20)	41.53(37.89, 45.17)	38.82(32.91, 44.74)	40.17(33.57, 46.76)	39.86(32.27, 47.46)	42.00(35.38, 48.63)	0.992	-1.01(-10.50, 8.48)	0.576	4.83(-4.00, 13.66)
	Fruits, mg	15.40(12.07, 18.73)	13.96(11.81, 16.11)	44.95(37.75, 52.15)	40.84(34.57, 47.11)	48.44(38.48, 58.39)	51.64(44.23, 59.05)	36.62(28.66, 44.57)	36.26(30.50, 42.03)	40.33(30.05, 50.61)	38.60(26.20, 51.00)	36.56(28.12, 45.00)	<0.001	17.72(10.19, 25.25)	0.009	-9.83(-20.36, 0.71)
	Beverages, mg	48.77(42.94, 54.59)	43.13(38.80, 47.46)	47.74(41.34, 54.14)	90.17(82.27, 98.07)	95.87(87.78, 103.96)	105.40(95.89, 114.91)	108.47(95.91, 121.02)	120.48(102.09, 138.87)	114.46(105.95, 122.96)	139.03(118.54, 159.52)	133.78(120.12, 147.44)	<0.001	84.81(67.66, 101.95)	<0.001	86.21(68.67, 103.74)
	Nuts, mg	20.58(15.57, 25.59)	15.37(12.34, 18.40)	13.90(11.61, 16.19)	18.15(14.41, 21.89)	29.93(13.59, 46.28)	21.23(16.86, 25.60)	14.95(12.01, 17.90)	17.84(12.77, 22.91)	14.04(11.36, 16.72)	24.01(15.51, 32.52)	21.92(16.49, 27.35)	0.581	-0.01(-9.18, 9.16)	0.459	6.43(-0.59, 13.44)
	Eggs, mg	20.35(16.18, 24.53)	17.20(13.36, 21.05)	19.40(17.18, 21.62)	21.55(18.77, 24.33)	22.83(19.36, 26.29)	21.90(17.65, 26.14)	22.47(19.23, 25.71)	22.22(19.61, 24.83)	20.82(18.92, 22.73)	19.52(14.42, 24.62)	24.65(19.52, 29.78)	0.142	3.47(-4.36, 11.29)	0.442	4.12(-2.08, 10.33)
	Oils, mg	1.72(1.35, 2.10)	1.88(1.06, 2.69)	1.74(1.40, 2.08)	1.56(1.23, 1.88)	1.62(1.11, 2.13)	1.40(1.16, 1.63)	1.79(1.13, 2.45)	1.65(1.20, 2.10)	1.20(0.81, 1.59)	2.05(1.71, 2.38)	2.44(2.00, 2.88)	0.348	0.89(0.36, 1.43)	0.049	0.93(0.35, 1.50)
	High school or equivalent
	DSs, mg	141.14(106.45, 175.82)	150.61(127.15, 174.08)	198.13(179.37, 216.89)	192.12(172.77, 211.47)	192.74(164.12, 221.37)	178.35(140.79, 215.90)	132.67(100.37, 164.96)	156.76(123.33, 190.19)	117.82(84.11, 151.52)	125.32(95.64, 154.99)	121.47(95.02, 147.91)	0.005	-17.72(-57.22, 21.77)	<0.001	-77.96(-106.35, -49.57)
	Meats, mg	59.68(50.80, 68.56)	66.26(58.49, 74.02)	64.27(58.17, 70.37)	63.22(58.79, 67.65)	70.00(63.10, 76.90)	81.87(72.87, 90.87)	77.83(69.63, 86.02)	74.17(67.52, 80.82)	86.58(78.59, 94.56)	107.97(98.19, 117.76)	112.10(101.88, 122.32)	<0.001	51.92(37.20, 66.63)	<0.001	48.12(34.80, 61.44)
	Grains, mg	191.00(173.19, 208.80)	232.29(207.75, 256.84)	239.86(222.41, 257.30)	237.20(225.80, 248.60)	228.23(213.22, 243.24)	251.70(239.77, 263.62)	267.03(245.19, 288.86)	279.84(262.71, 296.97)	255.97(235.28, 276.66)	252.49(234.20, 270.78)	236.13(224.64, 247.61)	<0.001	44.47(21.90, 67.03)	0.097	-0.78(-27.80, 26.24)
	Milks, mg	356.54(320.98, 392.10)	324.77(291.31, 358.23)	347.83(309.38, 386.27)	335.49(303.74, 367.23)	291.28(266.63, 315.93)	378.80(341.34, 416.27)	335.92(288.78, 383.05)	305.71(281.91, 329.50)	291.64(259.24, 324.03)	286.43(262.80, 310.06)	268.44(238.26, 298.63)	0.004	-72.59(-116.88, -28.31)	0.008	-57.23(-102.24, -12.22)
	Vegetables, mg	50.76(42.38, 59.14)	42.31(35.47, 49.15)	47.16(42.15, 52.16)	44.63(40.39, 48.87)	49.56(44.49, 54.64)	46.37(42.34, 50.39)	47.24(41.00, 53.49)	48.38(42.65, 54.12)	47.25(40.47, 54.02)	49.64(41.54, 57.75)	48.37(41.94, 54.79)	0.426	-0.80(-13.13, 11.53)	0.327	1.90(-6.79, 10.59)
	Fruits, mg	12.92(11.34, 14.50)	13.18(11.29, 15.08)	30.83(21.85, 39.82)	29.48(22.05, 36.91)	39.06(28.50, 49.61)	47.37(40.53, 54.21)	36.51(22.91, 50.11)	37.86(31.67, 44.05)	34.77(28.72, 40.81)	29.67(23.20, 36.14)	32.30(25.55, 39.06)	<0.001	17.04(7.44, 26.64)	0.886	0.97(-10.00, 11.95)
	Beverages, mg	46.67(41.09, 52.26)	44.76(40.07, 49.45)	43.66(39.60, 47.72)	101.75(92.82, 110.68)	99.44(90.53, 108.35)	101.78(90.11, 113.46)	112.72(100.35, 125.09)	121.31(110.13, 132.50)	117.20(106.00, 128.41)	132.79(111.50, 154.07)	128.51(111.79, 145.24)	<0.001	85.34(64.26, 106.41)	<0.001	86.99(67.10, 106.88)
	Nuts, mg	11.07(6.26, 15.89)	15.01(9.64, 20.38)	15.96(12.71, 19.20)	11.98(7.89, 16.07)	16.35(12.90, 19.81)	21.41(13.74, 29.07)	13.23(10.97, 15.49)	12.88(10.14, 15.63)	15.22(12.73, 17.72)	17.60(14.59, 20.60)	18.72(15.99, 21.45)	0.346	6.36(1.07, 11.65)	0.989	0.73(-3.59, 5.04)
	Eggs, mg	17.62(9.97, 25.27)	17.31(14.96, 19.66)	19.83(17.38, 22.28)	15.56(11.28, 19.85)	18.81(15.91, 21.71)	18.33(14.69, 21.97)	21.72(16.37, 27.07)	16.41(14.37, 18.44)	23.08(17.75, 28.41)	22.83(18.53, 27.13)	29.97(25.52, 34.41)	<0.001	12.90(5.80, 20.01)	0.001	7.90(2.58, 13.22)
	Oils, mg	2.43(1.90, 2.96)	2.71(2.05, 3.36)	2.66(2.34, 2.98)	2.19(1.92, 2.46)	2.16(1.68, 2.65)	2.08(1.72, 2.43)	2.79(1.07, 4.51)	2.13(1.75, 2.51)	2.25(1.60, 2.90)	2.96(2.55, 3.37)	2.93(2.48, 3.38)	0.301	0.51(-0.34, 1.36)	0.029	0.42(-0.21, 1.06)
	College or above
	DSs, mg	189.41(161.51, 217.31)	183.47(162.00, 204.95)	235.43(203.45, 267.41)	217.83(201.14, 234.52)	209.10(181.63, 236.56)	192.49(172.97, 212.01)	174.64(150.56, 198.72)	164.95(149.57, 180.34)	149.06(131.69, 166.44)	131.05(120.85, 141.24)	133.61(121.83, 145.40)	<0.001	-69.67(-101.85, -37.48)	<0.001	-114.81(-149.32, -80.31)
	Meats, mg	53.36(44.86, 61.86)	58.19(52.21, 64.17)	63.41(57.78, 69.04)	66.69(62.65, 70.74)	64.08(59.52, 68.65)	72.35(66.61, 78.10)	70.79(65.43, 76.14)	67.02(61.80, 72.24)	76.74(70.91, 82.57)	95.36(86.80, 103.91)	103.76(95.93, 111.59)	<0.001	55.62(43.52, 67.71)	<0.001	45.59(35.13, 56.04)
	Grains, mg	217.07(201.19, 232.94)	228.28(215.28, 241.28)	243.49(228.76, 258.21)	240.92(229.00, 252.84)	253.50(248.52, 258.48)	255.59(244.47, 266.71)	282.32(268.66, 295.99)	262.66(250.93, 274.39)	258.89(248.17, 269.62)	246.68(231.07, 262.29)	230.99(218.60, 243.37)	<0.001	25.98(2.97, 48.99)	0.304	-7.33(-27.98, 13.31)
	Milks, mg	385.44(335.62, 435.27)	395.13(375.67, 414.59)	344.86(314.41, 375.30)	374.07(349.06, 399.08)	361.54(330.59, 392.49)	387.70(359.01, 416.39)	329.80(309.66, 349.93)	339.63(323.06, 356.21)	330.61(308.76, 352.47)	297.93(267.35, 328.51)	284.19(261.27, 307.10)	<0.001	-107.43(-164.22, -50.64)	<0.001	-60.25(-95.97, -24.53)
	Vegetables, mg	53.73(48.12, 59.35)	54.86(48.86, 60.87)	55.65(50.96, 60.35)	57.28(53.32, 61.23)	51.91(48.68, 55.13)	59.54(55.39, 63.69)	60.76(53.14, 68.38)	64.34(58.87, 69.81)	56.18(52.12, 60.25)	61.82(55.16, 68.47)	61.42(55.51, 67.33)	0.023	7.66(-1.39, 16.72)	0.074	6.14(-2.50, 14.77)
	Fruits, mg	17.87(13.51, 22.23)	22.35(16.90, 27.81)	40.64(33.06, 48.22)	40.42(34.45, 46.40)	59.00(45.29, 72.70)	53.67(45.59, 61.74)	36.78(30.68, 42.88)	36.05(32.66, 39.45)	31.70(28.01, 35.39)	27.78(23.32, 32.25)	28.63(25.38, 31.87)	0.95	8.99(3.81, 14.17)	<0.001	-12.90(-21.13, -4.68)
	Beverages, mg	46.07(41.40, 50.75)	46.88(42.50, 51.25)	45.14(42.11, 48.18)	115.74(109.44, 122.05)	109.54(101.68, 117.39)	112.46(105.92, 118.99)	120.83(113.70, 127.95)	131.98(122.74, 141.22)	144.35(130.14, 158.56)	140.15(129.58, 150.73)	138.68(130.57, 146.80)	<0.001	95.74(84.90, 106.58)	<0.001	94.27(84.18, 104.35)
	Nuts, mg	19.80(15.00, 24.61)	15.32(12.65, 17.99)	17.53(14.64, 20.42)	19.66(15.91, 23.41)	25.85(21.72, 29.98)	32.12(28.55, 35.69)	19.98(17.71, 22.24)	19.86(17.57, 22.16)	27.17(22.31, 32.03)	25.09(22.34, 27.84)	25.11(22.65, 27.57)	<0.001	5.28(0.59, 9.97)	0.04	6.71(3.18, 10.24)
	Eggs, mg	13.92(10.32, 17.52)	14.43(12.27, 16.59)	19.57(15.78, 23.36)	19.84(16.43, 23.24)	18.54(15.52, 21.56)	24.00(20.24, 27.76)	19.72(17.23, 22.21)	24.70(20.61, 28.80)	22.61(20.82, 24.41)	19.45(16.52, 22.38)	25.65(23.44, 27.87)	<0.001	11.60(6.91, 16.30)	0.001	6.00(1.25, 10.74)
	Oils, mg	4.09(2.61, 5.56)	3.28(2.47, 4.08)	4.03(3.37, 4.69)	3.32(2.81, 3.82)	2.51(2.25, 2.78)	2.78(2.49, 3.06)	2.80(2.29, 3.31)	2.87(2.48, 3.27)	2.36(2.12, 2.59)	4.02(3.57, 4.48)	4.19(3.83, 4.56)	0.428	0.41(-1.16, 1.98)	0.909	0.07(-0.97, 1.11)
	Ratio of family income to poverty level
	<1.30
	DSs, mg	109.04(60.28, 157.79)	97.64(79.04, 116.25)	138.41(113.27, 163.56)	112.31(73.57, 151.06)	112.66(91.71, 133.61)	105.78(85.22, 126.34)	90.97(71.82, 110.11)	102.11(79.14, 125.08)	84.51(67.25, 101.76)	89.50(64.45, 114.55)	80.70(65.36, 96.04)	0.005	-24.74(-63.79, 14.30)	<0.001	-58.27(-85.47, -31.07)
	Meats, mg	59.86(48.00, 71.72)	65.87(59.19, 72.54)	65.51(58.67, 72.36)	64.08(59.23, 68.93)	68.70(61.83, 75.57)	78.96(72.02, 85.89)	75.96(66.74, 85.18)	75.18(68.92, 81.45)	87.58(77.66, 97.50)	100.04(86.83, 113.25)	107.28(94.65, 119.92)	<0.001	47.80(29.76, 65.84)	<0.001	45.73(31.43, 60.04)
	Grains, mg	203.82(183.77, 223.87)	219.23(197.01, 241.45)	234.44(210.97, 257.91)	233.74(214.06, 253.43)	230.41(217.45, 243.38)	244.18(231.42, 256.93)	298.71(272.12, 325.31)	279.22(257.55, 300.90)	269.85(247.75, 291.95)	261.60(241.11, 282.09)	250.85(233.82, 267.89)	<0.001	46.99(21.63, 72.35)	0.001	15.82(-13.13, 44.78)
	Milks, mg	322.71(297.24, 348.19)	305.05(270.70, 339.41)	299.88(271.75, 328.01)	344.82(308.48, 381.16)	310.11(271.10, 349.11)	334.77(308.85, 360.68)	315.47(283.21, 347.72)	298.29(267.94, 328.63)	294.83(254.64, 335.03)	284.60(263.02, 306.19)	263.73(242.50, 284.96)	0.075	-49.69(-88.94, -10.44)	0.026	-21.85(-56.54, 12.85)
	Vegetables, mg	40.91(35.13, 46.70)	42.97(33.60, 52.34)	37.91(35.01, 40.80)	42.64(37.91, 47.36)	40.30(35.16, 45.45)	44.86(37.37, 52.36)	45.07(41.12, 49.02)	46.65(41.84, 51.46)	44.00(38.28, 49.72)	43.88(36.66, 51.09)	41.26(36.82, 45.70)	0.668	-1.47(-9.14, 6.19)	0.558	1.46(-4.19, 7.11)
	Fruits, mg	15.03(10.74, 19.32)	13.26(10.97, 15.56)	41.95(32.50, 51.41)	40.79(36.51, 45.08)	50.30(40.29, 60.32)	49.47(41.83, 57.12)	43.86(37.29, 50.44)	38.01(32.24, 43.78)	40.79(32.82, 48.76)	33.69(27.26, 40.12)	36.60(30.91, 42.30)	<0.001	19.59(12.91, 26.27)	0.022	-7.08(-18.23, 4.07)
	Beverages, mg	47.63(43.04, 52.22)	42.16(36.42, 47.90)	45.56(38.83, 52.29)	93.50(83.86, 103.15)	90.93(84.31, 97.56)	106.42(94.03, 118.81)	116.57(106.29, 126.86)	131.97(118.10, 145.84)	123.88(114.19, 133.56)	132.17(116.01, 148.32)	124.68(113.36, 136.00)	<0.001	76.97(63.97, 89.97)	<0.001	78.95(66.16, 91.74)
	Nuts, mg	17.04(13.77, 20.32)	14.34(9.26, 19.43)	18.34(15.11, 21.56)	16.53(12.56, 20.50)	26.38(10.07, 42.69)	21.99(15.84, 28.14)	14.17(10.92, 17.42)	14.18(11.59, 16.78)	17.87(14.62, 21.12)	21.73(13.92, 29.54)	20.49(14.96, 26.02)	0.807	3.97(-4.50, 12.44)	0.452	1.33(-6.52, 9.17)
	Eggs, mg	12.91(11.27, 14.55)	17.92(14.46, 21.37)	22.12(16.66, 27.57)	19.77(17.11, 22.44)	19.68(16.99, 22.37)	23.64(21.49, 25.78)	19.48(16.24, 22.72)	20.84(17.88, 23.79)	22.99(20.14, 25.84)	21.28(15.36, 27.20)	24.37(20.14, 28.60)	<0.001	11.19(6.23, 16.15)	0.364	1.41(-5.63, 8.44)
	Oils, mg	1.70(1.32, 2.08)	1.63(1.29, 1.96)	2.08(1.56, 2.59)	1.87(1.25, 2.48)	1.35(1.23, 1.46)	1.47(1.22, 1.71)	1.87(1.32, 2.42)	2.00(1.69, 2.32)	1.88(1.41, 2.34)	2.66(2.15, 3.18)	2.82(2.35, 3.29)	0.007	0.95(0.24, 1.65)	0.018	0.67(-0.13, 1.48)
	1.30-3.49
	DSs, mg	145.30(109.03, 181.58)	141.87(125.15, 158.59)	209.52(184.29, 234.76)	196.58(181.73, 211.44)	194.03(157.31, 230.74)	163.52(141.39, 185.65)	158.83(129.95, 187.71)	156.41(139.19, 173.64)	130.03(105.21, 154.85)	120.29(101.47, 139.11)	133.04(113.20, 152.89)	<0.001	-26.90(-61.09, 7.29)	<0.001	-84.66(-109.22, -60.11)
	Meats, mg	53.69(46.91, 60.46)	62.75(56.77, 68.72)	65.87(62.25, 69.49)	63.43(59.07, 67.78)	65.74(60.11, 71.37)	81.97(75.61, 88.34)	78.15(71.37, 84.93)	75.77(67.83, 83.71)	81.70(73.66, 89.74)	100.87(90.05, 111.69)	106.61(97.17, 116.05)	<0.001	54.86(42.46, 67.26)	<0.001	42.55(31.71, 53.39)
	Grains, mg	193.02(180.31, 205.73)	228.59(216.35, 240.84)	238.99(226.68, 251.30)	238.48(227.72, 249.24)	250.45(239.39, 261.51)	252.14(240.18, 264.09)	272.64(256.18, 289.09)	265.06(250.65, 279.48)	266.80(245.93, 287.67)	246.78(232.28, 261.27)	233.14(220.26, 246.02)	<0.001	44.14(21.57, 66.72)	0.108	-2.68(-21.54, 16.18)
	Milks, mg	381.26(328.01, 434.51)	372.15(343.29, 401.01)	342.36(314.77, 369.95)	341.96(311.47, 372.44)	334.48(300.82, 368.14)	354.65(328.89, 380.40)	306.12(277.43, 334.81)	320.96(298.10, 343.82)	310.32(283.00, 337.63)	286.49(266.03, 306.96)	276.04(257.13, 294.96)	<0.001	-117.49(-183.07, -51.91)	<0.001	-61.55(-94.85, -28.26)
	Vegetables, mg	45.92(37.11, 54.74)	46.23(41.72, 50.74)	50.79(45.75, 55.84)	49.80(44.85, 54.74)	47.42(43.42, 51.42)	56.82(51.12, 62.52)	48.77(43.43, 54.10)	58.13(50.95, 65.31)	49.23(44.75, 53.71)	57.46(49.37, 65.55)	55.68(47.46, 63.90)	0.129	7.71(-4.77, 20.18)	0.388	3.83(-6.77, 14.44)
	Fruits, mg	14.16(10.41, 17.91)	17.14(14.16, 20.11)	37.80(31.54, 44.05)	35.34(30.64, 40.03)	54.57(35.41, 73.73)	50.88(44.06, 57.69)	35.49(22.76, 48.23)	39.11(32.81, 45.41)	30.90(24.89, 36.90)	26.25(21.96, 30.53)	25.87(22.36, 29.37)	0.079	10.11(4.73, 15.50)	<0.001	-13.32(-20.12, -6.51)
	Beverages, mg	47.28(41.59, 52.97)	43.12(37.55, 48.69)	41.64(38.21, 45.06)	105.06(94.28, 115.85)	100.35(93.23, 107.47)	105.92(99.78, 112.06)	114.76(104.99, 124.53)	130.28(119.04, 141.53)	133.39(115.01, 151.78)	138.22(121.27, 155.17)	139.06(125.08, 153.03)	<0.001	95.23(77.62, 112.84)	<0.001	98.45(82.65, 114.25)
	Nuts, mg	13.65(10.75, 16.55)	14.72(11.97, 17.46)	15.76(13.09, 18.44)	14.87(11.47, 18.27)	20.23(15.63, 24.84)	27.76(19.41, 36.11)	17.00(14.19, 19.82)	17.97(14.99, 20.95)	20.66(16.88, 24.45)	20.44(17.26, 23.61)	20.01(17.16, 22.87)	0.005	6.04(1.48, 10.60)	0.388	3.53(-0.62, 7.68)
	Eggs, mg	17.61(14.28, 20.94)	15.63(12.14, 19.11)	19.43(16.88, 21.99)	19.76(16.87, 22.65)	20.02(17.39, 22.66)	23.05(18.44, 27.66)	20.14(16.82, 23.46)	23.48(20.48, 26.48)	24.03(21.12, 26.95)	18.55(15.80, 21.31)	26.47(23.51, 29.44)	<0.001	9.07(4.36, 13.77)	<0.001	6.21(1.88, 10.54)
	Oils, mg	2.72(2.17, 3.26)	3.07(2.38, 3.76)	2.60(2.26, 2.94)	2.33(1.96, 2.70)	1.79(1.52, 2.07)	2.13(1.77, 2.50)	2.73(1.58, 3.88)	2.48(2.17, 2.78)	2.25(1.89, 2.60)	3.52(3.11, 3.94)	3.57(3.23, 3.91)	0.361	0.91(0.24, 1.59)	<0.001	1.07(0.53, 1.61)
	≥3.50
	DSs, mg	200.66(170.34, 230.98)	202.27(169.17, 235.37)	243.97(211.29, 276.66)	227.75(207.56, 247.94)	227.40(187.71, 267.08)	220.47(196.80, 244.13)	189.56(154.40, 224.73)	186.62(162.45, 210.79)	163.86(135.30, 192.41)	142.67(120.98, 164.36)	141.36(122.10, 160.62)	<0.001	-79.87(-117.93, -41.81)	<0.001	-121.16(-156.03, -86.30)
	Meats, mg	54.81(46.23, 63.40)	56.30(49.86, 62.74)	60.96(55.68, 66.24)	68.47(62.83, 74.11)	68.12(62.53, 73.71)	71.14(65.08, 77.20)	65.11(57.06, 73.15)	65.70(57.89, 73.51)	76.32(69.95, 82.69)	96.94(84.58, 109.30)	107.29(96.42, 118.16)	<0.001	57.62(43.91, 71.33)	<0.001	49.64(37.11, 62.17)
	Grains, mg	214.10(184.36, 243.84)	234.43(219.07, 249.79)	245.89(231.08, 260.70)	239.19(228.26, 250.12)	245.90(234.24, 257.55)	259.66(247.83, 271.48)	274.44(254.54, 294.34)	268.88(254.31, 283.45)	257.08(239.57, 274.60)	246.87(224.83, 268.92)	229.36(213.44, 245.28)	0.009	20.27(-12.71, 53.25)	0.708	-13.13(-35.71, 9.44)
	Milks, mg	375.51(340.08, 410.93)	387.00(366.20, 407.79)	354.00(314.23, 393.78)	363.64(333.42, 393.87)	342.33(312.47, 372.19)	406.71(370.46, 442.96)	357.88(333.59, 382.17)	346.48(324.60, 368.36)	330.72(300.39, 361.04)	303.38(264.98, 341.77)	289.32(259.37, 319.28)	<0.001	-91.19(-132.80, -49.59)	0.001	-68.07(-116.49, -19.66)
	Vegetables, mg	59.42(52.43, 66.41)	55.50(48.41, 62.60)	56.08(51.34, 60.81)	56.30(53.11, 59.49)	53.90(49.90, 57.90)	56.45(50.58, 62.33)	66.59(54.23, 78.96)	62.79(58.18, 67.40)	59.37(53.87, 64.87)	63.09(53.03, 73.14)	64.14(55.21, 73.07)	0.170	4.17(-6.88, 15.22)	0.080	6.82(-3.66, 17.30)
	Fruits, mg	17.10(14.07, 20.13)	22.60(14.44, 30.76)	35.14(27.76, 42.53)	38.44(29.63, 47.24)	48.70(36.47, 60.93)	49.88(39.66, 60.11)	32.84(26.64, 39.04)	32.83(28.27, 37.39)	31.78(26.42, 37.13)	28.92(22.00, 35.84)	31.14(25.67, 36.61)	0.535	12.00(3.85, 20.14)	0.001	-5.68(-15.59, 4.23)
	Beverages, mg	47.71(43.36, 52.06)	48.90(45.86, 51.94)	48.86(45.32, 52.40)	116.79(108.37, 125.21)	112.88(105.86, 119.90)	112.11(103.27, 120.94)	120.13(112.65, 127.61)	125.87(118.46, 133.28)	134.81(126.17, 143.46)	143.36(128.95, 157.77)	137.77(128.15, 147.40)	<0.001	95.40(83.07, 107.73)	<0.001	91.36(79.56, 103.15)
	Nuts, mg	19.28(14.66, 23.89)	16.87(13.69, 20.05)	15.93(13.01, 18.85)	20.19(14.60, 25.78)	27.11(21.90, 32.32)	30.44(25.83, 35.05)	20.89(17.46, 24.31)	19.40(17.09, 21.71)	27.98(22.79, 33.18)	24.96(21.57, 28.34)	25.42(22.76, 28.09)	0.001	4.00(-2.18, 10.18)	0.061	8.20(4.15, 12.25)
	Eggs, mg	16.42(12.37, 20.48)	14.26(11.22, 17.31)	18.88(15.77, 21.99)	18.84(15.71, 21.97)	18.68(15.80, 21.57)	21.18(17.80, 24.57)	21.52(17.74, 25.31)	22.61(16.93, 28.29)	20.78(17.91, 23.64)	20.57(17.07, 24.06)	27.72(24.70, 30.73)	<0.001	12.28(7.03, 17.53)	<0.001	8.85(4.09, 13.62)
	Oils, mg	4.11(2.30, 5.91)	3.32(2.37, 4.28)	4.54(3.59, 5.48)	3.34(2.65, 4.02)	2.93(2.41, 3.45)	3.07(2.79, 3.35)	3.19(2.39, 3.98)	2.83(2.35, 3.30)	2.38(1.94, 2.81)	4.04(3.33, 4.74)	4.21(3.64, 4.78)	0.233	0.01(-1.90, 1.93)	0.347	-0.56(-1.97, 0.85)
	Abbreviations: NHANES, National Health and Nutrition Examination Survey；FB,foods and beverages; DSs, Dietary supplements; Milks, Milk and milk products; Meats, Meat, poultry, fish and mixtures; Eggs, Eggs; Nuts, Legumes, nuts and seeds; Grains, Grain products; Fruits, Fruits; Vegetables, Vegetables; Oils, Fats, oils and salad dressings; Beverages, Sugar, sweeteners, and beverages.
	a Data were adjusted for NHANES survey weights.
	b Results were adjusted for gender, age, race/ethnicity, education level, and family income-to-poverty ratio.
	c 1999-2000 vs. 2017-March 2020，2007-2008 vs. 2017-March 2020 for Hispanic, and differences were adjusted for gender, age, race/ethnicity, education level, and family income when appropriate.
	d 2003-2004 vs. 2017-March 2020, and differences were adjusted for gender, age, race/ethnicity, education level, and family income when appropriate.
	e The Hispanic group was defined starting in 2007, so the Hispanic ethnic group was only analytically assessed from 2007 onward.
	f Data were adjusted for total energy intake to 2000 kcal/d using the residual method

## Sheet: Supplementary Table 6
	Supplementary Table 6. Trends in Estimated Percent/Absolute Intake of Iron From Nine Food Groups and Dietary Supplements by Sociodemographic Characteristics, 1999-2020.
		Survey-Weighted Mean (95% CI) a											1999-March 2020		2003-March 2020
		1999-2000(n=3745)	2001-2002(n=4171)	2003-2004(n=4085)	2005-2006(n=4059)	2007-2008(n=5155)	2009-2010(n=5505)	2011-2012(n=4584)	2013-2014(n=4789)	2015-2016(n=4798)	2017-2018(n=4503)	2017-March 2020(n=7332)	FDR for Trend b	Difference (95% CI) c	FDR for Trend b	Difference (95% CI) d
	Estimated propertion (FB + DSs)
	Gender
	Male
	DSs(%)	9.65(8.14, 11.17)	8.82(7.95, 9.70)	8.55(6.90, 10.21)	7.41(6.27, 8.56)	5.83(4.83, 6.84)	5.75(4.84, 6.66)	4.22(3.36, 5.08)	4.32(3.50, 5.15)	3.36(2.52, 4.20)	4.61(3.31, 5.92)	4.74(3.82, 5.65)	<0.001	-5.86(-8.09, -3.63)	<0.001	-4.46(-6.44, -2.48)
	Meats(%)	22.90(21.42, 24.37)	22.24(20.45, 24.03)	20.71(19.45, 21.98)	21.19(20.34, 22.03)	21.93(20.88, 22.99)	20.47(19.56, 21.37)	20.10(18.97, 21.24)	20.03(19.13, 20.93)	21.21(19.72, 22.69)	22.13(20.62, 23.63)	22.84(21.56, 24.12)	0.818	0.90(-1.47, 3.26)	0.061	2.76(0.84, 4.67)
	Grains(%)	41.61(39.92, 43.31)	45.41(43.23, 47.59)	46.73(45.28, 48.19)	47.95(46.74, 49.15)	48.70(47.26, 50.14)	49.48(48.02, 50.94)	51.60(50.45, 52.75)	51.57(50.21, 52.94)	50.55(48.76, 52.33)	47.95(46.29, 49.61)	46.17(44.79, 47.55)	<0.001	4.73(2.47, 6.98)	0.141	-0.22(-2.34, 1.90)
	Milks(%)	2.51(2.01, 3.00)	2.50(2.10, 2.90)	2.11(1.90, 2.32)	1.97(1.83, 2.12)	1.94(1.84, 2.03)	2.37(2.07, 2.67)	1.79(1.64, 1.95)	1.93(1.72, 2.14)	2.26(2.00, 2.51)	1.98(1.66, 2.30)	2.06(1.82, 2.30)	0.141	-0.41(-0.99, 0.18)	0.467	-0.01(-0.33, 0.30)
	Vegetables(%)	8.83(8.27, 9.39)	7.23(6.49, 7.98)	7.18(6.75, 7.61)	7.04(6.59, 7.49)	7.29(6.82, 7.75)	7.29(6.83, 7.75)	6.98(6.48, 7.47)	7.29(6.69, 7.89)	6.86(6.32, 7.41)	7.69(7.19, 8.19)	7.55(7.14, 7.96)	0.022	-1.34(-2.27, -0.42)	0.733	0.38(-0.29, 1.06)
	Fruits(%)	2.97(2.46, 3.47)	3.01(2.73, 3.30)	2.56(2.24, 2.87)	2.82(2.53, 3.10)	2.07(1.83, 2.32)	2.19(2.07, 2.30)	2.15(1.94, 2.35)	2.11(1.91, 2.30)	2.12(1.91, 2.33)	2.21(1.91, 2.51)	1.97(1.75, 2.19)	<0.001	-1.25(-1.81, -0.68)	<0.001	-0.66(-1.07, -0.25)
	Beverages(%)	5.33(5.01, 5.64)	4.67(4.15, 5.19)	5.44(5.05, 5.84)	5.26(4.99, 5.53)	5.16(4.80, 5.51)	4.91(4.55, 5.27)	5.85(5.54, 6.16)	5.30(4.73, 5.87)	5.35(4.63, 6.08)	4.53(3.87, 5.18)	4.89(4.39, 5.39)	0.284	-0.26(-1.00, 0.48)	0.967	-0.47(-1.23, 0.29)
	Nuts(%)	3.76(3.04, 4.48)	3.51(3.05, 3.98)	3.73(3.13, 4.33)	3.68(3.28, 4.09)	3.98(3.60, 4.36)	4.50(4.17, 4.82)	4.27(3.83, 4.70)	4.05(3.73, 4.36)	4.91(3.96, 5.87)	5.08(4.21, 5.95)	5.15(4.57, 5.73)	0.001	1.33(0.25, 2.41)	0.004	1.27(0.26, 2.28)
	Eggs(%)	2.25(1.90, 2.60)	2.30(1.89, 2.70)	2.74(2.45, 3.03)	2.47(2.25, 2.70)	2.91(2.55, 3.26)	2.78(2.49, 3.06)	2.80(2.53, 3.08)	3.17(2.90, 3.44)	3.15(2.84, 3.46)	3.30(2.93, 3.68)	4.08(3.64, 4.53)	<0.001	1.81(1.13, 2.49)	<0.001	1.12(0.57, 1.67)
	Oils(%)	0.22(0.19, 0.25)	0.30(0.25, 0.36)	0.25(0.22, 0.28)	0.20(0.17, 0.24)	0.25(0.21, 0.28)	0.28(0.24, 0.31)	0.24(0.21, 0.27)	0.23(0.19, 0.27)	0.23(0.15, 0.30)	0.53(0.40, 0.65)	0.55(0.46, 0.64)	<0.001	0.33(0.23, 0.42)	<0.001	0.29(0.20, 0.39)
	Female
	DSs(%)	16.04(14.86, 17.23)	16.59(14.72, 18.46)	14.41(12.42, 16.41)	14.25(12.53, 15.97)	12.80(11.62, 13.98)	12.67(11.46, 13.88)	10.79(9.35, 12.22)	12.81(10.93, 14.69)	10.57(9.08, 12.06)	10.80(9.78, 11.83)	10.50(9.24, 11.75)	<0.001	-6.02(-7.81, -4.24)	<0.001	-4.40(-6.82, -1.97)
	Meats(%)	17.20(15.51, 18.90)	16.54(15.62, 17.46)	16.95(15.86, 18.04)	16.30(15.51, 17.08)	17.20(16.35, 18.05)	16.04(15.38, 16.71)	15.57(14.61, 16.54)	15.29(14.39, 16.20)	16.41(15.32, 17.50)	17.28(15.86, 18.70)	17.79(16.62, 18.96)	0.657	1.10(-1.04, 3.23)	0.269	1.31(-0.28, 2.90)
	Grains(%)	39.95(38.45, 41.44)	43.48(41.84, 45.11)	43.08(41.69, 44.47)	44.43(42.41, 46.45)	45.83(44.88, 46.78)	45.81(44.57, 47.04)	48.41(47.21, 49.60)	47.10(45.77, 48.42)	45.70(44.28, 47.12)	44.89(43.18, 46.61)	43.49(41.95, 45.02)	<0.001	4.26(1.68, 6.84)	0.174	1.20(-1.07, 3.48)
	Milks(%)	3.01(2.58, 3.45)	2.87(2.49, 3.24)	2.69(2.32, 3.05)	3.02(2.46, 3.57)	2.37(2.07, 2.67)	2.56(2.27, 2.86)	2.11(1.93, 2.29)	2.14(1.94, 2.34)	2.64(2.35, 2.94)	2.32(2.06, 2.59)	2.36(2.16, 2.56)	<0.001	-0.72(-1.30, -0.13)	0.055	-0.36(-0.83, 0.10)
	Vegetables(%)	9.80(9.03, 10.57)	7.79(7.29, 8.28)	8.10(7.61, 8.60)	7.91(7.38, 8.44)	7.71(7.22, 8.19)	8.12(7.68, 8.55)	7.98(7.39, 8.57)	8.06(7.64, 8.47)	8.00(7.61, 8.40)	8.92(8.26, 9.58)	9.04(8.48, 9.61)	0.251	-1.07(-2.14, 0.00)	0.082	0.79(0.00, 1.59)
	Fruits(%)	3.38(2.92, 3.84)	3.12(2.86, 3.38)	3.24(2.73, 3.75)	3.05(2.86, 3.24)	2.44(2.18, 2.70)	2.62(2.47, 2.76)	2.61(2.33, 2.89)	2.50(2.35, 2.66)	2.64(2.42, 2.87)	2.56(2.30, 2.82)	2.46(2.21, 2.70)	<0.001	-1.20(-1.76, -0.64)	<0.001	-0.94(-1.43, -0.44)
	Beverages(%)	4.90(4.53, 5.26)	4.11(3.63, 4.59)	5.45(4.90, 6.01)	4.97(4.60, 5.34)	5.02(4.65, 5.39)	4.96(4.64, 5.29)	6.07(5.72, 6.42)	5.22(4.89, 5.54)	5.21(4.59, 5.83)	4.99(4.50, 5.48)	5.12(4.70, 5.54)	0.001	0.39(-0.16, 0.93)	0.408	-0.18(-0.93, 0.57)
	Nuts(%)	3.48(2.87, 4.08)	3.07(2.74, 3.41)	3.53(3.18, 3.88)	3.64(3.02, 4.26)	4.08(3.58, 4.58)	4.68(4.14, 5.21)	3.68(3.30, 4.07)	3.80(3.54, 4.06)	5.02(4.37, 5.67)	4.52(3.84, 5.20)	4.85(4.24, 5.47)	<0.001	1.22(0.63, 1.82)	0.015	0.83(0.21, 1.45)
	Eggs(%)	1.97(1.72, 2.22)	2.14(1.86, 2.43)	2.27(1.95, 2.59)	2.17(1.82, 2.52)	2.24(2.04, 2.45)	2.19(1.89, 2.49)	2.54(2.19, 2.88)	2.80(2.51, 3.09)	3.50(3.21, 3.80)	3.35(2.84, 3.86)	3.96(3.51, 4.41)	<0.001	1.92(1.26, 2.57)	<0.001	1.60(0.96, 2.25)
	Oils(%)	0.28(0.23, 0.33)	0.29(0.24, 0.34)	0.28(0.25, 0.30)	0.27(0.21, 0.33)	0.31(0.25, 0.37)	0.34(0.30, 0.39)	0.25(0.20, 0.29)	0.29(0.25, 0.32)	0.29(0.25, 0.34)	0.40(0.37, 0.43)	0.44(0.42, 0.47)	<0.001	0.14(0.07, 0.22)	<0.001	0.15(0.10, 0.20)
	Age group, y
	20-34y
	DSs(%)	9.76(7.11, 12.42)	11.55(8.59, 14.51)	9.57(7.46, 11.68)	10.18(8.29, 12.08)	9.19(7.48, 10.91)	7.21(6.21, 8.22)	7.16(5.34, 8.97)	7.46(5.43, 9.49)	5.80(4.06, 7.54)	6.56(5.23, 7.88)	5.77(4.82, 6.72)	<0.001	-3.97(-7.00, -0.94)	<0.001	-4.26(-7.08, -1.44)
	Meats(%)	22.42(20.43, 24.41)	20.02(18.19, 21.84)	20.42(18.59, 22.25)	20.14(19.20, 21.07)	21.20(19.47, 22.94)	19.07(18.10, 20.04)	19.89(18.43, 21.35)	19.15(17.71, 20.60)	19.55(17.63, 21.47)	20.04(18.95, 21.12)	21.14(20.21, 22.08)	0.624	-0.42(-2.75, 1.92)	0.593	1.58(-0.61, 3.77)
	Grains(%)	42.29(40.18, 44.40)	46.46(43.60, 49.32)	45.91(43.58, 48.25)	47.33(45.47, 49.19)	47.83(46.04, 49.62)	51.30(50.04, 52.55)	51.07(49.57, 52.56)	51.16(49.72, 52.61)	49.68(47.94, 51.42)	48.87(46.67, 51.08)	48.46(46.69, 50.22)	<0.001	5.56(2.55, 8.56)	0.025	2.84(-0.27, 5.96)
	Milks(%)	2.69(2.10, 3.27)	2.70(2.20, 3.19)	2.27(1.96, 2.58)	2.49(1.86, 3.13)	2.05(1.62, 2.47)	2.36(1.95, 2.77)	1.78(1.49, 2.07)	1.89(1.65, 2.13)	2.14(1.87, 2.41)	1.89(1.54, 2.24)	1.95(1.66, 2.23)	0.001	-0.81(-1.53, -0.08)	0.076	-0.40(-0.89, 0.09)
	Vegetables(%)	9.04(8.17, 9.92)	6.01(5.26, 6.76)	7.17(6.55, 7.78)	6.30(5.72, 6.87)	6.47(5.94, 6.99)	6.53(5.92, 7.13)	6.18(5.63, 6.72)	6.72(5.80, 7.64)	6.86(6.26, 7.46)	8.03(7.24, 8.83)	7.75(7.12, 8.37)	0.348	-1.39(-2.72, -0.05)	0.093	0.62(-0.37, 1.61)
	Fruits(%)	2.61(1.83, 3.39)	2.62(2.30, 2.95)	2.44(1.91, 2.96)	2.50(2.15, 2.85)	1.91(1.68, 2.13)	2.05(1.90, 2.21)	2.04(1.75, 2.32)	1.98(1.78, 2.19)	2.28(1.91, 2.65)	1.87(1.60, 2.14)	1.71(1.48, 1.94)	0.001	-0.95(-1.76, -0.14)	0.01	-0.72(-1.26, -0.17)
	Beverages(%)	5.60(5.03, 6.17)	5.51(4.71, 6.32)	6.52(5.80, 7.24)	5.52(5.08, 5.95)	5.69(4.92, 6.45)	5.13(4.73, 5.52)	6.27(5.69, 6.85)	5.20(4.70, 5.71)	5.62(4.48, 6.76)	4.82(4.17, 5.47)	4.74(4.23, 5.26)	0.203	-0.82(-1.62, -0.02)	0.094	-1.72(-2.56, -0.88)
	Nuts(%)	3.61(2.72, 4.49)	2.94(2.24, 3.63)	3.26(2.57, 3.96)	3.34(2.23, 4.45)	3.26(2.56, 3.95)	3.59(2.98, 4.20)	3.29(2.70, 3.88)	3.24(2.94, 3.53)	4.22(3.67, 4.77)	4.09(3.22, 4.96)	4.14(3.27, 5.01)	0.116	0.60(-0.42, 1.63)	0.291	0.38(-0.72, 1.48)
	Eggs(%)	1.71(1.41, 2.01)	1.98(1.63, 2.33)	2.24(1.86, 2.63)	2.04(1.68, 2.39)	2.13(1.78, 2.49)	2.50(2.04, 2.96)	2.11(1.85, 2.38)	2.92(2.44, 3.40)	3.62(3.16, 4.09)	3.48(2.86, 4.10)	3.95(3.24, 4.66)	<0.001	2.07(1.25, 2.90)	<0.001	1.46(0.64, 2.29)
	Oils(%)	0.29(0.20, 0.38)	0.22(0.15, 0.29)	0.20(0.16, 0.23)	0.17(0.12, 0.22)	0.28(0.22, 0.34)	0.26(0.22, 0.31)	0.22(0.16, 0.28)	0.26(0.21, 0.32)	0.22(0.18, 0.27)	0.43(0.36, 0.50)	0.44(0.38, 0.49)	0.003	0.14(0.02, 0.27)	<0.001	0.24(0.17, 0.31)
	35-49y
	DSs(%)	15.40(12.75, 18.06)	14.11(12.28, 15.94)	11.48(9.18, 13.79)	12.88(10.73, 15.03)	10.09(8.66, 11.52)	9.83(9.13, 10.53)	9.02(6.41, 11.63)	8.67(7.20, 10.13)	7.44(6.10, 8.77)	8.30(6.31, 10.30)	8.47(6.87, 10.07)	<0.001	-8.39(-11.77, -5.00)	<0.001	-3.87(-7.34, -0.41)
	Meats(%)	19.93(17.89, 21.97)	20.34(18.43, 22.25)	18.93(17.88, 19.98)	18.89(17.15, 20.64)	20.24(19.31, 21.17)	18.57(17.22, 19.92)	17.85(16.52, 19.18)	17.80(16.65, 18.94)	19.15(17.29, 21.01)	20.72(18.56, 22.88)	21.48(19.76, 23.20)	0.813	2.41(-0.25, 5.07)	0.192	2.98(0.68, 5.28)
	Grains(%)	38.25(36.12, 40.37)	41.88(39.95, 43.81)	44.63(42.73, 46.53)	43.40(41.11, 45.70)	44.99(43.73, 46.25)	46.26(44.55, 47.98)	47.52(45.28, 49.77)	48.71(47.04, 50.38)	47.80(45.39, 50.20)	45.00(42.22, 47.78)	42.96(41.04, 44.88)	<0.001	5.22(1.82, 8.63)	0.216	-1.17(-4.20, 1.87)
	Milks(%)	3.08(2.59, 3.57)	2.79(2.38, 3.21)	2.61(1.92, 3.30)	2.83(2.25, 3.40)	2.23(1.96, 2.50)	2.45(2.17, 2.73)	1.96(1.76, 2.17)	2.20(1.96, 2.45)	2.27(1.93, 2.62)	2.07(1.65, 2.49)	2.05(1.78, 2.32)	<0.001	-1.00(-1.66, -0.35)	0.098	-0.36(-1.01, 0.30)
	Vegetables(%)	9.42(8.40, 10.44)	7.49(6.71, 8.28)	7.24(6.76, 7.72)	7.34(6.66, 8.02)	7.45(6.87, 8.03)	7.45(6.89, 8.02)	7.29(6.67, 7.92)	8.05(7.22, 8.89)	7.62(7.09, 8.15)	7.99(7.34, 8.65)	7.93(7.42, 8.45)	0.405	-1.56(-2.90, -0.22)	0.055	0.61(-0.16, 1.39)
	Fruits(%)	2.70(2.25, 3.14)	2.76(2.37, 3.14)	2.79(2.13, 3.44)	2.51(2.19, 2.82)	1.93(1.57, 2.29)	2.12(1.90, 2.35)	2.17(1.79, 2.56)	2.24(1.95, 2.54)	2.11(1.81, 2.40)	2.28(1.79, 2.76)	1.99(1.65, 2.34)	<0.001	-0.89(-1.50, -0.28)	0.003	-0.98(-1.71, -0.25)
	Beverages(%)	5.46(4.90, 6.01)	4.60(4.17, 5.03)	6.19(5.55, 6.84)	5.84(5.29, 6.40)	5.71(5.07, 6.35)	5.65(5.13, 6.17)	6.68(5.92, 7.44)	4.90(4.38, 5.43)	5.78(4.40, 7.17)	4.72(4.03, 5.41)	5.17(4.74, 5.60)	0.292	0.04(-0.62, 0.71)	0.281	-0.82(-1.65, 0.00)
	Nuts(%)	3.48(2.89, 4.07)	3.53(3.14, 3.93)	3.63(2.93, 4.33)	3.66(3.01, 4.32)	4.29(3.64, 4.93)	4.88(4.42, 5.34)	4.38(3.68, 5.09)	4.45(3.71, 5.18)	4.81(4.15, 5.47)	5.10(4.32, 5.88)	5.09(4.34, 5.84)	<0.001	1.40(0.35, 2.44)	0.043	1.27(0.11, 2.44)
	Eggs(%)	2.07(1.62, 2.52)	2.18(1.61, 2.76)	2.24(1.92, 2.57)	2.35(1.98, 2.72)	2.90(2.46, 3.34)	2.47(2.13, 2.82)	2.83(2.49, 3.17)	2.73(2.47, 2.99)	2.77(2.05, 3.48)	3.34(2.61, 4.06)	4.34(3.66, 5.02)	<0.001	2.46(1.41, 3.50)	0.001	2.07(1.13, 3.00)
	Oils(%)	0.23(0.19, 0.28)	0.32(0.23, 0.40)	0.26(0.18, 0.33)	0.29(0.23, 0.36)	0.26(0.20, 0.33)	0.31(0.26, 0.35)	0.28(0.23, 0.34)	0.25(0.20, 0.30)	0.26(0.15, 0.37)	0.48(0.40, 0.56)	0.52(0.45, 0.59)	<0.001	0.29(0.19, 0.38)	0.001	0.27(0.15, 0.38)
	50-64y
	DSs(%)	13.81(10.87, 16.75)	12.31(10.53, 14.09)	12.56(9.60, 15.52)	9.52(6.92, 12.12)	9.28(7.61, 10.95)	10.47(9.37, 11.57)	6.41(5.24, 7.57)	8.88(6.89, 10.86)	7.20(4.77, 9.63)	7.09(5.80, 8.38)	7.24(5.78, 8.70)	<0.001	-5.80(-9.81, -1.80)	0.003	-4.76(-8.11, -1.40)
	Meats(%)	18.82(16.54, 21.09)	18.60(17.33, 19.86)	18.94(17.33, 20.54)	19.18(17.88, 20.49)	18.87(17.51, 20.24)	18.28(17.33, 19.24)	16.99(15.30, 18.67)	17.30(16.37, 18.24)	19.06(18.00, 20.12)	20.06(18.10, 22.02)	19.94(18.25, 21.64)	0.989	0.68(-2.94, 4.30)	0.72	1.20(-1.28, 3.68)
	Grains(%)	39.67(37.38, 41.95)	44.38(41.52, 47.24)	42.38(40.78, 43.98)	45.76(43.18, 48.33)	46.94(45.23, 48.64)	43.78(41.61, 45.95)	50.13(48.27, 51.99)	48.27(46.63, 49.91)	46.03(43.70, 48.35)	45.26(43.48, 47.04)	43.19(41.92, 44.47)	0.003	3.82(0.74, 6.89)	0.461	0.63(-1.65, 2.92)
	Milks(%)	2.39(2.03, 2.74)	2.89(2.26, 3.52)	2.54(2.16, 2.92)	2.35(1.87, 2.83)	2.28(2.06, 2.51)	2.92(2.38, 3.45)	2.13(1.86, 2.39)	2.04(1.79, 2.29)	2.81(2.23, 3.39)	2.24(1.96, 2.52)	2.33(2.11, 2.55)	0.604	-0.08(-0.58, 0.42)	0.933	-0.11(-0.63, 0.40)
	Vegetables(%)	9.92(8.64, 11.21)	8.58(7.65, 9.51)	8.54(7.65, 9.43)	8.33(7.71, 8.95)	8.17(7.46, 8.89)	8.82(7.75, 9.88)	8.64(7.75, 9.53)	7.82(7.20, 8.44)	7.46(6.90, 8.01)	9.04(8.15, 9.93)	9.01(8.41, 9.62)	0.033	-1.25(-2.92, 0.43)	0.54	0.35(-0.79, 1.48)
	Fruits(%)	3.56(2.70, 4.42)	3.34(2.97, 3.70)	2.87(2.57, 3.16)	3.08(2.70, 3.46)	2.53(2.14, 2.92)	2.56(2.38, 2.74)	2.53(2.18, 2.89)	2.30(2.01, 2.58)	2.46(2.12, 2.80)	2.34(2.12, 2.57)	2.39(2.15, 2.63)	<0.001	-1.56(-2.57, -0.55)	<0.001	-0.66(-1.04, -0.29)
	Beverages(%)	5.13(4.57, 5.69)	3.84(3.57, 4.10)	4.96(4.50, 5.42)	5.09(4.66, 5.51)	4.74(4.27, 5.21)	4.92(4.54, 5.30)	5.92(5.52, 6.33)	5.87(5.08, 6.66)	5.33(4.73, 5.94)	4.88(4.33, 5.42)	5.22(4.70, 5.75)	0.001	0.19(-0.68, 1.06)	0.056	0.28(-0.55, 1.12)
	Nuts(%)	3.82(2.85, 4.78)	3.33(2.69, 3.97)	3.84(3.16, 4.53)	3.90(3.22, 4.58)	4.28(3.65, 4.92)	5.43(4.55, 6.31)	4.23(3.58, 4.89)	4.02(3.60, 4.44)	6.02(4.72, 7.31)	5.36(4.15, 6.56)	5.97(5.02, 6.93)	<0.001	2.25(0.75, 3.75)	0.002	1.94(0.63, 3.25)
	Eggs(%)	2.64(2.12, 3.16)	2.45(1.88, 3.02)	3.03(2.67, 3.39)	2.52(2.01, 3.02)	2.59(2.25, 2.93)	2.49(2.21, 2.77)	2.77(2.51, 3.03)	3.23(2.87, 3.59)	3.33(2.80, 3.87)	3.25(2.85, 3.66)	4.14(3.64, 4.64)	<0.001	1.47(0.61, 2.34)	<0.001	0.94(0.27, 1.61)
	Oils(%)	0.26(0.20, 0.32)	0.29(0.24, 0.34)	0.35(0.30, 0.40)	0.27(0.22, 0.31)	0.31(0.21, 0.40)	0.34(0.27, 0.40)	0.25(0.20, 0.30)	0.26(0.21, 0.32)	0.30(0.23, 0.38)	0.49(0.32, 0.65)	0.55(0.42, 0.68)	0.02	0.27(0.09, 0.44)	0.059	0.19(0.01, 0.37)
	≥65y
	DSs(%)	13.14(10.47, 15.81)	13.30(10.90, 15.71)	13.40(11.25, 15.56)	10.79(9.16, 12.42)	9.48(7.70, 11.26)	10.27(8.86, 11.67)	8.14(6.94, 9.34)	10.35(8.23, 12.47)	8.21(6.66, 9.76)	10.02(8.29, 11.75)	9.95(8.22, 11.69)	<0.001	-4.25(-8.21, -0.28)	0.009	-4.57(-7.53, -1.60)
	Meats(%)	17.00(15.26, 18.73)	16.82(15.41, 18.23)	15.83(14.71, 16.95)	15.55(14.24, 16.86)	15.98(14.86, 17.11)	15.91(14.88, 16.94)	15.78(14.08, 17.48)	15.44(14.68, 16.20)	16.77(15.17, 18.38)	17.12(16.00, 18.24)	17.96(16.90, 19.02)	0.101	1.47(-0.83, 3.77)	0.006	2.48(0.96, 4.00)
	Grains(%)	43.93(42.27, 45.59)	46.15(44.59, 47.71)	46.92(45.10, 48.75)	49.39(47.43, 51.35)	50.34(49.41, 51.27)	49.60(47.88, 51.33)	51.57(49.87, 53.28)	48.76(46.92, 50.60)	48.73(46.43, 51.04)	46.05(43.57, 48.52)	44.14(41.60, 46.68)	0.295	1.19(-2.39, 4.76)	0.229	-1.59(-4.93, 1.76)
	Milks(%)	2.82(2.18, 3.46)	2.21(1.82, 2.60)	2.13(1.86, 2.39)	2.25(1.90, 2.61)	2.08(1.89, 2.26)	2.02(1.80, 2.25)	1.94(1.73, 2.15)	2.02(1.74, 2.30)	2.63(2.19, 3.07)	2.51(2.09, 2.92)	2.60(2.27, 2.92)	0.304	-0.12(-0.90, 0.65)	0.012	0.42(0.01, 0.83)
	Vegetables(%)	8.97(7.82, 10.12)	8.61(7.88, 9.34)	7.86(7.36, 8.35)	8.24(7.35, 9.14)	8.26(7.59, 8.94)	8.31(7.80, 8.82)	7.88(7.26, 8.50)	8.33(7.61, 9.05)	8.00(7.17, 8.84)	8.20(7.44, 8.95)	8.66(8.01, 9.32)	0.5	-0.12(-1.36, 1.11)	0.573	0.80(-0.02, 1.63)
	Fruits(%)	4.57(4.29, 4.85)	4.06(3.80, 4.32)	3.86(3.54, 4.18)	4.04(3.67, 4.41)	3.04(2.81, 3.28)	3.19(2.98, 3.40)	2.97(2.64, 3.29)	2.90(2.70, 3.09)	2.78(2.53, 3.02)	3.26(2.69, 3.83)	2.90(2.50, 3.31)	<0.001	-1.96(-2.59, -1.33)	<0.001	-1.00(-1.57, -0.43)
	Beverages(%)	3.58(3.26, 3.91)	2.83(2.46, 3.21)	3.32(3.05, 3.60)	3.40(3.08, 3.71)	3.56(3.20, 3.91)	3.57(3.17, 3.97)	4.53(4.28, 4.77)	4.92(4.28, 5.56)	4.21(3.53, 4.89)	4.61(3.90, 5.33)	4.92(4.31, 5.52)	<0.001	1.18(0.49, 1.87)	<0.001	1.46(0.80, 2.11)
	Nuts(%)	3.61(2.67, 4.56)	3.28(2.56, 3.99)	3.87(3.52, 4.23)	3.77(3.29, 4.25)	4.43(3.92, 4.93)	4.39(3.71, 5.07)	3.91(3.13, 4.69)	4.00(3.61, 4.39)	4.78(4.06, 5.50)	4.58(3.68, 5.47)	4.77(4.03, 5.52)	0.059	1.03(-0.36, 2.42)	0.226	0.73(-0.20, 1.65)
	Eggs(%)	2.16(1.64, 2.68)	2.35(1.97, 2.72)	2.56(2.25, 2.87)	2.38(1.88, 2.89)	2.57(2.26, 2.88)	2.39(2.02, 2.76)	3.07(2.63, 3.51)	3.02(2.57, 3.47)	3.63(3.02, 4.23)	3.21(2.92, 3.51)	3.62(3.23, 4.01)	<0.001	1.35(0.61, 2.09)	<0.001	1.08(0.47, 1.69)
	Oils(%)	0.22(0.18, 0.26)	0.40(0.31, 0.48)	0.24(0.21, 0.28)	0.19(0.14, 0.24)	0.27(0.22, 0.31)	0.35(0.30, 0.40)	0.21(0.14, 0.27)	0.26(0.20, 0.33)	0.26(0.20, 0.33)	0.44(0.36, 0.52)	0.47(0.41, 0.53)	0.008	0.22(0.14, 0.31)	<0.001	0.19(0.11, 0.26)
	Race/ethnicity
	Hispanic e
	DSs(%)	-	-	-	-	6.06(4.92, 7.19)	6.96(5.79, 8.12)	4.69(3.34, 6.03)	5.53(4.38, 6.69)	5.87(4.58, 7.16)	6.26(4.84, 7.69)	5.92(4.98, 6.86)	0.11	-1.06(-2.57, 0.45)	-	-
	Meats(%)	-	-	-	-	20.16(19.13, 21.20)	18.60(17.60, 19.60)	17.99(16.83, 19.16)	17.31(15.32, 19.30)	17.72(17.12, 18.31)	17.59(15.91, 19.28)	18.93(17.52, 20.35)	0.128	-1.43(-3.02, 0.16)	-	-
	Grains(%)	-	-	-	-	49.71(48.18, 51.24)	49.37(47.89, 50.85)	52.86(51.62, 54.11)	53.21(51.17, 55.26)	51.95(50.26, 53.64)	49.31(46.69, 51.93)	47.87(45.44, 50.31)	0.91	-0.43(-2.92, 2.05)	-	-
	Milks(%)	-	-	-	-	1.81(1.63, 1.98)	1.87(1.57, 2.17)	1.54(1.25, 1.82)	1.65(1.47, 1.83)	1.97(1.62, 2.31)	1.66(1.46, 1.86)	1.72(1.51, 1.93)	0.404	-0.19(-0.50, 0.13)	-	-
	Vegetables(%)	-	-	-	-	5.87(5.38, 6.36)	6.00(5.55, 6.45)	5.88(5.26, 6.50)	6.26(5.63, 6.88)	5.91(5.41, 6.41)	7.23(6.51, 7.95)	6.90(6.40, 7.39)	0.069	0.78(0.05, 1.50)	-	-
	Fruits(%)	-	-	-	-	2.66(2.47, 2.84)	2.77(2.31, 3.22)	2.45(2.17, 2.72)	2.79(2.49, 3.09)	2.97(2.70, 3.25)	2.99(2.60, 3.39)	2.70(2.43, 2.98)	0.339	0.04(-0.37, 0.45)	-	-
	Beverages(%)	-	-	-	-	4.77(4.33, 5.21)	4.96(4.50, 5.43)	5.52(4.75, 6.29)	4.19(3.40, 4.97)	4.08(3.85, 4.31)	4.41(3.47, 5.35)	4.43(3.75, 5.12)	0.041	-0.37(-1.18, 0.43)	-	-
	Nuts(%)	-	-	-	-	5.37(4.83, 5.90)	5.86(5.20, 6.53)	5.50(4.58, 6.42)	5.65(4.85, 6.44)	5.59(4.89, 6.30)	6.19(4.85, 7.53)	5.95(5.04, 6.87)	0.424	0.59(-0.80, 1.98)	-	-
	Eggs(%)	-	-	-	-	3.46(2.74, 4.19)	3.41(2.60, 4.23)	3.39(2.75, 4.03)	3.19(2.86, 3.52)	3.79(3.42, 4.17)	4.12(3.53, 4.71)	5.23(4.46, 6.00)	<0.001	1.92(1.02, 2.83)	-	-
	Oils(%)	-	-	-	-	0.14(0.11, 0.17)	0.19(0.15, 0.23)	0.18(0.11, 0.24)	0.22(0.16, 0.28)	0.14(0.11, 0.18)	0.35(0.29, 0.42)	0.40(0.34, 0.45)	<0.001	0.23(0.15, 0.30)	-	-
	Non-Hispanic white
	DSs(%)	14.46(13.26, 15.67)	14.34(13.00, 15.67)	12.94(10.85, 15.04)	11.90(10.36, 13.43)	10.62(9.58, 11.66)	10.29(9.62, 10.96)	8.38(6.81, 9.95)	10.14(8.59, 11.70)	7.36(6.22, 8.50)	8.45(7.26, 9.64)	8.28(7.07, 9.50)	<0.001	-6.65(-8.63, -4.68)	<0.001	-5.41(-7.60, -3.22)
	Meats(%)	18.60(16.97, 20.22)	17.93(16.56, 19.30)	17.69(16.69, 18.70)	17.55(16.64, 18.46)	18.49(17.41, 19.56)	17.29(16.29, 18.30)	16.98(15.66, 18.31)	16.88(16.02, 17.75)	18.06(16.85, 19.26)	19.62(18.21, 21.04)	20.03(18.82, 21.24)	0.07	2.34(-0.04, 4.72)	0.007	3.03(1.05, 5.01)
	Grains(%)	40.86(39.18, 42.54)	44.63(43.16, 46.10)	44.95(43.50, 46.41)	46.26(44.98, 47.55)	46.93(45.78, 48.08)	47.19(45.77, 48.61)	49.91(48.66, 51.16)	48.27(46.56, 49.98)	47.78(46.23, 49.34)	46.03(44.39, 47.67)	44.33(42.55, 46.10)	<0.001	3.73(0.99, 6.48)	0.261	0.00(-2.28, 2.27)
	Milks(%)	3.00(2.62, 3.38)	2.95(2.59, 3.32)	2.62(2.33, 2.91)	2.79(2.30, 3.28)	2.34(2.15, 2.53)	2.77(2.52, 3.01)	2.16(1.94, 2.38)	2.27(2.08, 2.46)	2.82(2.55, 3.09)	2.37(2.01, 2.73)	2.46(2.18, 2.73)	0.006	-0.60(-1.14, -0.07)	0.459	-0.22(-0.68, 0.25)
	Vegetables(%)	9.73(8.95, 10.50)	7.53(6.92, 8.14)	7.79(7.37, 8.22)	7.65(7.21, 8.10)	7.65(7.22, 8.08)	8.10(7.52, 8.67)	7.66(7.00, 8.32)	7.88(7.39, 8.38)	7.54(7.07, 8.00)	8.23(7.64, 8.83)	8.45(8.02, 8.88)	0.063	-1.50(-2.76, -0.25)	0.494	0.49(-0.27, 1.24)
	Fruits(%)	2.89(2.43, 3.35)	2.94(2.72, 3.17)	2.67(2.30, 3.04)	2.67(2.45, 2.89)	2.12(1.84, 2.40)	2.36(2.20, 2.51)	2.32(1.98, 2.67)	2.12(1.95, 2.29)	2.20(1.92, 2.48)	2.18(1.84, 2.52)	2.05(1.75, 2.34)	<0.001	-1.16(-1.71, -0.62)	<0.001	-0.73(-1.27, -0.18)
	Beverages(%)	5.10(4.87, 5.33)	4.37(4.13, 4.62)	5.34(4.84, 5.83)	5.23(4.94, 5.53)	5.33(4.90, 5.77)	5.02(4.62, 5.41)	6.28(6.03, 6.52)	5.78(5.36, 6.21)	5.77(4.98, 6.56)	5.05(4.37, 5.72)	5.36(4.91, 5.80)	<0.001	0.34(-0.28, 0.96)	0.064	0.04(-0.68, 0.75)
	Nuts(%)	3.18(2.84, 3.53)	2.93(2.67, 3.18)	3.42(2.96, 3.88)	3.53(3.08, 3.99)	3.92(3.43, 4.41)	4.41(3.98, 4.84)	3.60(3.04, 4.16)	3.45(3.07, 3.84)	4.88(4.04, 5.73)	4.45(3.73, 5.17)	4.74(4.26, 5.22)	<0.001	1.42(0.70, 2.13)	0.004	1.22(0.48, 1.97)
	Eggs(%)	1.93(1.70, 2.15)	2.04(1.75, 2.33)	2.28(1.88, 2.68)	2.14(1.72, 2.56)	2.32(2.07, 2.56)	2.23(1.98, 2.47)	2.45(2.24, 2.66)	2.92(2.56, 3.28)	3.29(2.96, 3.61)	3.14(2.62, 3.66)	3.79(3.26, 4.32)	<0.001	1.85(1.21, 2.48)	<0.001	1.38(0.64, 2.11)
	Oils(%)	0.27(0.23, 0.31)	0.34(0.28, 0.39)	0.29(0.26, 0.31)	0.27(0.22, 0.31)	0.30(0.26, 0.35)	0.36(0.31, 0.40)	0.27(0.23, 0.30)	0.28(0.23, 0.32)	0.30(0.24, 0.37)	0.48(0.40, 0.57)	0.52(0.45, 0.59)	<0.001	0.23(0.15, 0.31)	<0.001	0.20(0.13, 0.27)
	Non-Hispanic black
	DSs(%)	8.65(6.48, 10.82)	8.59(6.11, 11.07)	6.50(4.24, 8.76)	8.56(6.46, 10.66)	7.37(5.49, 9.24)	8.18(6.11, 10.26)	6.46(5.47, 7.45)	6.29(5.51, 7.08)	6.88(5.40, 8.36)	7.99(5.90, 10.09)	8.02(6.59, 9.44)	0.163	-1.50(-4.80, 1.80)	0.567	0.46(-2.12, 3.05)
	Meats(%)	26.19(23.43, 28.95)	26.09(24.01, 28.17)	24.77(22.42, 27.11)	23.53(22.24, 24.82)	24.53(22.97, 26.10)	22.04(20.63, 23.45)	22.85(21.24, 24.45)	22.62(21.15, 24.09)	24.10(22.66, 25.54)	23.29(21.88, 24.71)	24.30(22.89, 25.71)	0.163	-1.44(-4.85, 1.96)	0.866	-0.39(-2.73, 1.95)
	Grains(%)	39.95(37.32, 42.59)	41.41(39.05, 43.78)	42.85(40.74, 44.97)	44.67(42.22, 47.12)	44.52(43.21, 45.83)	47.08(43.81, 50.34)	46.06(44.33, 47.80)	48.30(46.37, 50.22)	45.24(44.22, 46.27)	44.03(42.19, 45.87)	42.26(40.89, 43.62)	0.001	2.54(-0.13, 5.22)	0.767	-0.11(-2.50, 2.28)
	Milks(%)	1.62(1.36, 1.88)	1.77(1.49, 2.05)	1.73(1.21, 2.24)	1.66(1.42, 1.90)	1.75(1.43, 2.07)	1.72(1.54, 1.89)	1.56(1.35, 1.77)	1.43(1.25, 1.61)	1.67(1.40, 1.95)	1.91(1.56, 2.25)	1.78(1.57, 1.99)	0.337	0.10(-0.35, 0.55)	0.591	-0.01(-0.59, 0.58)
	Vegetables(%)	8.53(7.70, 9.37)	7.91(6.93, 8.89)	8.24(7.64, 8.85)	7.24(6.70, 7.78)	8.12(7.58, 8.65)	7.03(6.65, 7.41)	8.03(7.39, 8.67)	7.76(7.01, 8.51)	8.04(7.52, 8.55)	8.87(7.99, 9.76)	8.73(8.02, 9.44)	0.892	0.03(-0.97, 1.03)	0.065	0.68(-0.20, 1.56)
	Fruits(%)	4.05(3.39, 4.72)	3.46(2.73, 4.19)	3.75(3.35, 4.15)	3.73(3.23, 4.24)	2.50(2.27, 2.73)	2.39(2.21, 2.58)	2.39(2.07, 2.71)	2.40(2.13, 2.68)	2.42(2.01, 2.83)	2.42(1.98, 2.86)	2.15(1.86, 2.44)	<0.001	-2.05(-2.78, -1.32)	<0.001	-1.64(-2.16, -1.11)
	Beverages(%)	5.96(5.28, 6.63)	4.77(4.48, 5.07)	6.13(5.32, 6.94)	4.77(4.33, 5.20)	4.81(4.37, 5.24)	4.96(4.62, 5.31)	5.89(5.32, 6.47)	4.75(4.21, 5.30)	4.78(4.47, 5.09)	4.19(3.85, 4.53)	4.71(4.19, 5.23)	0.16	-0.95(-1.91, 0.02)	0.18	-1.18(-2.24, -0.12)
	Nuts(%)	2.40(1.74, 3.06)	3.27(2.28, 4.25)	2.86(2.08, 3.64)	2.66(2.15, 3.17)	3.10(2.42, 3.79)	3.12(2.40, 3.83)	3.30(2.63, 3.96)	2.93(2.55, 3.32)	3.18(2.32, 4.04)	3.40(2.76, 4.03)	3.38(2.96, 3.80)	0.163	1.35(0.54, 2.16)	0.318	0.82(-0.03, 1.67)
	Eggs(%)	2.41(2.01, 2.81)	2.49(2.02, 2.96)	2.93(2.57, 3.28)	2.96(2.21, 3.72)	2.99(2.47, 3.51)	3.23(2.89, 3.57)	3.24(2.78, 3.71)	3.24(2.91, 3.56)	3.40(2.86, 3.95)	3.38(2.98, 3.78)	4.14(3.69, 4.58)	<0.001	1.67(0.98, 2.36)	<0.001	1.07(0.45, 1.70)
	Oils(%)	0.25(0.15, 0.35)	0.24(0.17, 0.31)	0.25(0.19, 0.30)	0.21(0.16, 0.26)	0.33(0.24, 0.41)	0.26(0.20, 0.32)	0.21(0.18, 0.25)	0.27(0.21, 0.33)	0.28(0.20, 0.36)	0.51(0.43, 0.60)	0.54(0.46, 0.62)	0.002	0.22(0.05, 0.39)	<0.001	0.29(0.20, 0.38)
	Education level
	Less than high school graduate
	DSs(%)	8.91(7.30, 10.52)	7.82(5.93, 9.71)	5.98(5.12, 6.84)	6.62(5.47, 7.77)	5.64(4.54, 6.73)	7.06(5.46, 8.67)	5.08(3.80, 6.37)	5.85(3.46, 8.25)	5.95(4.28, 7.61)	5.24(3.80, 6.68)	5.92(4.82, 7.02)	0.037	-3.28(-5.30, -1.26)	0.964	-0.16(-1.94, 1.61)
	Meats(%)	22.19(20.29, 24.08)	22.62(20.32, 24.92)	21.04(19.62, 22.46)	21.56(19.42, 23.70)	21.01(19.83, 22.20)	19.99(18.89, 21.10)	19.33(17.58, 21.07)	19.15(17.56, 20.74)	19.85(17.74, 21.96)	19.62(17.06, 22.19)	20.83(18.90, 22.75)	0.035	-0.06(-2.89, 2.77)	0.261	0.45(-2.38, 3.27)
	Grains(%)	41.08(38.43, 43.73)	45.59(42.71, 48.47)	48.21(45.83, 50.60)	46.26(43.89, 48.62)	48.95(47.30, 50.59)	48.40(46.75, 50.04)	51.86(49.90, 53.83)	52.69(49.91, 55.47)	51.22(48.57, 53.86)	49.37(46.36, 52.38)	47.16(44.80, 49.52)	<0.001	5.13(1.49, 8.77)	0.131	-1.47(-5.26, 2.33)
	Milks(%)	2.37(1.96, 2.78)	2.15(1.80, 2.51)	1.92(1.56, 2.28)	1.92(1.57, 2.27)	1.80(1.62, 1.98)	1.98(1.68, 2.28)	1.72(1.43, 2.01)	1.69(1.36, 2.02)	2.30(1.73, 2.88)	1.78(1.32, 2.24)	1.90(1.60, 2.19)	0.616	-0.33(-0.95, 0.28)	0.365	0.10(-0.44, 0.63)
	Vegetables(%)	8.99(8.03, 9.95)	7.22(6.44, 7.99)	7.17(6.43, 7.91)	7.30(6.40, 8.20)	6.80(6.11, 7.50)	7.06(6.40, 7.71)	6.12(5.58, 6.67)	5.99(5.32, 6.65)	6.13(5.51, 6.74)	7.02(6.25, 7.78)	7.14(6.42, 7.86)	<0.001	-1.51(-2.88, -0.14)	0.242	0.41(-0.65, 1.46)
	Fruits(%)	3.34(2.60, 4.08)	3.02(2.54, 3.51)	3.51(2.78, 4.23)	3.36(2.98, 3.73)	2.13(1.89, 2.38)	2.19(2.01, 2.36)	2.04(1.70, 2.37)	2.15(1.92, 2.38)	2.64(2.34, 2.94)	2.62(2.23, 3.01)	2.33(2.02, 2.64)	<0.001	-1.30(-2.24, -0.36)	<0.001	-1.29(-2.07, -0.51)
	Beverages(%)	5.31(4.69, 5.92)	4.15(3.82, 4.49)	5.22(4.81, 5.62)	5.32(4.86, 5.78)	5.20(4.48, 5.92)	5.26(4.83, 5.69)	6.11(5.46, 6.76)	4.42(3.86, 4.98)	4.49(3.75, 5.24)	4.70(3.58, 5.81)	4.62(3.91, 5.34)	0.546	-0.11(-1.06, 0.84)	0.359	-0.38(-1.34, 0.59)
	Nuts(%)	4.81(3.87, 5.76)	4.23(3.39, 5.07)	3.81(3.12, 4.49)	4.57(3.81, 5.32)	4.82(3.76, 5.87)	4.95(4.15, 5.74)	4.18(3.40, 4.97)	4.56(3.85, 5.28)	3.79(3.04, 4.54)	6.17(4.10, 8.24)	5.61(4.27, 6.96)	0.654	0.18(-1.86, 2.22)	0.891	1.21(-0.47, 2.89)
	Eggs(%)	2.87(2.50, 3.23)	3.01(2.18, 3.83)	2.99(2.56, 3.43)	2.96(2.64, 3.28)	3.48(3.05, 3.90)	2.92(2.32, 3.51)	3.36(3.01, 3.71)	3.34(2.83, 3.85)	3.49(3.12, 3.85)	3.23(2.56, 3.90)	4.15(3.51, 4.80)	0.044	1.08(0.18, 1.99)	0.045	0.93(0.11, 1.76)
	Oils(%)	0.15(0.11, 0.20)	0.19(0.14, 0.25)	0.15(0.12, 0.18)	0.14(0.09, 0.18)	0.18(0.13, 0.23)	0.20(0.14, 0.26)	0.19(0.14, 0.24)	0.16(0.11, 0.22)	0.14(0.09, 0.19)	0.26(0.22, 0.31)	0.34(0.27, 0.41)	0.001	0.20(0.10, 0.29)	<0.001	0.21(0.12, 0.29)
	High school or equivalent
	DSs(%)	10.18(8.65, 11.72)	11.99(10.11, 13.87)	10.31(8.70, 11.93)	10.10(8.74, 11.47)	7.40(6.04, 8.75)	8.84(7.07, 10.62)	5.99(4.30, 7.67)	7.85(6.31, 9.39)	5.87(4.68, 7.06)	6.53(5.03, 8.04)	6.46(5.36, 7.56)	<0.001	-3.41(-5.43, -1.39)	<0.001	-4.03(-6.41, -1.64)
	Meats(%)	22.76(20.35, 25.17)	20.23(18.33, 22.14)	19.50(18.32, 20.69)	18.72(17.57, 19.86)	22.13(20.23, 24.03)	20.13(19.00, 21.27)	19.48(18.13, 20.82)	19.48(17.97, 20.99)	20.59(19.12, 22.05)	21.60(20.33, 22.87)	21.44(20.29, 22.58)	0.703	-1.59(-4.50, 1.33)	0.144	1.79(0.01, 3.57)
	Grains(%)	40.98(38.62, 43.34)	45.22(42.48, 47.96)	45.17(43.68, 46.65)	48.64(47.06, 50.23)	46.66(44.25, 49.07)	48.15(46.65, 49.65)	50.26(48.22, 52.31)	50.56(47.61, 53.50)	49.19(46.90, 51.49)	48.42(45.90, 50.94)	47.17(45.65, 48.69)	<0.001	6.52(3.01, 10.04)	0.031	2.83(0.36, 5.29)
	Milks(%)	2.52(2.11, 2.93)	2.22(1.95, 2.48)	2.60(1.98, 3.21)	2.61(1.95, 3.28)	1.99(1.79, 2.19)	2.61(2.07, 3.15)	2.00(1.68, 2.32)	2.06(1.76, 2.35)	2.33(1.73, 2.94)	1.90(1.71, 2.09)	1.97(1.73, 2.22)	0.231	-0.45(-1.02, 0.12)	0.212	-0.53(-1.17, 0.12)
	Vegetables(%)	9.96(9.23, 10.69)	6.92(6.14, 7.69)	7.38(6.85, 7.92)	7.34(6.91, 7.77)	7.99(7.64, 8.33)	6.93(6.49, 7.37)	7.61(6.57, 8.65)	7.09(6.30, 7.88)	7.11(6.24, 7.98)	7.17(6.57, 7.77)	7.17(6.73, 7.61)	<0.001	-2.90(-3.77, -2.04)	0.376	-0.36(-1.10, 0.38)
	Fruits(%)	2.94(2.53, 3.36)	2.57(2.24, 2.91)	2.54(2.19, 2.90)	2.44(2.10, 2.78)	2.21(1.91, 2.51)	2.03(1.77, 2.29)	2.22(1.77, 2.66)	1.96(1.74, 2.18)	2.12(1.90, 2.35)	1.97(1.77, 2.18)	1.85(1.69, 2.02)	<0.001	-1.37(-1.87, -0.86)	<0.001	-0.88(-1.27, -0.49)
	Beverages(%)	5.40(5.19, 5.61)	5.06(4.37, 5.75)	5.86(5.26, 6.47)	5.26(4.79, 5.73)	5.47(4.96, 5.99)	5.45(4.91, 5.99)	6.21(5.60, 6.81)	5.20(4.62, 5.79)	5.05(4.22, 5.87)	4.90(4.19, 5.61)	4.98(4.48, 5.48)	0.977	-0.27(-0.93, 0.39)	0.323	-0.62(-1.38, 0.15)
	Nuts(%)	2.72(1.65, 3.78)	3.16(2.42, 3.91)	3.87(3.22, 4.51)	2.64(1.98, 3.30)	3.28(2.63, 3.92)	3.25(2.82, 3.68)	3.06(2.65, 3.46)	3.14(2.67, 3.61)	3.88(3.33, 4.43)	3.65(2.93, 4.37)	4.17(3.56, 4.79)	0.132	1.38(0.20, 2.56)	0.361	0.03(-0.90, 0.95)
	Eggs(%)	2.31(1.66, 2.96)	2.36(2.07, 2.65)	2.50(2.23, 2.78)	1.99(1.54, 2.45)	2.71(2.29, 3.13)	2.32(1.99, 2.65)	2.91(2.33, 3.49)	2.44(2.13, 2.75)	3.62(3.14, 4.10)	3.50(2.74, 4.26)	4.40(3.53, 5.28)	<0.001	1.93(0.49, 3.38)	<0.001	1.64(0.43, 2.85)
	Oils(%)	0.25(0.21, 0.30)	0.27(0.19, 0.35)	0.26(0.21, 0.30)	0.24(0.16, 0.32)	0.27(0.22, 0.32)	0.29(0.25, 0.33)	0.27(0.18, 0.36)	0.22(0.18, 0.27)	0.24(0.15, 0.33)	0.35(0.32, 0.39)	0.38(0.33, 0.44)	0.028	0.12(0.03, 0.21)	0.018	0.12(0.04, 0.21)
	College or above
	DSs(%)	16.47(14.40, 18.53)	14.92(13.50, 16.33)	14.01(11.82, 16.20)	12.58(10.86, 14.29)	11.97(10.77, 13.17)	10.32(9.26, 11.38)	8.75(7.35, 10.15)	9.69(8.35, 11.02)	7.72(6.58, 8.87)	8.92(7.76, 10.08)	8.62(7.62, 9.62)	<0.001	-7.98(-10.55, -5.41)	<0.001	-5.59(-8.01, -3.17)
	Meats(%)	17.27(15.74, 18.80)	17.79(16.53, 19.05)	17.68(16.31, 19.05)	17.78(16.61, 18.96)	17.53(16.84, 18.22)	16.80(15.88, 17.73)	16.84(15.90, 17.78)	16.55(15.60, 17.49)	17.90(16.88, 18.91)	18.65(17.48, 19.83)	19.55(18.38, 20.73)	0.085	2.59(0.62, 4.56)	0.026	2.32(0.63, 4.01)
	Grains(%)	40.42(38.72, 42.12)	43.65(42.44, 44.86)	43.60(42.12, 45.07)	45.00(43.55, 46.44)	46.80(45.68, 47.91)	47.04(45.42, 48.66)	49.37(48.22, 50.52)	48.01(47.02, 49.00)	47.02(45.74, 48.30)	44.87(43.62, 46.12)	43.31(42.09, 44.53)	<0.001	3.44(0.99, 5.90)	0.455	0.03(-2.01, 2.07)
	Milks(%)	3.09(2.56, 3.62)	3.07(2.63, 3.51)	2.48(2.21, 2.75)	2.64(2.27, 3.01)	2.39(2.09, 2.68)	2.58(2.42, 2.74)	2.00(1.83, 2.17)	2.11(1.92, 2.31)	2.53(2.23, 2.82)	2.34(2.01, 2.68)	2.38(2.14, 2.62)	0.001	-0.70(-1.35, -0.05)	0.386	-0.08(-0.51, 0.35)
	Vegetables(%)	9.19(8.17, 10.22)	7.88(7.18, 8.57)	7.94(7.42, 8.46)	7.61(7.16, 8.07)	7.55(7.13, 7.97)	8.24(7.61, 8.87)	7.80(7.25, 8.36)	8.28(7.84, 8.73)	7.84(7.41, 8.26)	9.09(8.51, 9.68)	9.03(8.58, 9.48)	0.822	-0.32(-1.59, 0.94)	0.006	1.04(0.30, 1.79)
	Fruits(%)	3.25(2.72, 3.77)	3.29(3.03, 3.55)	2.88(2.47, 3.29)	3.03(2.80, 3.26)	2.35(2.08, 2.62)	2.64(2.47, 2.80)	2.53(2.28, 2.77)	2.47(2.28, 2.67)	2.43(2.21, 2.64)	2.55(2.23, 2.86)	2.37(2.14, 2.60)	<0.001	-1.14(-1.77, -0.50)	<0.001	-0.65(-1.14, -0.15)
	Beverages(%)	4.86(4.54, 5.17)	4.17(3.79, 4.55)	5.33(4.79, 5.87)	4.98(4.69, 5.26)	4.85(4.54, 5.16)	4.64(4.28, 5.00)	5.85(5.52, 6.18)	5.47(5.08, 5.85)	5.52(4.81, 6.22)	4.72(4.28, 5.17)	5.09(4.75, 5.43)	<0.001	0.26(-0.25, 0.78)	0.121	-0.17(-0.84, 0.50)
	Nuts(%)	3.53(2.99, 4.06)	3.00(2.54, 3.46)	3.45(3.06, 3.84)	3.85(3.26, 4.44)	4.10(3.68, 4.53)	5.00(4.46, 5.55)	4.19(3.72, 4.67)	4.04(3.72, 4.36)	5.55(4.75, 6.36)	5.07(4.59, 5.56)	5.26(4.76, 5.76)	<0.001	1.49(0.89, 2.08)	<0.001	1.48(0.92, 2.04)
	Eggs(%)	1.64(1.26, 2.02)	1.90(1.62, 2.18)	2.33(1.91, 2.75)	2.27(1.85, 2.70)	2.14(1.87, 2.41)	2.39(2.08, 2.69)	2.42(2.19, 2.64)	3.08(2.68, 3.49)	3.21(2.88, 3.54)	3.26(2.87, 3.66)	3.83(3.51, 4.16)	<0.001	2.08(1.48, 2.68)	<0.001	1.36(0.78, 1.94)
	Oils(%)	0.30(0.24, 0.36)	0.34(0.28, 0.41)	0.30(0.27, 0.33)	0.26(0.23, 0.30)	0.32(0.25, 0.39)	0.36(0.31, 0.40)	0.25(0.22, 0.28)	0.29(0.25, 0.34)	0.30(0.25, 0.34)	0.54(0.45, 0.63)	0.57(0.51, 0.63)	<0.001	0.29(0.20, 0.37)	<0.001	0.26(0.18, 0.34)
	Ratio of family income to poverty level
	<1.30
	DSs(%)	7.55(5.42, 9.69)	8.85(6.22, 11.48)	8.29(6.55, 10.03)	8.28(6.36, 10.20)	6.48(4.69, 8.27)	7.62(6.19, 9.05)	5.81(4.56, 7.06)	7.69(5.78, 9.59)	5.89(4.50, 7.28)	6.53(4.89, 8.18)	6.14(4.98, 7.30)	0.017	-1.28(-3.97, 1.41)	0.04	-2.33(-4.90, 0.24)
	Meats(%)	22.23(20.49, 23.97)	22.52(20.41, 24.63)	19.42(17.25, 21.59)	20.88(19.61, 22.15)	21.49(19.91, 23.06)	19.91(19.05, 20.77)	19.36(17.65, 21.06)	18.68(17.40, 19.95)	20.04(18.69, 21.40)	20.49(18.45, 22.52)	20.62(19.06, 22.17)	0.025	-1.80(-4.42, 0.82)	0.992	1.47(-1.15, 4.09)
	Grains(%)	42.97(40.40, 45.54)	46.11(42.96, 49.26)	45.73(43.66, 47.79)	46.24(43.80, 48.68)	47.45(45.44, 49.46)	48.56(46.24, 50.89)	51.18(48.94, 53.43)	50.79(49.32, 52.25)	49.68(47.15, 52.21)	47.09(45.62, 48.56)	47.82(46.71, 48.93)	<0.001	4.67(1.47, 7.88)	0.003	1.92(-0.38, 4.23)
	Milks(%)	2.34(1.94, 2.74)	2.14(1.46, 2.82)	2.26(1.92, 2.60)	2.50(1.58, 3.43)	2.10(1.50, 2.70)	2.27(1.88, 2.66)	1.80(1.55, 2.05)	1.90(1.64, 2.15)	2.22(1.69, 2.74)	2.03(1.65, 2.41)	2.02(1.68, 2.35)	0.295	-0.26(-0.79, 0.27)	0.375	-0.19(-0.62, 0.23)
	Vegetables(%)	9.75(8.27, 11.23)	7.29(6.18, 8.40)	7.30(6.71, 7.90)	7.08(6.36, 7.79)	7.16(6.44, 7.87)	6.99(6.34, 7.63)	6.56(5.95, 7.18)	6.50(5.98, 7.02)	6.69(6.11, 7.28)	7.54(6.76, 8.32)	7.15(6.69, 7.62)	<0.001	-2.75(-4.44, -1.07)	0.061	-0.15(-0.88, 0.58)
	Fruits(%)	3.76(2.88, 4.64)	2.74(2.38, 3.11)	3.08(2.60, 3.57)	3.20(2.86, 3.54)	2.25(1.91, 2.59)	2.28(2.08, 2.48)	2.11(1.88, 2.34)	2.08(1.80, 2.35)	2.42(2.14, 2.69)	2.27(2.01, 2.54)	2.08(1.87, 2.29)	<0.001	-1.79(-2.72, -0.86)	<0.001	-1.09(-1.54, -0.64)
	Beverages(%)	5.32(4.70, 5.95)	4.08(3.53, 4.63)	6.05(5.52, 6.58)	5.31(4.76, 5.85)	5.64(4.81, 6.48)	5.38(4.98, 5.77)	6.45(5.81, 7.08)	5.44(4.94, 5.93)	4.92(4.38, 5.45)	4.94(4.21, 5.66)	4.83(4.37, 5.28)	0.373	-0.27(-1.13, 0.58)	0.08	-0.97(-1.74, -0.21)
	Nuts(%)	3.70(2.86, 4.54)	3.36(2.58, 4.15)	4.68(4.02, 5.35)	3.71(3.03, 4.39)	4.37(3.19, 5.55)	3.84(3.23, 4.45)	3.73(3.02, 4.44)	3.65(3.26, 4.04)	4.29(3.34, 5.23)	5.37(3.53, 7.22)	5.11(3.71, 6.50)	0.336	1.67(-0.27, 3.61)	0.898	0.37(-1.53, 2.27)
	Eggs(%)	2.20(1.82, 2.59)	2.70(2.02, 3.39)	3.02(2.60, 3.45)	2.59(2.11, 3.07)	2.89(2.47, 3.31)	2.95(2.51, 3.38)	2.81(2.33, 3.29)	3.06(2.65, 3.46)	3.61(3.11, 4.10)	3.45(2.73, 4.18)	3.89(3.36, 4.42)	<0.001	1.65(0.97, 2.33)	0.002	0.78(0.09, 1.48)
	Oils(%)	0.18(0.14, 0.22)	0.21(0.15, 0.26)	0.16(0.12, 0.20)	0.21(0.12, 0.31)	0.17(0.14, 0.19)	0.20(0.16, 0.25)	0.19(0.15, 0.23)	0.24(0.18, 0.30)	0.26(0.15, 0.37)	0.38(0.33, 0.43)	0.41(0.36, 0.46)	<0.001	0.21(0.14, 0.27)	<0.001	0.24(0.17, 0.31)
	1.30-3.49
	DSs(%)	11.95(10.83, 13.07)	12.56(11.32, 13.80)	11.49(9.58, 13.41)	9.75(8.68, 10.82)	9.01(7.47, 10.55)	9.13(8.02, 10.25)	7.27(5.97, 8.57)	8.11(6.70, 9.52)	7.18(6.14, 8.22)	7.94(6.11, 9.77)	8.35(6.95, 9.75)	<0.001	-4.25(-6.03, -2.46)	<0.001	-3.38(-5.67, -1.09)
	Meats(%)	20.65(18.86, 22.45)	19.57(18.07, 21.06)	18.84(17.79, 19.90)	18.63(17.69, 19.57)	19.53(18.33, 20.72)	19.31(18.67, 19.96)	18.17(17.11, 19.22)	18.48(17.29, 19.67)	18.97(17.46, 20.48)	19.30(17.69, 20.92)	20.10(18.83, 21.38)	0.993	-0.22(-2.43, 1.99)	0.167	1.47(-0.20, 3.15)
	Grains(%)	41.52(39.22, 43.82)	43.57(42.36, 44.78)	45.22(44.00, 46.44)	47.35(46.40, 48.30)	48.29(46.73, 49.86)	46.91(45.54, 48.28)	50.15(48.47, 51.83)	49.23(47.19, 51.26)	48.64(47.22, 50.05)	48.12(46.29, 49.94)	45.85(44.23, 47.47)	<0.001	4.97(2.00, 7.94)	0.156	1.06(-1.26, 3.37)
	Milks(%)	3.13(2.46, 3.79)	2.91(2.60, 3.21)	2.43(2.04, 2.82)	2.38(2.07, 2.68)	2.25(2.02, 2.47)	2.48(2.19, 2.78)	1.96(1.75, 2.17)	1.93(1.71, 2.16)	2.49(2.24, 2.74)	2.05(1.76, 2.34)	2.14(1.91, 2.37)	<0.001	-1.02(-1.81, -0.23)	0.237	-0.29(-0.75, 0.17)
	Vegetables(%)	8.71(7.89, 9.53)	7.41(6.69, 8.13)	7.45(6.79, 8.11)	7.59(7.00, 8.17)	7.48(7.02, 7.93)	7.92(7.23, 8.60)	7.34(6.68, 8.00)	7.74(7.18, 8.30)	7.05(6.61, 7.50)	8.30(7.60, 9.00)	8.09(7.55, 8.63)	0.211	-0.76(-1.84, 0.32)	0.755	0.56(-0.38, 1.50)
	Fruits(%)	3.09(2.43, 3.76)	3.05(2.74, 3.36)	3.03(2.47, 3.60)	2.99(2.74, 3.24)	2.33(1.97, 2.70)	2.39(2.10, 2.68)	2.32(1.97, 2.68)	2.25(2.07, 2.43)	2.09(1.88, 2.31)	2.14(1.81, 2.46)	2.02(1.73, 2.31)	<0.001	-1.39(-2.13, -0.64)	<0.001	-1.16(-1.72, -0.60)
	Beverages(%)	5.29(4.85, 5.72)	4.98(4.51, 5.46)	5.39(4.91, 5.87)	5.05(4.70, 5.40)	4.58(4.15, 5.01)	4.65(4.29, 5.01)	6.00(5.49, 6.50)	5.15(4.48, 5.82)	5.13(4.12, 6.13)	4.59(3.92, 5.26)	4.86(4.32, 5.40)	0.611	-0.30(-1.01, 0.41)	0.827	-0.49(-1.23, 0.25)
	Nuts(%)	3.17(2.47, 3.87)	3.34(2.76, 3.92)	3.35(2.89, 3.81)	3.52(2.78, 4.26)	3.66(3.03, 4.29)	4.35(3.75, 4.95)	3.83(3.40, 4.26)	3.77(3.32, 4.22)	4.61(3.99, 5.23)	4.11(3.45, 4.77)	4.27(3.67, 4.86)	0.002	1.07(0.08, 2.05)	0.033	0.80(0.00, 1.60)
	Eggs(%)	2.22(1.89, 2.56)	2.31(1.95, 2.68)	2.56(2.22, 2.90)	2.53(2.17, 2.89)	2.67(2.33, 3.01)	2.57(2.24, 2.90)	2.75(2.42, 3.07)	3.04(2.67, 3.42)	3.58(3.11, 4.06)	3.04(2.66, 3.43)	3.88(3.48, 4.29)	<0.001	1.72(1.15, 2.30)	<0.001	1.21(0.61, 1.82)
	Oils(%)	0.29(0.22, 0.36)	0.30(0.22, 0.38)	0.23(0.18, 0.28)	0.21(0.16, 0.27)	0.25(0.21, 0.29)	0.28(0.21, 0.34)	0.23(0.18, 0.28)	0.29(0.24, 0.33)	0.25(0.19, 0.30)	0.41(0.35, 0.47)	0.44(0.39, 0.49)	0.005	0.16(0.07, 0.25)	<0.001	0.22(0.14, 0.29)
	≥3.50
	DSs(%)	16.64(14.55, 18.72)	14.82(13.11, 16.52)	13.52(11.76, 15.29)	13.30(10.83, 15.78)	11.18(9.93, 12.43)	10.55(9.29, 11.81)	9.17(7.31, 11.04)	10.10(8.42, 11.78)	7.49(5.72, 9.26)	8.16(6.66, 9.66)	7.85(6.61, 9.09)	<0.001	-9.35(-12.23, -6.47)	<0.001	-6.28(-8.57, -3.99)
	Meats(%)	17.86(15.98, 19.74)	17.15(15.83, 18.48)	18.13(17.05, 19.22)	17.66(16.35, 18.96)	18.42(17.46, 19.38)	16.58(15.25, 17.91)	16.25(15.04, 17.47)	16.10(14.90, 17.30)	17.93(16.80, 19.05)	19.52(17.89, 21.15)	20.10(18.70, 21.51)	0.054	3.20(0.77, 5.63)	0.046	2.58(0.68, 4.48)
	Grains(%)	39.30(36.79, 41.81)	44.49(42.04, 46.93)	44.02(42.48, 45.57)	44.91(42.66, 47.16)	46.30(44.70, 47.90)	47.19(45.12, 49.26)	48.97(47.45, 50.49)	48.24(46.30, 50.19)	46.86(44.86, 48.85)	44.60(42.95, 46.24)	43.09(41.50, 44.68)	0.001	3.89(0.73, 7.05)	0.738	-0.55(-2.83, 1.74)
	Milks(%)	2.78(2.16, 3.39)	2.84(2.35, 3.33)	2.55(2.11, 2.99)	2.65(2.18, 3.12)	2.16(2.02, 2.30)	2.61(2.31, 2.90)	2.07(1.87, 2.28)	2.21(2.01, 2.41)	2.66(2.15, 3.17)	2.41(1.97, 2.84)	2.41(2.08, 2.73)	0.188	-0.41(-1.13, 0.32)	0.832	-0.10(-0.62, 0.42)
	Vegetables(%)	9.87(8.70, 11.05)	7.77(7.06, 8.47)	8.00(7.38, 8.62)	7.57(7.01, 8.12)	7.72(7.14, 8.30)	8.05(7.30, 8.80)	8.22(7.56, 8.89)	8.34(7.70, 8.99)	8.17(7.53, 8.81)	8.94(8.05, 9.82)	9.07(8.45, 9.69)	0.929	-0.80(-2.17, 0.57)	0.012	0.95(-0.01, 1.91)
	Fruits(%)	2.91(2.43, 3.40)	3.26(2.92, 3.60)	2.65(2.28, 3.03)	2.79(2.45, 3.12)	2.15(1.90, 2.40)	2.42(2.19, 2.64)	2.57(2.23, 2.90)	2.46(2.19, 2.73)	2.54(2.23, 2.85)	2.60(2.18, 3.01)	2.40(2.14, 2.66)	<0.001	-0.84(-1.40, -0.27)	0.051	-0.40(-0.85, 0.06)
	Beverages(%)	4.82(4.40, 5.23)	4.13(3.86, 4.39)	5.20(4.76, 5.65)	5.02(4.69, 5.35)	5.20(4.91, 5.48)	5.07(4.63, 5.51)	5.67(5.16, 6.17)	5.40(4.92, 5.89)	5.48(4.78, 6.18)	4.94(4.31, 5.56)	5.22(4.73, 5.70)	<0.001	0.50(-0.19, 1.19)	0.121	0.12(-0.59, 0.82)
	Nuts(%)	3.65(3.00, 4.29)	3.25(2.81, 3.69)	3.34(2.72, 3.97)	3.72(3.06, 4.38)	4.24(3.65, 4.84)	4.98(4.34, 5.62)	4.26(3.61, 4.91)	3.99(3.66, 4.32)	5.63(4.53, 6.73)	4.95(4.40, 5.50)	5.27(4.82, 5.72)	<0.001	1.31(0.56, 2.06)	<0.001	1.65(0.88, 2.42)
	Eggs(%)	1.94(1.50, 2.39)	1.97(1.59, 2.34)	2.22(1.87, 2.58)	2.12(1.81, 2.42)	2.31(2.02, 2.61)	2.15(1.82, 2.48)	2.51(2.26, 2.77)	2.90(2.29, 3.50)	2.96(2.67, 3.24)	3.36(2.72, 4.00)	4.03(3.40, 4.66)	<0.001	2.18(1.17, 3.18)	<0.001	1.83(0.94, 2.72)
	Oils(%)	0.26(0.22, 0.30)	0.34(0.28, 0.39)	0.35(0.30, 0.40)	0.27(0.22, 0.31)	0.34(0.27, 0.42)	0.41(0.37, 0.46)	0.30(0.25, 0.35)	0.25(0.21, 0.29)	0.29(0.24, 0.35)	0.53(0.39, 0.67)	0.57(0.48, 0.65)	<0.001	0.30(0.20, 0.39)	0.003	0.20(0.10, 0.31)
	Estimated propertion (FB)
	Gender
	Male
	Meats(%)	25.14(23.81, 26.47)	24.39(22.52, 26.27)	22.55(21.51, 23.59)	22.85(22.10, 23.60)	23.25(22.21, 24.30)	21.63(20.66, 22.59)	20.88(19.79, 21.98)	20.87(20.00, 21.74)	22.01(20.36, 23.66)	23.05(21.65, 24.45)	23.82(22.59, 25.04)	0.072	-0.52(-2.56, 1.52)	0.584	1.77(0.00, 3.55)
	Grains(%)	46.12(44.24, 47.99)	49.59(47.34, 51.83)	51.02(49.45, 52.59)	51.60(50.53, 52.67)	51.75(50.47, 53.03)	52.43(51.26, 53.61)	53.84(52.46, 55.21)	53.87(52.68, 55.06)	52.16(50.45, 53.87)	50.14(48.45, 51.82)	48.26(46.88, 49.65)	0.017	1.79(-0.80, 4.37)	0.174	-2.78(-5.05, -0.50)
	Milks(%)	2.80(2.28, 3.33)	2.75(2.30, 3.19)	2.38(2.11, 2.66)	2.21(2.02, 2.40)	2.09(2.00, 2.19)	2.51(2.22, 2.81)	1.88(1.74, 2.03)	2.04(1.81, 2.27)	2.32(2.06, 2.58)	2.06(1.74, 2.39)	2.18(1.93, 2.42)	0.009	-0.61(-1.22, -0.01)	0.566	-0.20(-0.55, 0.16)
	Vegetables(%)	9.73(9.14, 10.31)	7.96(7.15, 8.77)	7.90(7.53, 8.27)	7.65(7.19, 8.10)	7.73(7.29, 8.17)	7.77(7.28, 8.26)	7.36(6.85, 7.87)	7.64(7.05, 8.24)	7.25(6.71, 7.80)	8.12(7.57, 8.67)	8.02(7.58, 8.45)	<0.001	-1.81(-2.75, -0.87)	0.51	0.08(-0.59, 0.74)
	Fruits(%)	3.29(2.76, 3.83)	3.40(3.08, 3.72)	2.84(2.47, 3.21)	3.12(2.81, 3.42)	2.24(1.98, 2.50)	2.35(2.21, 2.48)	2.25(2.05, 2.45)	2.22(2.01, 2.42)	2.22(2.00, 2.43)	2.32(2.00, 2.64)	2.08(1.84, 2.31)	<0.001	-1.52(-2.13, -0.91)	<0.001	-0.87(-1.33, -0.41)
	Beverages(%)	5.96(5.63, 6.29)	5.14(4.66, 5.62)	5.91(5.51, 6.31)	5.68(5.40, 5.96)	5.43(5.04, 5.82)	5.20(4.81, 5.60)	6.10(5.82, 6.37)	5.54(4.92, 6.15)	5.49(4.76, 6.23)	4.84(4.21, 5.47)	5.22(4.74, 5.71)	0.914	-0.61(-1.34, 0.13)	0.566	-0.62(-1.36, 0.13)
	Nuts(%)	4.27(3.52, 5.03)	3.86(3.37, 4.34)	4.10(3.47, 4.72)	3.97(3.54, 4.40)	4.22(3.81, 4.62)	4.79(4.44, 5.15)	4.51(4.06, 4.95)	4.29(3.96, 4.62)	5.03(4.09, 5.97)	5.42(4.52, 6.33)	5.49(4.89, 6.10)	0.006	1.10(0.00, 2.20)	0.008	1.25(0.20, 2.30)
	Eggs(%)	2.46(2.11, 2.81)	2.58(2.16, 3.01)	3.02(2.67, 3.38)	2.70(2.45, 2.95)	3.08(2.70, 3.45)	3.01(2.71, 3.31)	2.93(2.63, 3.23)	3.29(3.04, 3.54)	3.28(2.94, 3.62)	3.47(3.11, 3.84)	4.34(3.88, 4.81)	<0.001	1.84(1.15, 2.53)	<0.001	1.06(0.47, 1.65)
	Oils(%)	0.25(0.22, 0.29)	0.34(0.28, 0.39)	0.27(0.24, 0.31)	0.23(0.19, 0.26)	0.26(0.23, 0.29)	0.30(0.26, 0.34)	0.26(0.22, 0.29)	0.24(0.20, 0.28)	0.23(0.16, 0.31)	0.57(0.43, 0.70)	0.59(0.49, 0.69)	<0.001	0.33(0.23, 0.43)	<0.001	0.30(0.20, 0.39)
	Female
	Meats(%)	20.40(18.62, 22.18)	19.57(18.37, 20.76)	19.70(18.76, 20.64)	19.10(18.24, 19.96)	19.47(18.43, 20.51)	18.18(17.31, 19.05)	17.38(16.34, 18.42)	17.43(16.61, 18.25)	18.09(17.02, 19.15)	19.23(17.78, 20.68)	19.79(18.47, 21.11)	0.084	-0.19(-2.49, 2.11)	0.569	0.41(-1.23, 2.04)
	Grains(%)	47.26(45.44, 49.07)	52.00(50.84, 53.17)	50.37(48.83, 51.92)	51.65(50.26, 53.04)	52.36(51.41, 53.32)	52.43(51.26, 53.61)	54.07(53.01, 55.14)	53.67(52.62, 54.71)	51.00(49.64, 52.36)	50.26(48.76, 51.77)	48.44(47.17, 49.70)	0.142	1.73(-0.86, 4.33)	0.23	-1.25(-3.30, 0.79)
	Milks(%)	3.66(3.21, 4.11)	3.47(3.01, 3.94)	3.20(2.83, 3.57)	3.56(3.00, 4.13)	2.77(2.47, 3.07)	2.95(2.62, 3.28)	2.38(2.20, 2.56)	2.50(2.24, 2.75)	3.08(2.79, 3.37)	2.67(2.37, 2.97)	2.72(2.47, 2.96)	<0.001	-1.05(-1.68, -0.41)	0.009	-0.57(-1.09, -0.05)
	Vegetables(%)	11.96(11.01, 12.91)	9.50(8.94, 10.06)	9.52(9.05, 10.00)	9.29(8.71, 9.87)	9.03(8.45, 9.62)	9.42(8.98, 9.86)	9.03(8.37, 9.68)	9.41(8.96, 9.85)	9.02(8.61, 9.43)	10.12(9.28, 10.96)	10.13(9.50, 10.76)	0.001	-2.12(-3.41, -0.84)	0.569	0.44(-0.38, 1.26)
	Fruits(%)	4.09(3.52, 4.67)	3.89(3.50, 4.27)	3.80(3.24, 4.35)	3.60(3.38, 3.81)	2.83(2.52, 3.15)	3.09(2.92, 3.25)	2.94(2.65, 3.23)	2.91(2.72, 3.11)	3.04(2.75, 3.34)	2.86(2.59, 3.14)	2.75(2.49, 3.00)	<0.001	-1.70(-2.36, -1.03)	<0.001	-1.25(-1.80, -0.69)
	Beverages(%)	5.94(5.54, 6.34)	4.88(4.30, 5.45)	6.28(5.75, 6.81)	5.82(5.45, 6.19)	5.87(5.45, 6.29)	5.67(5.30, 6.04)	6.80(6.47, 7.13)	6.08(5.73, 6.43)	5.95(5.35, 6.55)	5.69(5.08, 6.30)	5.86(5.39, 6.34)	0.009	0.00(-0.59, 0.60)	0.545	-0.30(-1.03, 0.44)
	Nuts(%)	4.05(3.42, 4.67)	3.74(3.26, 4.21)	4.18(3.81, 4.56)	4.22(3.51, 4.92)	4.74(4.15, 5.34)	5.35(4.82, 5.89)	4.18(3.77, 4.59)	4.44(4.12, 4.76)	5.54(4.78, 6.29)	5.03(4.27, 5.80)	5.40(4.74, 6.07)	<0.001	1.12(0.44, 1.79)	0.084	0.68(-0.02, 1.37)
	Eggs(%)	2.31(2.04, 2.59)	2.60(2.30, 2.89)	2.61(2.26, 2.97)	2.44(2.11, 2.78)	2.55(2.34, 2.77)	2.51(2.23, 2.79)	2.93(2.56, 3.31)	3.24(2.87, 3.61)	3.95(3.64, 4.27)	3.75(3.20, 4.30)	4.45(3.99, 4.91)	<0.001	2.10(1.42, 2.78)	<0.001	1.73(1.05, 2.42)
	Oils(%)	0.35(0.29, 0.41)	0.36(0.30, 0.43)	0.33(0.30, 0.36)	0.32(0.26, 0.39)	0.36(0.29, 0.43)	0.40(0.35, 0.45)	0.29(0.23, 0.35)	0.33(0.29, 0.37)	0.33(0.29, 0.38)	0.44(0.41, 0.48)	0.49(0.46, 0.53)	0.013	0.12(0.04, 0.20)	0.001	0.13(0.08, 0.19)
	Age group, y
	20-34y
	Meats(%)	24.54(22.22, 26.86)	22.46(20.38, 24.54)	22.24(20.26, 24.23)	22.09(21.38, 22.80)	22.98(21.23, 24.73)	20.31(19.28, 21.34)	21.13(19.51, 22.74)	20.58(19.13, 22.02)	20.50(18.45, 22.54)	21.13(20.05, 22.21)	22.15(21.20, 23.11)	0.076	-1.57(-4.33, 1.19)	0.600	0.67(-1.66, 3.01)
	Grains(%)	46.96(44.61, 49.32)	52.55(50.11, 55.00)	51.05(48.73, 53.38)	52.96(51.15, 54.78)	52.63(50.70, 54.56)	55.13(53.77, 56.49)	55.25(53.52, 56.97)	55.22(53.48, 56.95)	52.92(51.20, 54.64)	52.18(50.27, 54.10)	51.29(49.74, 52.84)	0.006	3.78(0.52, 7.04)	0.910	0.31(-2.63, 3.25)
	Milks(%)	3.04(2.45, 3.63)	3.06(2.61, 3.51)	2.55(2.20, 2.90)	2.85(2.15, 3.55)	2.32(1.89, 2.75)	2.55(2.11, 2.99)	1.93(1.62, 2.25)	2.09(1.81, 2.36)	2.27(1.98, 2.56)	2.05(1.68, 2.42)	2.10(1.81, 2.40)	<0.001	-1.00(-1.71, -0.28)	0.015	-0.54(-1.07, 0.00)
	Vegetables(%)	10.18(9.18, 11.17)	6.81(6.02, 7.60)	7.92(7.22, 8.62)	7.08(6.48, 7.67)	7.25(6.71, 7.79)	7.18(6.50, 7.85)	6.73(6.10, 7.37)	7.31(6.43, 8.19)	7.30(6.67, 7.94)	8.78(7.87, 9.69)	8.38(7.67, 9.09)	0.066	-1.91(-3.42, -0.40)	0.378	0.46(-0.66, 1.58)
	Fruits(%)	2.88(2.09, 3.68)	3.01(2.66, 3.36)	2.70(2.15, 3.26)	2.85(2.44, 3.27)	2.16(1.86, 2.46)	2.25(2.08, 2.42)	2.21(1.93, 2.49)	2.18(1.98, 2.38)	2.46(2.08, 2.84)	2.05(1.75, 2.36)	1.87(1.60, 2.13)	<0.001	-1.08(-1.92, -0.25)	0.002	-0.84(-1.44, -0.25)
	Beverages(%)	6.22(5.69, 6.75)	6.06(5.19, 6.94)	7.16(6.46, 7.85)	6.12(5.63, 6.60)	6.23(5.48, 6.98)	5.52(5.07, 5.96)	6.65(6.08, 7.21)	5.53(5.05, 6.02)	5.90(4.78, 7.01)	5.26(4.35, 6.16)	5.10(4.46, 5.73)	0.038	-1.13(-2.02, -0.25)	0.015	-2.04(-2.93, -1.14)
	Nuts(%)	3.95(3.09, 4.81)	3.49(2.65, 4.32)	3.64(2.92, 4.37)	3.58(2.46, 4.70)	3.79(2.67, 4.90)	3.96(3.29, 4.63)	3.56(2.96, 4.16)	3.60(3.26, 3.94)	4.47(3.92, 5.01)	4.41(3.52, 5.30)	4.45(3.56, 5.34)	0.241	0.62(-0.49, 1.72)	0.426	0.29(-0.85, 1.43)
	Eggs(%)	1.92(1.60, 2.24)	2.31(1.92, 2.71)	2.50(2.03, 2.96)	2.26(1.89, 2.63)	2.32(1.98, 2.66)	2.82(2.34, 3.29)	2.30(2.04, 2.57)	3.20(2.68, 3.73)	3.96(3.30, 4.62)	3.79(3.10, 4.48)	4.25(3.49, 5.00)	<0.001	2.19(1.31, 3.08)	<0.001	1.50(0.59, 2.41)
	Oils(%)	0.33(0.21, 0.45)	0.25(0.17, 0.32)	0.23(0.19, 0.28)	0.21(0.14, 0.27)	0.32(0.25, 0.39)	0.29(0.25, 0.33)	0.24(0.17, 0.30)	0.29(0.23, 0.35)	0.23(0.19, 0.27)	0.47(0.39, 0.54)	0.48(0.41, 0.55)	0.031	0.14(-0.02, 0.30)	<0.001	0.24(0.16, 0.32)
	35-49y
	Meats(%)	23.38(21.36, 25.39)	23.49(21.37, 25.61)	21.20(20.22, 22.17)	21.97(20.24, 23.70)	22.21(21.38, 23.03)	20.30(18.83, 21.78)	19.52(18.30, 20.75)	19.32(18.23, 20.42)	20.53(18.63, 22.43)	22.18(20.12, 24.24)	23.12(21.28, 24.95)	0.081	0.19(-2.67, 3.06)	0.90	2.18(-0.10, 4.46)
	Grains(%)	44.97(42.67, 47.26)	48.55(46.71, 50.38)	50.37(48.38, 52.36)	49.36(47.20, 51.52)	50.17(48.81, 51.53)	51.41(49.65, 53.16)	51.98(50.19, 53.78)	53.20(51.32, 55.09)	51.43(48.72, 54.13)	49.25(46.43, 52.07)	46.89(45.16, 48.61)	0.012	1.99(-1.25, 5.24)	0.695	-3.31(-6.08, -0.54)
	Milks(%)	3.67(3.09, 4.26)	3.26(2.73, 3.79)	3.02(2.33, 3.71)	3.31(2.75, 3.86)	2.52(2.19, 2.85)	2.74(2.42, 3.05)	2.24(2.04, 2.44)	2.38(2.14, 2.63)	2.48(2.16, 2.80)	2.28(1.79, 2.77)	2.30(1.95, 2.65)	<0.001	-1.38(-2.15, -0.62)	0.014	-0.56(-1.26, 0.13)
	Vegetables(%)	11.31(9.86, 12.76)	8.88(8.07, 9.69)	8.34(7.77, 8.91)	8.49(7.76, 9.22)	8.41(7.72, 9.10)	8.30(7.73, 8.88)	8.15(7.45, 8.85)	8.99(8.11, 9.88)	8.45(7.85, 9.05)	8.98(7.99, 9.98)	8.77(8.19, 9.35)	0.023	-2.69(-4.44, -0.94)	0.294	0.33(-0.58, 1.24)
	Fruits(%)	3.21(2.73, 3.68)	3.38(2.91, 3.86)	3.24(2.48, 3.99)	2.93(2.57, 3.30)	2.18(1.81, 2.55)	2.45(2.20, 2.70)	2.41(2.01, 2.81)	2.46(2.16, 2.77)	2.30(1.98, 2.63)	2.48(1.98, 2.97)	2.19(1.84, 2.54)	<0.001	-1.29(-1.94, -0.65)	<0.001	-1.28(-2.11, -0.46)
	Beverages(%)	6.54(6.00, 7.08)	5.44(4.98, 5.91)	6.95(6.30, 7.59)	6.73(6.16, 7.30)	6.46(5.93, 6.99)	6.24(5.73, 6.75)	7.32(6.60, 8.04)	5.43(4.80, 6.07)	6.35(5.00, 7.69)	5.28(4.47, 6.09)	5.86(5.19, 6.53)	0.941	-0.47(-1.18, 0.23)	0.193	-0.98(-1.82, -0.15)
	Nuts(%)	4.32(3.63, 5.02)	4.03(3.52, 4.54)	4.06(3.37, 4.75)	4.19(3.44, 4.95)	4.66(3.97, 5.35)	5.49(4.91, 6.06)	4.84(4.09, 5.60)	4.95(4.28, 5.62)	5.19(4.45, 5.92)	5.44(4.69, 6.20)	5.50(4.76, 6.24)	0.014	0.74(-0.34, 1.82)	0.091	1.13(-0.02, 2.28)
	Eggs(%)	2.34(1.88, 2.79)	2.59(1.97, 3.21)	2.53(2.13, 2.92)	2.65(2.22, 3.08)	3.17(2.71, 3.63)	2.72(2.35, 3.09)	3.18(2.69, 3.67)	2.97(2.68, 3.26)	2.99(2.29, 3.69)	3.59(2.87, 4.31)	4.81(4.08, 5.53)	<0.001	2.62(1.53, 3.71)	0.001	2.23(1.23, 3.24)
	Oils(%)	0.29(0.25, 0.34)	0.37(0.28, 0.47)	0.30(0.22, 0.38)	0.36(0.29, 0.43)	0.30(0.23, 0.37)	0.35(0.30, 0.40)	0.35(0.23, 0.47)	0.28(0.22, 0.34)	0.29(0.18, 0.40)	0.52(0.43, 0.61)	0.56(0.49, 0.64)	0.005	0.27(0.17, 0.37)	0.002	0.26(0.15, 0.38)
	50-64y
	Meats(%)	21.71(19.73, 23.68)	20.68(19.39, 21.96)	21.85(20.70, 22.99)	21.10(19.88, 22.32)	20.70(19.11, 22.29)	20.23(19.16, 21.30)	18.03(16.31, 19.75)	18.86(17.90, 19.82)	20.49(19.07, 21.91)	21.59(19.53, 23.65)	21.47(19.77, 23.18)	0.174	-0.34(-3.56, 2.88)	0.428	-0.24(-2.42, 1.93)
	Grains(%)	45.85(43.44, 48.26)	50.59(47.76, 53.41)	48.21(46.45, 49.97)	50.18(48.33, 52.04)	51.45(49.98, 52.91)	48.98(46.87, 51.09)	53.27(51.51, 55.02)	52.50(51.06, 53.93)	49.22(47.23, 51.22)	48.40(46.74, 50.07)	46.22(44.83, 47.62)	0.715	0.75(-2.94, 4.43)	0.247	-1.80(-4.28, 0.69)
	Milks(%)	2.83(2.41, 3.24)	3.38(2.65, 4.11)	3.07(2.68, 3.46)	2.70(2.14, 3.27)	2.61(2.35, 2.87)	3.25(2.66, 3.85)	2.27(2.00, 2.53)	2.33(2.07, 2.59)	3.13(2.51, 3.75)	2.51(2.21, 2.80)	2.60(2.36, 2.83)	0.178	-0.32(-0.91, 0.26)	0.532	-0.40(-0.95, 0.15)
	Vegetables(%)	11.51(10.29, 12.73)	10.02(8.98, 11.07)	9.76(9.11, 10.40)	9.47(8.64, 10.29)	9.10(8.40, 9.81)	9.93(8.75, 11.10)	9.42(8.51, 10.33)	8.78(8.04, 9.53)	8.22(7.76, 8.68)	9.71(8.60, 10.81)	9.76(9.04, 10.47)	<0.001	-1.94(-3.54, -0.34)	0.101	-0.05(-1.10, 1.00)
	Fruits(%)	4.25(3.24, 5.26)	3.91(3.48, 4.34)	3.30(2.99, 3.60)	3.45(3.04, 3.85)	2.88(2.50, 3.26)	2.95(2.73, 3.17)	2.77(2.44, 3.11)	2.59(2.28, 2.90)	2.70(2.32, 3.08)	2.48(2.24, 2.72)	2.55(2.29, 2.82)	<0.001	-2.02(-3.16, -0.88)	<0.001	-0.94(-1.36, -0.53)
	Beverages(%)	6.19(5.60, 6.78)	4.38(4.08, 4.67)	5.63(5.24, 6.02)	5.66(5.29, 6.04)	5.29(4.77, 5.82)	5.50(5.05, 5.96)	6.39(5.97, 6.80)	6.66(5.72, 7.59)	5.88(5.02, 6.74)	5.45(4.85, 6.05)	5.81(5.29, 6.33)	0.005	-0.24(-1.13, 0.65)	0.05	0.27(-0.52, 1.06)
	Nuts(%)	4.31(3.21, 5.42)	3.81(3.06, 4.55)	4.38(3.74, 5.02)	4.38(3.61, 5.14)	4.77(4.16, 5.38)	6.00(5.04, 6.95)	4.56(3.88, 5.25)	4.48(4.01, 4.96)	6.36(5.13, 7.58)	5.87(4.57, 7.17)	6.54(5.47, 7.61)	<0.001	2.36(0.69, 4.03)	0.002	2.11(0.66, 3.56)
	Eggs(%)	3.04(2.50, 3.59)	2.88(2.17, 3.59)	3.42(2.91, 3.93)	2.76(2.29, 3.24)	2.86(2.48, 3.24)	2.77(2.48, 3.05)	3.03(2.70, 3.36)	3.51(3.09, 3.93)	3.68(3.04, 4.32)	3.48(3.10, 3.86)	4.47(4.00, 4.93)	<0.001	1.47(0.61, 2.34)	<0.001	0.88(0.15, 1.62)
	Oils(%)	0.32(0.23, 0.41)	0.35(0.30, 0.41)	0.40(0.35, 0.45)	0.30(0.25, 0.35)	0.34(0.24, 0.44)	0.39(0.31, 0.46)	0.27(0.22, 0.32)	0.29(0.23, 0.35)	0.33(0.26, 0.41)	0.51(0.35, 0.68)	0.58(0.45, 0.70)	0.048	0.26(0.09, 0.44)	0.091	0.17(-0.01, 0.35)
	≥65y
	Meats(%)	19.34(17.81, 20.86)	19.31(18.12, 20.51)	18.11(17.11, 19.11)	17.31(15.97, 18.64)	17.65(16.58, 18.72)	17.72(16.57, 18.86)	17.10(15.53, 18.67)	17.00(16.16, 17.85)	18.05(16.48, 19.63)	18.98(17.68, 20.27)	19.94(18.71, 21.17)	0.605	1.01(-1.20, 3.21)	0.041	2.04(0.34, 3.74)
	Grains(%)	50.49(48.24, 52.74)	53.04(51.47, 54.62)	53.96(52.46, 55.47)	55.39(53.54, 57.24)	55.49(54.32, 56.65)	55.13(53.59, 56.68)	56.05(54.23, 57.87)	54.36(53.12, 55.60)	52.90(50.35, 55.45)	51.09(48.79, 53.39)	48.92(46.70, 51.13)	0.257	-1.39(-5.03, 2.25)	0.001	-4.56(-7.41, -1.71)
	Milks(%)	3.36(2.66, 4.07)	2.61(2.16, 3.05)	2.50(2.19, 2.81)	2.61(2.22, 3.00)	2.31(2.11, 2.51)	2.28(2.06, 2.49)	2.10(1.88, 2.32)	2.30(2.04, 2.56)	3.03(2.54, 3.52)	2.75(2.34, 3.15)	2.89(2.57, 3.21)	0.66	-0.34(-1.23, 0.55)	0.031	0.33(-0.10, 0.76)
	Vegetables(%)	10.62(9.36, 11.87)	9.97(9.24, 10.70)	9.21(8.67, 9.76)	9.16(8.30, 10.02)	9.25(8.59, 9.92)	9.44(8.97, 9.91)	8.58(7.90, 9.25)	9.38(8.63, 10.12)	8.87(8.07, 9.66)	9.17(8.35, 9.99)	9.66(8.98, 10.33)	0.053	-0.72(-2.00, 0.56)	0.92	0.31(-0.56, 1.18)
	Fruits(%)	5.37(4.87, 5.87)	4.89(4.52, 5.26)	4.49(4.20, 4.79)	4.65(4.23, 5.06)	3.34(3.10, 3.58)	3.58(3.37, 3.80)	3.19(2.86, 3.52)	3.28(3.04, 3.52)	3.21(2.96, 3.45)	3.62(3.00, 4.23)	3.21(2.78, 3.65)	<0.001	-2.60(-3.43, -1.77)	<0.001	-1.39(-1.95, -0.83)
	Beverages(%)	4.13(3.79, 4.46)	3.26(2.87, 3.64)	3.83(3.57, 4.08)	3.79(3.49, 4.09)	3.95(3.56, 4.33)	4.01(3.65, 4.37)	5.04(4.74, 5.35)	5.52(4.86, 6.18)	4.62(3.88, 5.36)	5.13(4.38, 5.87)	5.48(4.83, 6.14)	<0.001	1.16(0.41, 1.92)	<0.001	1.48(0.78, 2.18)
	Nuts(%)	4.00(3.03, 4.98)	3.80(2.95, 4.64)	4.70(4.20, 5.20)	4.29(3.75, 4.82)	4.90(4.41, 5.39)	4.79(4.11, 5.48)	4.38(3.45, 5.31)	4.48(4.07, 4.88)	5.13(4.38, 5.88)	5.15(4.19, 6.11)	5.31(4.54, 6.08)	0.146	1.12(-0.37, 2.60)	0.519	0.48(-0.50, 1.46)
	Eggs(%)	2.43(1.92, 2.95)	2.65(2.24, 3.05)	2.91(2.54, 3.28)	2.60(2.08, 3.12)	2.82(2.56, 3.08)	2.66(2.27, 3.05)	3.34(2.88, 3.79)	3.38(2.91, 3.85)	3.90(3.31, 4.49)	3.61(3.27, 3.95)	4.06(3.61, 4.51)	<0.001	1.54(0.75, 2.33)	<0.001	1.12(0.42, 1.83)
	Oils(%)	0.27(0.21, 0.32)	0.48(0.37, 0.58)	0.29(0.25, 0.32)	0.21(0.16, 0.27)	0.29(0.25, 0.33)	0.39(0.33, 0.45)	0.23(0.17, 0.29)	0.30(0.23, 0.37)	0.29(0.23, 0.35)	0.52(0.38, 0.65)	0.54(0.44, 0.63)	0.124	0.21(0.11, 0.31)	<0.001	0.18(0.11, 0.26)
	Race/ethnicity
	Hispanic e
	Meats(%)	-	-	-	-	21.34(20.24, 22.44)	19.78(18.75, 20.81)	18.94(18.01, 19.87)	18.30(16.67, 19.93)	18.83(18.29, 19.37)	18.83(17.24, 20.42)	20.15(18.76, 21.55)	0.149	-1.57(-3.51, 0.37)	-	-
	Grains(%)	-	-	-	-	52.98(51.55, 54.42)	53.01(51.44, 54.57)	55.37(54.23, 56.51)	56.14(54.02, 58.26)	54.97(53.10, 56.85)	52.64(49.62, 55.66)	50.81(48.39, 53.23)	0.715	-1.22(-3.60, 1.16)	-	-
	Milks(%)	-	-	-	-	1.95(1.78, 2.12)	2.11(1.80, 2.42)	1.64(1.36, 1.92)	1.74(1.56, 1.91)	2.13(1.76, 2.51)	1.78(1.52, 2.04)	1.84(1.64, 2.03)	0.188	-0.24(-0.55, 0.07)	-	-
	Vegetables(%)	-	-	-	-	6.31(5.84, 6.78)	6.45(6.01, 6.89)	6.25(5.54, 6.96)	6.74(6.15, 7.32)	6.37(5.85, 6.88)	7.82(6.78, 8.85)	7.40(6.84, 7.96)	0.169	0.74(-0.10, 1.57)	-	-
	Fruits(%)	-	-	-	-	2.85(2.64, 3.06)	3.02(2.60, 3.44)	2.61(2.34, 2.89)	2.97(2.60, 3.34)	3.18(2.84, 3.52)	3.19(2.73, 3.66)	2.86(2.57, 3.15)	0.675	-0.04(-0.49, 0.41)	-	-
	Beverages(%)	-	-	-	-	5.03(4.63, 5.44)	5.28(4.86, 5.70)	5.72(4.93, 6.52)	4.45(3.67, 5.23)	4.37(4.09, 4.65)	4.75(3.76, 5.75)	4.75(3.99, 5.52)	0.115	-0.35(-1.32, 0.63)	-	-
	Nuts(%)	-	-	-	-	5.72(4.98, 6.46)	6.44(5.84, 7.03)	5.77(4.91, 6.64)	5.99(5.16, 6.83)	5.93(5.22, 6.65)	6.41(5.28, 7.54)	6.17(5.41, 6.94)	0.626	0.40(-0.76, 1.56)	-	-
	Eggs(%)	-	-	-	-	3.68(2.93, 4.42)	3.73(2.92, 4.54)	3.50(2.84, 4.17)	3.43(3.04, 3.83)	4.06(3.63, 4.50)	4.40(3.80, 5.01)	5.68(4.92, 6.44)	0.001	2.15(1.10, 3.21)	-	-
	Oils(%)	-	-	-	-	0.15(0.11, 0.18)	0.20(0.16, 0.24)	0.19(0.12, 0.25)	0.23(0.17, 0.30)	0.15(0.11, 0.19)	0.39(0.32, 0.45)	0.43(0.36, 0.50)	<0.001	0.24(0.16, 0.32)	-	-
	Non-Hispanic white
	Meats(%)	21.56(19.85, 23.26)	20.84(19.36, 22.32)	20.22(19.29, 21.15)	19.91(18.96, 20.85)	20.45(19.07, 21.83)	19.09(17.87, 20.31)	18.33(16.91, 19.75)	18.57(17.73, 19.42)	19.33(17.97, 20.68)	21.16(19.60, 22.73)	21.63(20.04, 23.22)	0.548	0.91(-1.21, 3.02)	0.401	1.90(0.15, 3.64)
	Grains(%)	47.57(45.21, 49.93)	51.82(50.29, 53.34)	51.52(49.90, 53.13)	52.32(51.51, 53.13)	52.41(51.09, 53.74)	52.60(51.28, 53.92)	54.35(53.00, 55.70)	53.50(52.01, 54.99)	51.35(49.96, 52.73)	50.15(48.53, 51.77)	48.14(46.35, 49.94)	0.61	0.54(-2.41, 3.49)	0.046	-3.05(-5.30, -0.80)
	Milks(%)	3.57(3.15, 3.98)	3.50(3.07, 3.92)	3.08(2.76, 3.41)	3.23(2.72, 3.74)	2.68(2.49, 2.88)	3.07(2.81, 3.33)	2.36(2.15, 2.57)	2.57(2.33, 2.81)	3.12(2.85, 3.40)	2.62(2.24, 3.01)	2.73(2.46, 3.01)	<0.001	-0.93(-1.53, -0.33)	0.061	-0.47(-0.95, 0.02)
	Vegetables(%)	11.57(10.49, 12.65)	8.92(8.23, 9.61)	9.02(8.68, 9.36)	8.79(8.36, 9.22)	8.69(8.22, 9.16)	9.16(8.53, 9.78)	8.45(7.75, 9.15)	8.90(8.34, 9.46)	8.30(7.85, 8.75)	9.16(8.39, 9.93)	9.33(8.78, 9.88)	<0.001	-2.44(-3.75, -1.13)	0.356	0.08(-0.60, 0.77)
	Fruits(%)	3.48(2.86, 4.11)	3.58(3.25, 3.91)	3.14(2.69, 3.58)	3.11(2.85, 3.37)	2.44(2.10, 2.79)	2.69(2.51, 2.88)	2.56(2.23, 2.89)	2.44(2.25, 2.63)	2.48(2.19, 2.77)	2.38(2.05, 2.71)	2.25(1.99, 2.51)	<0.001	-1.61(-2.32, -0.89)	<0.001	-1.03(-1.57, -0.48)
	Beverages(%)	6.03(5.78, 6.27)	5.08(4.71, 5.44)	6.08(5.67, 6.49)	5.93(5.67, 6.19)	6.03(5.52, 6.53)	5.60(5.25, 5.94)	6.88(6.65, 7.10)	6.50(5.97, 7.03)	6.30(5.59, 7.00)	5.59(4.89, 6.30)	5.93(5.46, 6.41)	0.001	-0.03(-0.64, 0.59)	0.228	-0.15(-0.77, 0.47)
	Nuts(%)	3.70(3.21, 4.19)	3.44(3.15, 3.72)	4.01(3.52, 4.50)	3.99(3.44, 4.54)	4.42(3.84, 5.01)	4.86(4.38, 5.35)	4.01(3.48, 4.53)	3.98(3.61, 4.35)	5.19(4.38, 6.00)	4.95(4.19, 5.72)	5.25(4.75, 5.74)	<0.001	1.36(0.69, 2.04)	0.012	1.11(0.29, 1.93)
	Eggs(%)	2.22(1.95, 2.48)	2.43(2.13, 2.73)	2.61(2.18, 3.03)	2.41(1.99, 2.82)	2.56(2.29, 2.83)	2.52(2.26, 2.78)	2.77(2.53, 3.00)	3.23(2.84, 3.63)	3.61(3.27, 3.94)	3.44(2.91, 3.97)	4.16(3.64, 4.68)	<0.001	1.96(1.19, 2.73)	<0.001	1.40(0.74, 2.07)
	Oils(%)	0.34(0.28, 0.39)	0.40(0.33, 0.46)	0.33(0.31, 0.36)	0.31(0.26, 0.37)	0.34(0.28, 0.40)	0.41(0.36, 0.46)	0.30(0.24, 0.37)	0.31(0.27, 0.36)	0.33(0.26, 0.40)	0.53(0.43, 0.64)	0.57(0.48, 0.66)	0.028	0.22(0.12, 0.31)	0.001	0.20(0.12, 0.27)
	Non-Hispanic black
	Meats(%)	28.59(25.92, 31.27)	28.09(25.64, 30.54)	26.38(24.66, 28.11)	25.80(23.84, 27.76)	26.36(25.07, 27.65)	23.79(22.34, 25.24)	24.37(22.79, 25.96)	23.96(22.41, 25.52)	25.55(24.05, 27.05)	24.94(23.71, 26.16)	26.06(24.82, 27.30)	0.025	-2.00(-5.38, 1.37)	0.756	-0.51(-2.96, 1.94)
	Grains(%)	43.57(40.73, 46.41)	45.34(42.98, 47.70)	45.69(43.45, 47.93)	48.57(46.39, 50.75)	47.98(46.75, 49.21)	50.99(48.44, 53.54)	49.07(47.37, 50.76)	51.72(49.85, 53.60)	48.69(47.49, 49.89)	48.05(45.89, 50.22)	46.04(44.64, 47.44)	<0.001	2.23(-1.27, 5.74)	0.756	0.45(-1.84, 2.74)
	Milks(%)	1.88(1.60, 2.15)	1.89(1.62, 2.17)	1.86(1.39, 2.33)	1.86(1.52, 2.19)	1.93(1.67, 2.19)	1.90(1.71, 2.08)	1.72(1.49, 1.96)	1.53(1.35, 1.70)	1.84(1.54, 2.14)	2.08(1.76, 2.40)	1.95(1.76, 2.13)	0.208	0.00(-0.49, 0.48)	0.541	0.00(-0.65, 0.64)
	Vegetables(%)	9.41(8.69, 10.13)	8.93(7.81, 10.06)	8.94(8.15, 9.74)	8.02(7.25, 8.79)	8.84(8.33, 9.36)	7.79(7.36, 8.22)	8.77(8.02, 9.53)	8.35(7.54, 9.16)	8.77(8.18, 9.37)	9.73(8.66, 10.79)	9.53(8.80, 10.26)	0.702	-0.25(-1.26, 0.77)	0.152	0.60(-0.57, 1.78)
	Fruits(%)	4.32(3.68, 4.96)	3.91(3.09, 4.72)	4.12(3.72, 4.51)	4.14(3.63, 4.65)	2.70(2.44, 2.96)	2.71(2.47, 2.95)	2.56(2.24, 2.88)	2.55(2.26, 2.84)	2.61(2.21, 3.01)	2.65(2.15, 3.15)	2.36(2.05, 2.67)	<0.001	-2.19(-3.05, -1.33)	<0.001	-1.86(-2.47, -1.25)
	Beverages(%)	6.61(5.97, 7.24)	5.19(4.87, 5.51)	6.58(5.67, 7.48)	5.29(4.86, 5.72)	5.18(4.80, 5.57)	5.36(4.90, 5.82)	6.23(5.58, 6.89)	5.05(4.46, 5.65)	5.15(4.84, 5.46)	4.62(4.24, 5.01)	5.21(4.68, 5.74)	0.065	-1.27(-2.29, -0.25)	0.153	-1.23(-2.35, -0.11)
	Nuts(%)	2.70(2.08, 3.32)	3.55(2.74, 4.36)	3.01(2.37, 3.65)	2.93(2.35, 3.51)	3.40(2.68, 4.12)	3.75(2.97, 4.53)	3.59(2.84, 4.33)	3.09(2.73, 3.44)	3.48(2.62, 4.35)	3.72(3.04, 4.39)	3.73(3.23, 4.24)	0.172	1.40(0.51, 2.30)	0.152	1.03(0.24, 1.82)
	Eggs(%)	2.66(2.19, 3.12)	2.82(2.23, 3.40)	3.13(2.80, 3.47)	3.16(2.41, 3.92)	3.25(2.74, 3.76)	3.43(3.11, 3.76)	3.45(2.93, 3.96)	3.45(3.06, 3.84)	3.60(2.97, 4.23)	3.66(3.21, 4.11)	4.52(4.07, 4.97)	<0.001	1.81(0.90, 2.73)	0.001	1.22(0.51, 1.94)
	Oils(%)	0.28(0.17, 0.38)	0.28(0.20, 0.35)	0.29(0.22, 0.35)	0.24(0.17, 0.30)	0.36(0.27, 0.45)	0.28(0.21, 0.35)	0.24(0.19, 0.29)	0.29(0.24, 0.35)	0.30(0.22, 0.39)	0.56(0.45, 0.67)	0.59(0.51, 0.68)	0.001	0.24(0.05, 0.43)	<0.001	0.30(0.18, 0.41)
	Education level
	Less than high school graduate
	Meats(%)	24.03(22.07, 25.99)	24.38(22.16, 26.60)	22.32(21.04, 23.61)	22.79(20.66, 24.92)	22.14(20.88, 23.40)	21.22(19.90, 22.54)	20.36(18.64, 22.08)	20.43(19.06, 21.81)	20.87(18.72, 23.03)	20.50(17.96, 23.04)	22.02(20.09, 23.96)	0.006	-0.74(-3.57, 2.10)	0.236	0.33(-2.41, 3.08)
	Grains(%)	45.04(42.46, 47.61)	49.42(46.21, 52.63)	51.21(48.65, 53.77)	49.63(47.07, 52.19)	51.83(50.20, 53.46)	52.21(50.76, 53.65)	54.44(52.43, 56.45)	55.63(53.35, 57.92)	54.50(52.27, 56.73)	52.12(49.52, 54.72)	50.06(47.79, 52.33)	<0.001	3.80(0.13, 7.48)	0.103	-1.68(-5.53, 2.18)
	Milks(%)	2.61(2.15, 3.06)	2.38(2.00, 2.75)	2.07(1.70, 2.44)	2.09(1.70, 2.48)	1.94(1.75, 2.13)	2.09(1.78, 2.40)	1.86(1.55, 2.17)	1.78(1.45, 2.11)	2.55(1.91, 3.19)	1.85(1.39, 2.31)	2.01(1.71, 2.31)	0.533	-0.44(-1.08, 0.20)	0.323	0.08(-0.46, 0.63)
	Vegetables(%)	10.24(9.03, 11.45)	7.90(7.05, 8.75)	7.62(6.94, 8.30)	7.87(6.83, 8.91)	7.21(6.48, 7.94)	7.72(7.02, 8.41)	6.60(5.97, 7.23)	6.56(5.78, 7.35)	6.58(5.95, 7.21)	7.42(6.60, 8.24)	7.65(6.87, 8.42)	<0.001	-2.21(-3.81, -0.61)	0.363	0.51(-0.56, 1.59)
	Fruits(%)	3.64(2.88, 4.40)	3.33(2.81, 3.86)	3.80(3.07, 4.53)	3.68(3.31, 4.04)	2.28(2.00, 2.56)	2.39(2.21, 2.57)	2.20(1.88, 2.53)	2.33(2.08, 2.57)	2.86(2.49, 3.23)	2.75(2.35, 3.15)	2.49(2.16, 2.82)	<0.001	-1.48(-2.43, -0.53)	<0.001	-1.44(-2.24, -0.65)
	Beverages(%)	5.88(5.20, 6.56)	4.55(4.19, 4.90)	5.54(5.13, 5.94)	5.69(5.23, 6.14)	5.41(4.67, 6.14)	5.62(5.16, 6.07)	6.36(5.76, 6.97)	4.58(4.04, 5.12)	4.75(3.96, 5.53)	4.98(3.87, 6.09)	4.95(4.24, 5.66)	0.993	-0.38(-1.33, 0.58)	0.277	-0.39(-1.31, 0.53)
	Nuts(%)	5.28(4.18, 6.38)	4.46(3.58, 5.34)	4.13(3.40, 4.85)	4.95(4.18, 5.71)	5.34(3.68, 7.00)	5.33(4.47, 6.18)	4.46(3.67, 5.25)	5.01(4.02, 6.00)	4.06(3.29, 4.83)	6.53(4.51, 8.55)	5.89(4.57, 7.21)	0.643	-0.09(-2.26, 2.08)	0.846	1.15(-0.55, 2.84)
	Eggs(%)	3.12(2.74, 3.51)	3.39(2.54, 4.23)	3.16(2.73, 3.59)	3.15(2.83, 3.48)	3.67(3.24, 4.10)	3.20(2.57, 3.82)	3.52(3.20, 3.84)	3.49(3.01, 3.97)	3.66(3.26, 4.06)	3.56(2.64, 4.47)	4.56(3.79, 5.33)	0.055	1.33(0.30, 2.35)	0.034	1.21(0.23, 2.19)
	Oils(%)	0.18(0.12, 0.23)	0.21(0.15, 0.27)	0.16(0.13, 0.20)	0.15(0.10, 0.20)	0.18(0.13, 0.23)	0.23(0.16, 0.31)	0.20(0.15, 0.25)	0.17(0.12, 0.23)	0.17(0.11, 0.23)	0.28(0.23, 0.33)	0.37(0.29, 0.44)	0.002	0.20(0.10, 0.30)	<0.001	0.22(0.13, 0.32)
	High school or equivalent
	Meats(%)	24.83(22.53, 27.14)	22.42(20.44, 24.39)	21.78(20.69, 22.87)	20.79(19.45, 22.13)	23.72(21.59, 25.85)	21.70(20.50, 22.91)	20.41(18.97, 21.85)	21.04(19.50, 22.59)	21.63(20.16, 23.10)	22.88(21.35, 24.41)	22.81(21.54, 24.08)	0.137	-2.27(-5.12, 0.58)	0.849	0.76(-0.97, 2.49)
	Grains(%)	45.82(43.23, 48.42)	51.73(49.02, 54.45)	50.02(48.56, 51.48)	53.66(52.20, 55.13)	50.39(48.24, 52.53)	52.93(51.60, 54.27)	53.61(52.06, 55.15)	54.70(51.97, 57.42)	52.22(49.98, 54.45)	51.57(49.53, 53.60)	50.17(48.87, 51.47)	0.006	5.00(1.50, 8.51)	0.623	1.02(-1.25, 3.28)
	Milks(%)	2.90(2.40, 3.40)	2.47(2.20, 2.74)	2.97(2.39, 3.54)	3.00(2.27, 3.73)	2.15(1.94, 2.36)	2.94(2.32, 3.55)	2.14(1.83, 2.46)	2.22(1.92, 2.53)	2.57(1.95, 3.19)	2.18(1.99, 2.37)	2.24(1.98, 2.49)	0.089	-0.57(-1.23, 0.10)	0.087	-0.66(-1.28, -0.05)
	Vegetables(%)	11.12(10.29, 11.95)	7.86(7.02, 8.70)	8.46(7.89, 9.03)	8.37(7.80, 8.94)	8.69(8.32, 9.06)	7.74(7.31, 8.16)	8.13(7.13, 9.13)	7.72(6.88, 8.57)	7.70(6.81, 8.58)	7.78(7.08, 8.48)	7.76(7.25, 8.26)	<0.001	-3.37(-4.39, -2.35)	0.036	-0.81(-1.54, -0.08)
	Fruits(%)	3.42(2.99, 3.84)	3.12(2.68, 3.55)	3.00(2.54, 3.45)	2.77(2.36, 3.18)	2.38(2.10, 2.66)	2.30(2.02, 2.58)	2.35(1.91, 2.80)	2.16(1.91, 2.41)	2.37(2.10, 2.63)	2.14(1.91, 2.36)	2.01(1.84, 2.17)	<0.001	-1.71(-2.21, -1.20)	<0.001	-1.18(-1.65, -0.71)
	Beverages(%)	6.06(5.86, 6.27)	5.68(5.01, 6.36)	6.48(5.81, 7.15)	5.92(5.39, 6.46)	5.93(5.34, 6.53)	5.95(5.38, 6.52)	6.62(6.04, 7.20)	5.76(5.07, 6.45)	5.36(4.54, 6.18)	5.44(4.57, 6.30)	5.44(4.88, 6.00)	0.533	-0.48(-1.24, 0.28)	0.152	-0.77(-1.63, 0.08)
	Nuts(%)	3.05(2.01, 4.08)	3.61(2.70, 4.53)	4.22(3.59, 4.85)	2.98(2.29, 3.67)	3.55(2.88, 4.23)	3.61(3.21, 4.01)	3.27(2.86, 3.68)	3.40(2.85, 3.94)	4.09(3.49, 4.69)	3.86(3.11, 4.60)	4.41(3.77, 5.05)	0.374	1.21(-0.02, 2.43)	0.627	-0.13(-1.09, 0.82)
	Eggs(%)	2.54(1.83, 3.25)	2.78(2.52, 3.04)	2.78(2.42, 3.14)	2.22(1.69, 2.75)	2.99(2.53, 3.45)	2.51(2.16, 2.86)	3.13(2.51, 3.76)	2.76(2.42, 3.10)	3.82(3.35, 4.30)	3.77(2.97, 4.57)	4.75(3.80, 5.69)	<0.001	2.01(0.49, 3.53)	<0.001	1.66(0.39, 2.93)
	Oils(%)	0.28(0.22, 0.33)	0.32(0.24, 0.41)	0.29(0.25, 0.33)	0.28(0.19, 0.36)	0.29(0.24, 0.34)	0.31(0.27, 0.36)	0.33(0.18, 0.49)	0.24(0.19, 0.29)	0.25(0.16, 0.34)	0.39(0.34, 0.43)	0.42(0.36, 0.48)	0.07	0.13(0.03, 0.24)	0.038	0.12(0.03, 0.22)
	College or above
	Meats(%)	20.81(19.20, 22.42)	20.85(19.45, 22.26)	20.34(19.33, 21.35)	20.40(19.30, 21.51)	19.73(18.98, 20.48)	18.65(17.67, 19.64)	18.34(17.28, 19.40)	18.10(17.18, 19.01)	19.27(18.17, 20.36)	20.30(19.14, 21.47)	21.18(19.97, 22.39)	0.193	0.71(-1.36, 2.79)	0.761	1.25(-0.30, 2.80)
	Grains(%)	47.95(45.90, 50.01)	50.93(49.55, 52.31)	50.84(48.95, 52.73)	51.32(50.25, 52.39)	52.98(52.13, 53.84)	52.29(50.78, 53.81)	53.95(52.81, 55.08)	53.01(51.94, 54.08)	50.74(49.39, 52.09)	49.24(47.91, 50.57)	47.27(46.07, 48.46)	0.944	-0.23(-3.03, 2.58)	0.003	-3.32(-5.63, -1.01)
	Milks(%)	3.74(3.16, 4.33)	3.65(3.12, 4.18)	2.97(2.64, 3.30)	3.10(2.73, 3.47)	2.79(2.50, 3.08)	2.87(2.67, 3.08)	2.21(2.05, 2.38)	2.41(2.16, 2.65)	2.79(2.48, 3.10)	2.56(2.19, 2.93)	2.63(2.35, 2.91)	<0.001	-1.09(-1.82, -0.35)	0.035	-0.35(-0.84, 0.15)
	Vegetables(%)	11.12(10.02, 12.21)	9.42(8.67, 10.17)	9.23(8.82, 9.64)	8.74(8.31, 9.17)	8.74(8.23, 9.25)	9.28(8.60, 9.95)	8.66(8.11, 9.20)	9.31(8.87, 9.75)	8.65(8.24, 9.05)	10.10(9.33, 10.87)	9.96(9.46, 10.47)	0.05	-1.31(-2.64, 0.02)	0.141	0.68(-0.06, 1.41)
	Fruits(%)	3.91(3.28, 4.55)	3.98(3.67, 4.30)	3.34(2.89, 3.80)	3.53(3.26, 3.80)	2.74(2.42, 3.06)	3.01(2.82, 3.20)	2.78(2.55, 3.02)	2.78(2.58, 2.98)	2.69(2.46, 2.92)	2.80(2.46, 3.13)	2.60(2.35, 2.86)	<0.001	-1.61(-2.34, -0.88)	<0.001	-0.92(-1.45, -0.38)
	Beverages(%)	5.93(5.61, 6.26)	4.87(4.49, 5.26)	6.11(5.62, 6.60)	5.69(5.40, 5.98)	5.63(5.20, 6.05)	5.20(4.82, 5.58)	6.43(6.12, 6.75)	6.12(5.72, 6.52)	6.05(5.32, 6.78)	5.28(4.83, 5.72)	5.71(5.33, 6.09)	0.012	-0.22(-0.79, 0.34)	0.266	-0.33(-0.98, 0.31)
	Nuts(%)	4.22(3.69, 4.75)	3.62(3.13, 4.12)	4.11(3.68, 4.54)	4.35(3.68, 5.01)	4.64(4.20, 5.07)	5.59(5.00, 6.17)	4.64(4.15, 5.12)	4.56(4.24, 4.88)	5.93(5.10, 6.76)	5.63(5.10, 6.15)	5.83(5.29, 6.38)	<0.001	1.36(0.73, 2.00)	<0.001	1.43(0.82, 2.03)
	Eggs(%)	1.96(1.55, 2.36)	2.25(1.97, 2.54)	2.71(2.22, 3.21)	2.55(2.15, 2.96)	2.39(2.09, 2.70)	2.70(2.37, 3.02)	2.72(2.44, 2.99)	3.39(2.95, 3.83)	3.56(3.24, 3.88)	3.56(3.16, 3.96)	4.22(3.91, 4.53)	<0.001	2.13(1.54, 2.73)	<0.001	1.34(0.71, 1.97)
	Oils(%)	0.38(0.30, 0.46)	0.41(0.34, 0.48)	0.35(0.32, 0.39)	0.31(0.27, 0.36)	0.37(0.30, 0.44)	0.41(0.36, 0.45)	0.27(0.24, 0.30)	0.33(0.28, 0.39)	0.32(0.28, 0.37)	0.59(0.49, 0.69)	0.62(0.55, 0.69)	0.001	0.26(0.17, 0.36)	<0.001	0.25(0.17, 0.33)
	Ratio of family income to poverty level
	<1.30
	Meats(%)	23.95(22.21, 25.69)	24.34(22.05, 26.63)	20.97(18.85, 23.10)	22.47(21.25, 23.69)	22.61(20.87, 24.35)	21.36(20.22, 22.50)	20.35(18.62, 22.09)	20.02(18.89, 21.15)	21.18(19.76, 22.60)	21.79(19.79, 23.78)	21.88(20.28, 23.48)	0.003	-2.26(-4.94, 0.42)	0.738	1.14(-1.46, 3.75)
	Grains(%)	46.55(44.27, 48.83)	50.42(47.79, 53.05)	49.92(47.93, 51.92)	50.43(48.04, 52.82)	50.75(48.91, 52.60)	52.31(50.36, 54.27)	54.44(52.07, 56.80)	54.88(53.37, 56.38)	52.50(50.35, 54.65)	50.49(49.06, 51.92)	50.89(49.87, 51.90)	<0.001	4.23(1.11, 7.36)	0.031	0.62(-1.51, 2.76)
	Milks(%)	2.59(2.14, 3.04)	2.42(1.65, 3.20)	2.50(2.16, 2.85)	2.82(1.86, 3.78)	2.27(1.70, 2.84)	2.54(2.13, 2.94)	1.98(1.71, 2.24)	2.12(1.79, 2.45)	2.44(1.87, 3.00)	2.16(1.79, 2.54)	2.16(1.82, 2.51)	0.171	-0.37(-0.90, 0.15)	0.243	-0.29(-0.71, 0.14)
	Vegetables(%)	10.64(8.99, 12.28)	8.12(6.91, 9.33)	7.97(7.44, 8.51)	7.75(6.90, 8.59)	7.63(6.92, 8.35)	7.75(7.04, 8.45)	7.05(6.39, 7.70)	7.17(6.57, 7.76)	7.30(6.63, 7.97)	8.19(7.33, 9.05)	7.71(7.22, 8.21)	<0.001	-3.05(-4.82, -1.28)	0.034	-0.31(-1.02, 0.40)
	Fruits(%)	4.08(3.13, 5.03)	3.03(2.63, 3.43)	3.45(2.90, 4.01)	3.53(3.16, 3.90)	2.51(2.09, 2.92)	2.54(2.34, 2.73)	2.30(2.08, 2.51)	2.29(1.99, 2.59)	2.62(2.34, 2.91)	2.42(2.14, 2.70)	2.22(2.00, 2.44)	<0.001	-2.00(-3.03, -0.97)	<0.001	-1.32(-1.83, -0.81)
	Beverages(%)	5.66(5.04, 6.29)	4.48(3.95, 5.01)	6.60(6.07, 7.14)	5.85(5.22, 6.47)	5.96(5.06, 6.85)	5.80(5.38, 6.23)	6.77(6.12, 7.41)	5.96(5.49, 6.43)	5.23(4.74, 5.72)	5.22(4.51, 5.92)	5.19(4.71, 5.66)	0.462	-0.23(-1.10, 0.64)	0.027	-1.13(-1.89, -0.37)
	Nuts(%)	3.98(3.13, 4.83)	3.81(2.76, 4.86)	5.13(4.47, 5.78)	4.06(3.28, 4.83)	5.02(3.27, 6.77)	4.27(3.60, 4.94)	4.00(3.25, 4.75)	4.02(3.59, 4.44)	4.55(3.56, 5.53)	5.67(3.84, 7.49)	5.38(4.00, 6.77)	0.47	1.71(-0.22, 3.64)	0.929	0.22(-1.67, 2.11)
	Eggs(%)	2.36(1.97, 2.75)	3.15(2.40, 3.90)	3.25(2.72, 3.78)	2.87(2.42, 3.31)	3.07(2.66, 3.48)	3.21(2.78, 3.65)	2.92(2.45, 3.40)	3.29(2.88, 3.71)	3.91(3.29, 4.53)	3.82(2.97, 4.68)	4.22(3.63, 4.82)	<0.001	1.84(1.08, 2.61)	0.002	0.89(0.08, 1.70)
	Oils(%)	0.20(0.16, 0.25)	0.22(0.16, 0.28)	0.19(0.14, 0.23)	0.24(0.13, 0.34)	0.18(0.15, 0.20)	0.22(0.18, 0.26)	0.20(0.16, 0.24)	0.26(0.20, 0.32)	0.27(0.16, 0.38)	0.41(0.35, 0.46)	0.44(0.39, 0.49)	<0.001	0.21(0.14, 0.28)	<0.001	0.24(0.17, 0.31)
	1.30-3.49
	Meats(%)	22.85(20.81, 24.89)	21.92(20.63, 23.22)	21.03(20.18, 21.89)	20.64(19.71, 21.56)	21.38(20.13, 22.63)	21.07(20.14, 22.00)	19.48(18.40, 20.56)	19.99(18.76, 21.21)	20.31(18.71, 21.91)	20.78(19.38, 22.17)	21.70(20.52, 22.88)	0.162	-0.93(-3.29, 1.42)	0.767	0.79(-0.78, 2.36)
	Grains(%)	47.44(44.78, 50.10)	50.28(48.86, 51.70)	51.04(49.68, 52.40)	52.17(51.18, 53.17)	52.96(51.72, 54.19)	51.67(50.38, 52.95)	53.94(52.22, 55.66)	53.48(51.67, 55.30)	52.18(50.76, 53.61)	51.83(49.69, 53.96)	49.78(48.15, 51.41)	0.016	2.56(-0.71, 5.83)	0.483	-0.92(-3.21, 1.36)
	Milks(%)	3.51(2.81, 4.22)	3.24(2.91, 3.57)	2.85(2.42, 3.28)	2.75(2.38, 3.12)	2.48(2.24, 2.73)	2.69(2.39, 2.99)	2.10(1.87, 2.32)	2.15(1.95, 2.35)	2.76(2.50, 3.02)	2.25(1.95, 2.55)	2.39(2.15, 2.63)	<0.001	-1.19(-2.02, -0.36)	0.054	-0.49(-0.99, 0.02)
	Vegetables(%)	10.12(9.09, 11.15)	8.59(7.94, 9.25)	8.61(8.08, 9.13)	8.49(7.76, 9.22)	8.36(7.73, 8.99)	8.89(8.18, 9.60)	7.97(7.27, 8.66)	8.48(7.92, 9.04)	7.83(7.42, 8.23)	9.24(8.54, 9.94)	8.99(8.44, 9.54)	0.006	-1.20(-2.45, 0.05)	0.725	0.30(-0.57, 1.18)
	Fruits(%)	3.50(2.75, 4.24)	3.72(3.28, 4.15)	3.47(2.88, 4.05)	3.41(3.09, 3.73)	2.57(2.19, 2.96)	2.67(2.35, 2.99)	2.49(2.14, 2.83)	2.47(2.26, 2.68)	2.31(2.05, 2.56)	2.36(2.00, 2.73)	2.24(1.92, 2.57)	<0.001	-1.61(-2.43, -0.79)	<0.001	-1.39(-1.98, -0.79)
	Beverages(%)	6.25(5.80, 6.70)	5.50(4.95, 6.06)	5.97(5.51, 6.44)	5.64(5.28, 5.99)	5.04(4.63, 5.45)	5.08(4.68, 5.49)	6.55(6.00, 7.10)	5.60(4.94, 6.26)	5.53(4.50, 6.56)	5.10(4.55, 5.65)	5.37(4.88, 5.86)	0.682	-0.80(-1.44, -0.16)	0.919	-0.56(-1.24, 0.11)
	Nuts(%)	3.57(2.80, 4.35)	3.72(3.17, 4.27)	3.84(3.37, 4.30)	3.86(3.10, 4.61)	4.04(3.42, 4.66)	4.74(4.14, 5.33)	4.17(3.64, 4.69)	4.19(3.69, 4.69)	4.94(4.29, 5.59)	4.66(3.91, 5.40)	4.79(4.09, 5.50)	0.003	1.12(0.03, 2.22)	0.038	0.84(-0.03, 1.72)
	Eggs(%)	2.45(2.05, 2.85)	2.67(2.22, 3.13)	2.92(2.53, 3.32)	2.81(2.46, 3.17)	2.93(2.59, 3.26)	2.88(2.56, 3.20)	3.03(2.67, 3.39)	3.32(2.95, 3.70)	3.88(3.46, 4.30)	3.32(2.90, 3.75)	4.25(3.80, 4.69)	<0.001	1.86(1.22, 2.51)	<0.001	1.19(0.52, 1.87)
	Oils(%)	0.33(0.26, 0.40)	0.35(0.27, 0.43)	0.27(0.22, 0.31)	0.24(0.18, 0.30)	0.29(0.24, 0.34)	0.31(0.24, 0.38)	0.28(0.18, 0.38)	0.31(0.27, 0.35)	0.27(0.21, 0.32)	0.46(0.39, 0.53)	0.49(0.43, 0.55)	0.01	0.18(0.08, 0.28)	<0.001	0.23(0.15, 0.32)
	≥3.50
	Meats(%)	21.45(19.59, 23.31)	20.32(18.56, 22.09)	20.98(19.99, 21.97)	20.41(18.99, 21.83)	20.60(19.49, 21.71)	18.36(17.03, 19.68)	17.73(16.48, 18.97)	17.76(16.55, 18.97)	19.14(17.98, 20.31)	20.95(19.27, 22.63)	21.58(20.05, 23.11)	0.35	0.97(-1.52, 3.47)	0.979	1.13(-0.81, 3.08)
	Grains(%)	46.67(43.39, 49.96)	51.58(49.20, 53.95)	50.82(48.86, 52.78)	51.62(50.28, 52.97)	51.97(50.56, 53.39)	52.75(50.62, 54.88)	53.70(52.54, 54.85)	53.42(51.65, 55.18)	50.58(48.71, 52.46)	48.70(47.17, 50.22)	46.63(45.14, 48.12)	0.834	-0.15(-3.96, 3.66)	0.003	-4.06(-6.63, -1.49)
	Milks(%)	3.44(2.84, 4.04)	3.37(2.83, 3.91)	3.01(2.52, 3.50)	3.12(2.63, 3.61)	2.54(2.38, 2.71)	2.92(2.58, 3.26)	2.31(2.09, 2.52)	2.49(2.25, 2.73)	2.92(2.37, 3.47)	2.63(2.14, 3.11)	2.65(2.29, 3.02)	0.005	-0.84(-1.57, -0.11)	0.257	-0.34(-0.93, 0.25)
	Vegetables(%)	11.88(10.61, 13.16)	9.25(8.39, 10.10)	9.24(8.70, 9.77)	8.84(8.47, 9.21)	8.87(8.18, 9.55)	9.03(8.19, 9.87)	9.20(8.53, 9.87)	9.39(8.76, 10.02)	8.94(8.39, 9.49)	9.79(8.75, 10.83)	9.90(9.20, 10.59)	0.034	-2.02(-3.49, -0.54)	0.243	0.48(-0.46, 1.41)
	Fruits(%)	3.65(3.09, 4.20)	3.92(3.54, 4.30)	3.13(2.67, 3.59)	3.28(2.89, 3.67)	2.48(2.22, 2.74)	2.79(2.56, 3.02)	2.87(2.51, 3.23)	2.80(2.51, 3.10)	2.78(2.45, 3.11)	2.81(2.38, 3.24)	2.59(2.31, 2.87)	<0.001	-1.42(-2.06, -0.78)	0.002	-0.71(-1.24, -0.17)
	Beverages(%)	5.86(5.38, 6.34)	4.96(4.59, 5.33)	5.98(5.58, 6.37)	5.76(5.43, 6.08)	5.89(5.58, 6.21)	5.70(5.24, 6.15)	6.25(5.73, 6.76)	6.11(5.53, 6.69)	6.03(5.27, 6.80)	5.57(4.83, 6.31)	5.89(5.36, 6.41)	0.016	0.05(-0.78, 0.88)	0.289	-0.05(-0.77, 0.67)
	Nuts(%)	4.46(3.81, 5.11)	3.89(3.37, 4.41)	3.89(3.24, 4.54)	4.30(3.50, 5.10)	4.71(4.11, 5.31)	5.59(4.88, 6.30)	4.76(4.06, 5.46)	4.52(4.24, 4.80)	6.01(4.87, 7.15)	5.35(4.79, 5.90)	5.70(5.23, 6.17)	<0.001	0.90(0.12, 1.68)	0.002	1.48(0.68, 2.29)
	Eggs(%)	2.30(1.78, 2.81)	2.31(1.83, 2.79)	2.56(2.16, 2.95)	2.35(2.04, 2.66)	2.57(2.25, 2.89)	2.40(2.05, 2.74)	2.87(2.52, 3.22)	3.22(2.56, 3.89)	3.26(2.95, 3.57)	3.65(2.99, 4.30)	4.45(3.84, 5.07)	<0.001	2.22(1.21, 3.24)	<0.001	1.88(0.99, 2.78)
	Oils(%)	0.33(0.25, 0.41)	0.41(0.34, 0.48)	0.41(0.35, 0.47)	0.33(0.27, 0.39)	0.38(0.30, 0.46)	0.47(0.42, 0.53)	0.33(0.28, 0.38)	0.29(0.24, 0.33)	0.32(0.26, 0.38)	0.56(0.42, 0.70)	0.60(0.51, 0.69)	0.034	0.26(0.14, 0.37)	0.026	0.17(0.06, 0.28)
	Estimated intake f
	Gender
	Male
	DSs, mg	3.45(2.77, 4.13)	3.03(2.67, 3.40)	3.14(2.54, 3.74)	2.63(2.17, 3.09)	2.25(1.64, 2.86)	2.13(1.72, 2.54)	1.43(1.10, 1.75)	1.92(1.23, 2.60)	1.38(0.93, 1.83)	1.84(1.23, 2.46)	1.95(1.50, 2.41)	<0.001	-1.90(-2.85, -0.94)	<0.001	-1.42(-2.22, -0.61)
	Meats, mg	3.42(3.18, 3.66)	3.27(3.01, 3.53)	3.16(3.00, 3.33)	3.33(3.19, 3.47)	3.26(3.12, 3.40)	2.95(2.82, 3.08)	2.79(2.65, 2.92)	2.64(2.52, 2.77)	2.66(2.45, 2.87)	2.85(2.70, 3.01)	2.92(2.78, 3.06)	<0.001	-0.42(-0.75, -0.10)	<0.001	-0.19(-0.44, 0.07)
	Grains, mg	7.17(6.56, 7.79)	8.07(7.29, 8.85)	8.25(7.79, 8.70)	8.67(8.24, 9.10)	8.37(7.91, 8.82)	8.50(8.13, 8.87)	8.68(8.33, 9.03)	8.25(7.87, 8.63)	7.70(7.27, 8.13)	7.31(6.89, 7.72)	6.94(6.55, 7.33)	0.033	-0.52(-1.30, 0.26)	<0.001	-1.39(-2.03, -0.74)
	Milks, mg	0.47(0.23, 0.71)	0.41(0.25, 0.58)	0.36(0.30, 0.41)	0.35(0.30, 0.40)	0.30(0.26, 0.34)	0.40(0.31, 0.48)	0.25(0.23, 0.27)	0.25(0.22, 0.28)	0.29(0.26, 0.32)	0.25(0.21, 0.30)	0.26(0.23, 0.29)	0.013	-0.26(-0.61, 0.09)	<0.001	-0.10(-0.16, -0.03)
	Vegetables, mg	1.33(1.22, 1.44)	1.13(1.00, 1.26)	1.18(1.11, 1.24)	1.13(1.04, 1.21)	1.11(1.05, 1.16)	1.09(1.02, 1.17)	1.12(0.92, 1.31)	1.05(0.94, 1.16)	0.94(0.86, 1.01)	1.09(0.98, 1.20)	1.05(0.97, 1.12)	<0.001	-0.31(-0.44, -0.18)	<0.001	-0.13(-0.25, -0.02)
	Fruits, mg	0.49(0.40, 0.58)	0.51(0.45, 0.56)	0.45(0.39, 0.51)	0.49(0.43, 0.55)	0.32(0.28, 0.36)	0.33(0.31, 0.36)	0.32(0.28, 0.35)	0.31(0.28, 0.35)	0.30(0.27, 0.34)	0.31(0.26, 0.36)	0.27(0.23, 0.30)	<0.001	-0.28(-0.38, -0.18)	<0.001	-0.19(-0.27, -0.12)
	Beverages, mg	0.71(0.66, 0.77)	0.54(0.50, 0.57)	0.80(0.74, 0.87)	0.77(0.73, 0.81)	0.72(0.66, 0.77)	0.69(0.64, 0.74)	0.84(0.77, 0.92)	0.76(0.62, 0.89)	0.77(0.57, 0.96)	0.64(0.50, 0.77)	0.68(0.57, 0.78)	0.236	-0.02(-0.17, 0.13)	0.619	-0.11(-0.26, 0.03)
	Nuts, mg	0.66(0.51, 0.82)	0.62(0.52, 0.72)	0.65(0.51, 0.79)	0.68(0.57, 0.79)	0.66(0.56, 0.75)	0.78(0.72, 0.84)	0.68(0.59, 0.78)	0.61(0.55, 0.67)	0.72(0.56, 0.87)	0.76(0.61, 0.90)	0.76(0.65, 0.86)	0.743	0.04(-0.16, 0.23)	0.844	0.07(-0.12, 0.26)
	Eggs, mg	0.29(0.25, 0.33)	0.33(0.27, 0.39)	0.41(0.36, 0.46)	0.37(0.34, 0.41)	0.41(0.36, 0.46)	0.39(0.34, 0.44)	0.40(0.35, 0.46)	0.44(0.40, 0.47)	0.41(0.37, 0.45)	0.45(0.40, 0.49)	0.56(0.51, 0.62)	<0.001	0.27(0.19, 0.36)	0.001	0.12(0.04, 0.20)
	Oils, mg	0.03(0.03, 0.04)	0.04(0.03, 0.05)	0.04(0.03, 0.04)	0.03(0.02, 0.04)	0.03(0.03, 0.04)	0.04(0.04, 0.05)	0.03(0.03, 0.04)	0.03(0.02, 0.03)	0.03(0.02, 0.03)	0.07(0.06, 0.09)	0.07(0.06, 0.08)	0.011	0.04(0.03, 0.05)	0.001	0.03(0.02, 0.04)
	Female
	DSs, mg	5.79(5.27, 6.32)	5.64(4.97, 6.32)	4.78(3.90, 5.66)	4.62(4.02, 5.22)	4.51(3.96, 5.06)	4.83(4.32, 5.35)	3.80(3.21, 4.39)	5.17(4.03, 6.32)	4.16(3.43, 4.89)	4.26(3.53, 4.98)	4.10(3.49, 4.70)	<0.001	-2.03(-2.94, -1.12)	0.21	-0.92(-2.05, 0.20)
	Meats, mg	2.67(2.48, 2.86)	2.62(2.48, 2.76)	2.70(2.58, 2.82)	2.75(2.63, 2.87)	2.70(2.59, 2.82)	2.57(2.45, 2.70)	2.35(2.23, 2.47)	2.29(2.19, 2.40)	2.31(2.21, 2.40)	2.48(2.31, 2.64)	2.47(2.33, 2.62)	<0.001	-0.16(-0.44, 0.12)	<0.001	-0.21(-0.40, -0.01)
	Grains, mg	7.61(7.14, 8.07)	8.00(7.65, 8.34)	8.00(7.53, 8.47)	8.38(8.12, 8.64)	8.30(7.99, 8.62)	8.19(7.97, 8.41)	8.38(8.07, 8.69)	7.97(7.72, 8.22)	7.43(7.14, 7.72)	7.22(7.04, 7.41)	6.81(6.64, 6.99)	<0.001	-0.68(-1.21, -0.14)	<0.001	-1.15(-1.64, -0.65)
	Milks, mg	0.55(0.47, 0.63)	0.50(0.41, 0.59)	0.48(0.40, 0.55)	0.53(0.45, 0.60)	0.39(0.35, 0.44)	0.43(0.37, 0.50)	0.32(0.30, 0.34)	0.32(0.29, 0.35)	0.36(0.33, 0.38)	0.33(0.31, 0.36)	0.33(0.31, 0.35)	<0.001	-0.24(-0.34, -0.14)	<0.001	-0.16(-0.25, -0.07)
	Vegetables, mg	1.44(1.32, 1.55)	1.19(1.10, 1.28)	1.22(1.17, 1.27)	1.22(1.14, 1.30)	1.16(1.09, 1.23)	1.20(1.16, 1.25)	1.14(1.07, 1.22)	1.12(1.07, 1.17)	1.07(1.01, 1.14)	1.20(1.09, 1.31)	1.18(1.09, 1.26)	<0.001	-0.29(-0.46, -0.12)	0.004	-0.07(-0.18, 0.03)
	Fruits, mg	0.48(0.41, 0.56)	0.49(0.45, 0.54)	0.49(0.43, 0.55)	0.48(0.45, 0.50)	0.35(0.32, 0.39)	0.39(0.37, 0.41)	0.37(0.33, 0.41)	0.35(0.33, 0.38)	0.35(0.32, 0.38)	0.33(0.29, 0.36)	0.31(0.28, 0.34)	<0.001	-0.21(-0.28, -0.13)	<0.001	-0.20(-0.26, -0.13)
	Beverages, mg	0.70(0.67, 0.73)	0.58(0.54, 0.61)	0.79(0.76, 0.83)	0.76(0.73, 0.78)	0.74(0.69, 0.79)	0.73(0.69, 0.77)	0.90(0.82, 0.98)	0.77(0.72, 0.81)	0.79(0.68, 0.89)	0.73(0.65, 0.82)	0.73(0.67, 0.80)	0.001	0.03(-0.04, 0.11)	0.808	-0.05(-0.13, 0.03)
	Nuts, mg	0.65(0.53, 0.77)	0.60(0.50, 0.69)	0.63(0.58, 0.69)	0.75(0.60, 0.90)	0.75(0.65, 0.85)	0.82(0.73, 0.90)	0.64(0.58, 0.71)	0.64(0.58, 0.69)	0.76(0.65, 0.86)	0.70(0.61, 0.80)	0.74(0.65, 0.83)	0.424	0.08(-0.03, 0.18)	0.314	0.03(-0.06, 0.12)
	Eggs, mg	0.29(0.25, 0.32)	0.31(0.28, 0.35)	0.34(0.30, 0.38)	0.32(0.29, 0.36)	0.33(0.30, 0.35)	0.32(0.29, 0.35)	0.36(0.33, 0.40)	0.39(0.34, 0.44)	0.46(0.42, 0.49)	0.43(0.37, 0.48)	0.49(0.45, 0.54)	<0.001	0.21(0.14, 0.27)	<0.001	0.15(0.08, 0.22)
	Oils, mg	0.04(0.03, 0.05)	0.05(0.04, 0.06)	0.04(0.04, 0.05)	0.04(0.04, 0.05)	0.05(0.04, 0.06)	0.05(0.05, 0.06)	0.04(0.03, 0.04)	0.04(0.04, 0.04)	0.04(0.03, 0.04)	0.05(0.05, 0.06)	0.06(0.05, 0.06)	0.401	0.01(0.00, 0.02)	0.202	0.01(0.00, 0.02)
	Age group, y
	20-34y
	DSs, mg	3.62(2.35, 4.90)	4.08(2.96, 5.20)	3.32(2.39, 4.25)	3.42(2.73, 4.12)	3.30(2.38, 4.22)	2.56(2.02, 3.10)	2.21(1.63, 2.79)	2.63(1.75, 3.52)	2.44(1.79, 3.09)	2.56(1.90, 3.22)	2.21(1.88, 2.55)	<0.001	-1.35(-2.85, 0.15)	0.003	-1.29(-2.48, -0.09)
	Meats, mg	3.11(2.77, 3.45)	2.92(2.61, 3.23)	2.90(2.68, 3.13)	3.12(2.97, 3.27)	2.99(2.79, 3.18)	2.66(2.51, 2.81)	2.69(2.49, 2.89)	2.50(2.31, 2.69)	2.41(2.15, 2.66)	2.59(2.45, 2.73)	2.68(2.54, 2.82)	<0.001	-0.32(-0.76, 0.12)	<0.001	-0.12(-0.43, 0.19)
	Grains, mg	6.73(6.06, 7.39)	8.14(7.15, 9.12)	7.84(7.05, 8.63)	8.58(8.14, 9.03)	7.99(7.53, 8.44)	8.52(7.95, 9.09)	8.67(8.24, 9.10)	7.81(7.41, 8.20)	7.52(7.12, 7.92)	7.44(7.10, 7.78)	7.16(6.77, 7.55)	0.774	0.42(-0.37, 1.20)	0.002	-0.66(-1.55, 0.24)
	Milks, mg	0.38(0.31, 0.46)	0.48(0.28, 0.67)	0.34(0.28, 0.40)	0.48(0.26, 0.69)	0.31(0.25, 0.37)	0.39(0.29, 0.50)	0.25(0.21, 0.30)	0.25(0.21, 0.28)	0.28(0.25, 0.32)	0.24(0.20, 0.29)	0.25(0.21, 0.28)	<0.001	-0.15(-0.25, -0.05)	0.003	-0.11(-0.18, -0.04)
	Vegetables, mg	1.25(1.15, 1.36)	0.89(0.75, 1.04)	1.07(0.99, 1.15)	0.97(0.88, 1.06)	0.92(0.83, 1.01)	0.95(0.87, 1.04)	0.86(0.78, 0.95)	0.90(0.78, 1.02)	0.86(0.78, 0.94)	1.07(0.92, 1.23)	1.00(0.89, 1.12)	0.001	-0.25(-0.44, -0.06)	0.121	-0.08(-0.24, 0.08)
	Fruits, mg	0.38(0.26, 0.49)	0.45(0.38, 0.51)	0.39(0.30, 0.47)	0.44(0.36, 0.52)	0.28(0.24, 0.32)	0.30(0.27, 0.32)	0.29(0.25, 0.33)	0.27(0.24, 0.31)	0.29(0.25, 0.34)	0.24(0.20, 0.29)	0.22(0.19, 0.26)	<0.001	-0.16(-0.29, -0.04)	<0.001	-0.16(-0.25, -0.08)
	Beverages, mg	0.66(0.61, 0.71)	0.55(0.49, 0.61)	0.92(0.83, 1.00)	0.78(0.73, 0.84)	0.74(0.65, 0.83)	0.69(0.64, 0.74)	0.94(0.78, 1.11)	0.72(0.62, 0.83)	0.83(0.58, 1.08)	0.74(0.53, 0.95)	0.68(0.55, 0.81)	0.243	0.03(-0.13, 0.18)	0.413	-0.24(-0.39, -0.08)
	Nuts, mg	0.59(0.40, 0.77)	0.47(0.31, 0.64)	0.53(0.38, 0.69)	0.71(0.39, 1.03)	0.60(0.40, 0.81)	0.59(0.48, 0.69)	0.52(0.42, 0.61)	0.49(0.43, 0.56)	0.62(0.52, 0.72)	0.62(0.48, 0.76)	0.61(0.46, 0.76)	0.746	0.02(-0.21, 0.24)	0.347	-0.03(-0.23, 0.18)
	Eggs, mg	0.22(0.17, 0.26)	0.31(0.24, 0.38)	0.32(0.27, 0.37)	0.31(0.26, 0.37)	0.29(0.24, 0.34)	0.36(0.30, 0.43)	0.30(0.26, 0.34)	0.40(0.33, 0.47)	0.49(0.42, 0.56)	0.46(0.39, 0.54)	0.53(0.45, 0.61)	<0.001	0.30(0.20, 0.40)	<0.001	0.18(0.09, 0.27)
	Oils, mg	0.04(0.02, 0.05)	0.03(0.02, 0.05)	0.03(0.02, 0.04)	0.03(0.02, 0.04)	0.04(0.03, 0.04)	0.04(0.03, 0.04)	0.03(0.02, 0.04)	0.03(0.02, 0.04)	0.02(0.02, 0.03)	0.06(0.05, 0.07)	0.06(0.05, 0.06)	0.158	0.02(0.00, 0.04)	0.001	0.03(0.02, 0.04)
	35-49y
	DSs, mg	5.68(4.60, 6.76)	4.58(3.96, 5.20)	3.80(2.96, 4.64)	4.24(3.40, 5.08)	3.51(2.77, 4.25)	3.31(3.05, 3.57)	3.14(2.00, 4.27)	3.00(2.35, 3.66)	3.02(2.12, 3.91)	3.18(2.42, 3.95)	3.22(2.40, 4.03)	<0.001	-3.37(-4.79, -1.94)	0.029	-1.13(-2.45, 0.20)
	Meats, mg	2.99(2.73, 3.24)	3.10(2.79, 3.41)	2.84(2.70, 2.98)	3.13(2.86, 3.40)	3.10(2.92, 3.27)	2.82(2.51, 3.13)	2.51(2.35, 2.66)	2.42(2.23, 2.62)	2.46(2.25, 2.67)	2.74(2.54, 2.95)	2.81(2.63, 2.99)	<0.001	-0.11(-0.46, 0.23)	<0.001	-0.02(-0.25, 0.22)
	Grains, mg	6.79(6.21, 7.37)	7.38(6.85, 7.91)	7.64(6.96, 8.32)	7.88(7.49, 8.27)	7.75(7.20, 8.30)	8.14(7.68, 8.60)	7.95(7.42, 8.47)	7.72(7.24, 8.20)	7.45(6.79, 8.11)	6.96(6.29, 7.63)	6.36(5.93, 6.79)	0.362	-0.53(-1.27, 0.21)	0.001	-1.37(-2.20, -0.53)
	Milks, mg	0.70(0.35, 1.05)	0.43(0.35, 0.51)	0.46(0.30, 0.62)	0.49(0.41, 0.56)	0.37(0.31, 0.43)	0.39(0.32, 0.47)	0.28(0.25, 0.31)	0.28(0.25, 0.31)	0.30(0.26, 0.33)	0.26(0.22, 0.31)	0.26(0.23, 0.29)	0.002	-0.53(-1.02, -0.04)	<0.001	-0.17(-0.31, -0.03)
	Vegetables, mg	1.43(1.28, 1.57)	1.17(1.05, 1.29)	1.12(1.03, 1.20)	1.16(1.05, 1.27)	1.11(1.01, 1.21)	1.10(1.02, 1.18)	1.04(0.96, 1.13)	1.14(1.03, 1.25)	1.07(0.99, 1.15)	1.11(1.00, 1.21)	1.06(0.99, 1.13)	<0.001	-0.39(-0.58, -0.21)	0.251	-0.07(-0.19, 0.04)
	Fruits, mg	0.42(0.35, 0.48)	0.45(0.38, 0.52)	0.45(0.35, 0.54)	0.42(0.36, 0.48)	0.29(0.23, 0.34)	0.33(0.29, 0.36)	0.32(0.26, 0.38)	0.32(0.27, 0.36)	0.29(0.24, 0.35)	0.30(0.24, 0.35)	0.26(0.22, 0.30)	<0.001	-0.20(-0.28, -0.12)	<0.001	-0.22(-0.32, -0.12)
	Beverages, mg	0.76(0.70, 0.82)	0.61(0.57, 0.65)	0.88(0.80, 0.96)	0.86(0.80, 0.92)	0.81(0.73, 0.89)	0.81(0.74, 0.88)	0.94(0.82, 1.05)	0.65(0.57, 0.74)	0.85(0.63, 1.07)	0.63(0.52, 0.74)	0.72(0.64, 0.81)	0.464	-0.02(-0.12, 0.09)	0.066	-0.15(-0.27, -0.03)
	Nuts, mg	0.59(0.47, 0.71)	0.68(0.58, 0.78)	0.57(0.44, 0.69)	0.72(0.52, 0.93)	0.70(0.57, 0.84)	0.86(0.71, 1.00)	0.73(0.61, 0.85)	0.67(0.59, 0.76)	0.70(0.60, 0.81)	0.73(0.65, 0.82)	0.72(0.64, 0.80)	0.61	0.08(-0.05, 0.21)	0.75	0.09(-0.06, 0.25)
	Eggs, mg	0.28(0.23, 0.33)	0.31(0.24, 0.38)	0.34(0.28, 0.41)	0.35(0.30, 0.40)	0.41(0.35, 0.46)	0.35(0.30, 0.41)	0.41(0.35, 0.47)	0.39(0.35, 0.44)	0.36(0.28, 0.43)	0.44(0.36, 0.51)	0.57(0.48, 0.67)	<0.001	0.31(0.18, 0.43)	0.016	0.22(0.09, 0.34)
	Oils, mg	0.03(0.03, 0.04)	0.05(0.03, 0.06)	0.04(0.03, 0.05)	0.04(0.04, 0.05)	0.04(0.03, 0.04)	0.05(0.04, 0.05)	0.04(0.03, 0.05)	0.03(0.03, 0.04)	0.03(0.02, 0.04)	0.06(0.05, 0.07)	0.07(0.06, 0.08)	0.043	0.03(0.02, 0.04)	0.019	0.03(0.01, 0.04)
	50-64y
	DSs, mg	4.95(4.00, 5.89)	4.21(3.55, 4.86)	4.21(2.97, 5.44)	3.09(2.24, 3.94)	3.00(2.41, 3.60)	4.31(3.24, 5.39)	2.26(1.71, 2.82)	4.39(2.60, 6.19)	2.79(1.50, 4.07)	2.70(1.94, 3.47)	2.78(1.98, 3.59)	0.068	-1.85(-3.50, -0.19)	0.524	-0.97(-2.65, 0.71)
	Meats, mg	3.05(2.70, 3.40)	2.75(2.60, 2.91)	3.10(2.93, 3.28)	3.02(2.79, 3.24)	2.93(2.71, 3.16)	2.83(2.69, 2.98)	2.48(2.25, 2.71)	2.45(2.35, 2.56)	2.55(2.33, 2.78)	2.75(2.48, 3.01)	2.65(2.44, 2.87)	<0.001	-0.42(-0.91, 0.07)	<0.001	-0.42(-0.71, -0.14)
	Grains, mg	7.68(6.71, 8.65)	8.03(7.29, 8.78)	7.98(7.36, 8.61)	8.34(7.72, 8.95)	8.50(8.02, 8.99)	7.69(7.31, 8.07)	8.42(7.96, 8.87)	8.29(7.87, 8.72)	6.95(6.50, 7.41)	7.03(6.71, 7.34)	6.61(6.25, 6.96)	0.003	-1.02(-2.19, 0.15)	<0.001	-1.39(-2.14, -0.63)
	Milks, mg	0.37(0.32, 0.43)	0.53(0.37, 0.69)	0.47(0.40, 0.54)	0.38(0.28, 0.48)	0.38(0.31, 0.45)	0.52(0.35, 0.69)	0.31(0.28, 0.34)	0.30(0.27, 0.34)	0.35(0.30, 0.41)	0.31(0.27, 0.35)	0.31(0.27, 0.34)	0.001	-0.07(-0.15, 0.00)	0.003	-0.14(-0.23, -0.05)
	Vegetables, mg	1.49(1.37, 1.60)	1.35(1.20, 1.49)	1.34(1.25, 1.43)	1.31(1.20, 1.43)	1.29(1.17, 1.41)	1.33(1.20, 1.46)	1.43(1.12, 1.73)	1.10(1.00, 1.20)	1.01(0.94, 1.09)	1.23(1.06, 1.40)	1.21(1.09, 1.33)	<0.001	-0.27(-0.45, -0.09)	<0.001	-0.12(-0.28, 0.03)
	Fruits, mg	0.58(0.45, 0.71)	0.53(0.47, 0.59)	0.47(0.42, 0.52)	0.48(0.41, 0.55)	0.38(0.32, 0.43)	0.39(0.37, 0.42)	0.37(0.32, 0.41)	0.34(0.30, 0.38)	0.33(0.29, 0.37)	0.30(0.27, 0.34)	0.31(0.27, 0.34)	<0.001	-0.31(-0.46, -0.16)	<0.001	-0.18(-0.24, -0.12)
	Beverages, mg	0.78(0.72, 0.84)	0.55(0.50, 0.60)	0.74(0.70, 0.78)	0.76(0.73, 0.80)	0.73(0.67, 0.79)	0.71(0.66, 0.76)	0.82(0.76, 0.88)	0.89(0.70, 1.07)	0.78(0.61, 0.95)	0.65(0.60, 0.70)	0.68(0.62, 0.73)	0.105	-0.10(-0.20, 0.00)	0.632	-0.05(-0.13, 0.03)
	Nuts, mg	0.78(0.54, 1.02)	0.64(0.51, 0.77)	0.72(0.58, 0.87)	0.71(0.54, 0.88)	0.74(0.62, 0.85)	0.93(0.75, 1.11)	0.69(0.58, 0.81)	0.65(0.57, 0.73)	0.88(0.69, 1.06)	0.80(0.63, 0.97)	0.90(0.75, 1.06)	0.097	0.18(-0.12, 0.48)	0.227	0.19(-0.06, 0.44)
	Eggs, mg	0.37(0.30, 0.43)	0.34(0.27, 0.42)	0.44(0.37, 0.51)	0.38(0.31, 0.44)	0.39(0.34, 0.43)	0.35(0.31, 0.39)	0.40(0.36, 0.45)	0.43(0.38, 0.49)	0.43(0.36, 0.50)	0.41(0.37, 0.46)	0.52(0.46, 0.57)	0.001	0.17(0.06, 0.27)	0.027	0.07(-0.03, 0.17)
	Oils, mg	0.04(0.03, 0.05)	0.05(0.04, 0.05)	0.05(0.05, 0.06)	0.04(0.04, 0.05)	0.05(0.03, 0.06)	0.05(0.04, 0.06)	0.04(0.03, 0.04)	0.03(0.03, 0.04)	0.04(0.03, 0.05)	0.06(0.04, 0.08)	0.07(0.05, 0.08)	0.365	0.03(0.01, 0.05)	0.661	0.01(-0.01, 0.04)
	≥65y
	DSs, mg	4.31(3.31, 5.30)	4.79(3.87, 5.72)	4.98(4.11, 5.85)	3.79(3.10, 4.48)	4.26(3.27, 5.24)	4.25(3.49, 5.01)	3.21(2.55, 3.87)	4.65(3.36, 5.93)	3.11(2.41, 3.80)	4.25(3.00, 5.50)	4.30(3.24, 5.36)	0.187	-0.36(-2.20, 1.48)	0.402	-1.10(-2.72, 0.51)
	Meats, mg	2.92(2.68, 3.15)	2.86(2.68, 3.04)	2.85(2.72, 2.99)	2.76(2.57, 2.96)	2.74(2.59, 2.90)	2.67(2.51, 2.83)	2.58(2.41, 2.74)	2.47(2.35, 2.59)	2.49(2.28, 2.69)	2.53(2.36, 2.70)	2.60(2.46, 2.73)	<0.001	-0.27(-0.58, 0.03)	0.004	-0.21(-0.42, 0.01)
	Grains, mg	9.31(8.48, 10.13)	9.17(8.65, 9.69)	9.47(8.96, 9.98)	9.73(9.02, 10.43)	9.65(9.28, 10.01)	9.33(8.94, 9.71)	9.32(8.83, 9.81)	8.78(8.45, 9.11)	8.49(7.99, 8.99)	7.68(7.23, 8.13)	7.40(7.00, 7.80)	<0.001	-1.94(-3.23, -0.65)	<0.001	-2.01(-2.68, -1.35)
	Milks, mg	0.55(0.42, 0.67)	0.39(0.32, 0.45)	0.41(0.36, 0.46)	0.40(0.35, 0.45)	0.35(0.32, 0.38)	0.34(0.31, 0.37)	0.32(0.29, 0.35)	0.32(0.29, 0.35)	0.37(0.33, 0.41)	0.37(0.32, 0.42)	0.38(0.34, 0.42)	0.021	-0.13(-0.25, 0.00)	0.402	-0.04(-0.10, 0.03)
	Vegetables, mg	1.41(1.27, 1.56)	1.32(1.20, 1.43)	1.32(1.26, 1.38)	1.30(1.18, 1.43)	1.28(1.21, 1.35)	1.26(1.20, 1.32)	1.17(1.10, 1.24)	1.23(1.11, 1.35)	1.12(1.02, 1.22)	1.17(1.08, 1.27)	1.21(1.13, 1.28)	<0.001	-0.22(-0.38, -0.06)	<0.001	-0.15(-0.25, -0.04)
	Fruits, mg	0.69(0.62, 0.75)	0.65(0.59, 0.70)	0.63(0.59, 0.67)	0.66(0.60, 0.72)	0.46(0.42, 0.49)	0.48(0.46, 0.50)	0.43(0.38, 0.47)	0.43(0.39, 0.46)	0.40(0.37, 0.44)	0.46(0.37, 0.54)	0.39(0.34, 0.45)	<0.001	-0.36(-0.46, -0.26)	<0.001	-0.25(-0.32, -0.18)
	Beverages, mg	0.60(0.56, 0.65)	0.47(0.43, 0.52)	0.57(0.54, 0.59)	0.58(0.56, 0.61)	0.58(0.52, 0.63)	0.58(0.54, 0.63)	0.76(0.69, 0.84)	0.77(0.66, 0.89)	0.62(0.54, 0.71)	0.72(0.63, 0.82)	0.76(0.68, 0.84)	<0.001	0.15(0.04, 0.26)	<0.001	0.19(0.09, 0.28)
	Nuts, mg	0.74(0.62, 0.86)	0.64(0.51, 0.76)	0.80(0.70, 0.90)	0.73(0.62, 0.84)	0.84(0.78, 0.91)	0.82(0.68, 0.96)	0.72(0.58, 0.86)	0.70(0.62, 0.77)	0.75(0.62, 0.87)	0.77(0.62, 0.92)	0.75(0.64, 0.86)	0.484	-0.04(-0.23, 0.15)	0.17	-0.05(-0.20, 0.10)
	Eggs, mg	0.32(0.25, 0.38)	0.35(0.27, 0.42)	0.41(0.37, 0.45)	0.36(0.29, 0.43)	0.39(0.37, 0.41)	0.34(0.29, 0.39)	0.44(0.39, 0.49)	0.43(0.38, 0.47)	0.46(0.40, 0.52)	0.43(0.39, 0.47)	0.48(0.43, 0.54)	<0.001	0.16(0.06, 0.25)	0.002	0.07(-0.01, 0.16)
	Oils, mg	0.04(0.03, 0.04)	0.06(0.05, 0.07)	0.04(0.04, 0.05)	0.04(0.03, 0.04)	0.04(0.04, 0.05)	0.06(0.05, 0.06)	0.03(0.02, 0.04)	0.04(0.03, 0.05)	0.03(0.03, 0.04)	0.06(0.05, 0.08)	0.07(0.05, 0.08)	0.99	0.02(0.01, 0.03)	0.084	0.01(0.00, 0.02)
	Race/ethnicity
	Hispanic e
	DSs, mg	-	-	-	-	2.16(1.61, 2.71)	2.46(2.11, 2.80)	1.40(0.95, 1.84)	2.02(1.27, 2.77)	2.20(1.59, 2.81)	2.37(1.57, 3.18)	2.15(1.65, 2.64)	0.467	-0.34(-1.10, 0.43)	-	-
	Meats, mg	-	-	-	-	2.91(2.72, 3.10)	2.69(2.55, 2.84)	2.65(2.48, 2.83)	2.41(2.21, 2.62)	2.36(2.24, 2.48)	2.47(2.32, 2.63)	2.59(2.43, 2.75)	<0.001	-0.42(-0.68, -0.17)	-	-
	Grains, mg	-	-	-	-	8.11(7.68, 8.55)	8.06(7.62, 8.50)	9.01(8.43, 9.59)	8.34(7.73, 8.95)	7.94(7.48, 8.39)	7.53(7.02, 8.04)	7.12(6.66, 7.58)	0.001	-1.01(-1.59, -0.43)	-	-
	Milks, mg	-	-	-	-	0.26(0.23, 0.28)	0.30(0.25, 0.35)	0.22(0.19, 0.26)	0.23(0.19, 0.26)	0.26(0.23, 0.29)	0.22(0.19, 0.25)	0.22(0.19, 0.25)	0.006	-0.05(-0.10, -0.01)	-	-
	Vegetables, mg	-	-	-	-	0.82(0.77, 0.88)	0.83(0.78, 0.88)	0.82(0.70, 0.94)	0.91(0.79, 1.02)	0.79(0.73, 0.85)	1.00(0.88, 1.11)	0.91(0.84, 0.98)	0.467	0.05(-0.06, 0.16)	-	-
	Fruits, mg	-	-	-	-	0.37(0.34, 0.40)	0.39(0.34, 0.43)	0.35(0.31, 0.39)	0.39(0.35, 0.44)	0.37(0.34, 0.41)	0.40(0.34, 0.45)	0.35(0.30, 0.39)	0.585	-0.03(-0.08, 0.03)	-	-
	Beverages, mg	-	-	-	-	0.64(0.58, 0.69)	0.72(0.64, 0.79)	0.97(0.68, 1.27)	0.65(0.46, 0.84)	0.62(0.55, 0.69)	0.73(0.45, 1.00)	0.69(0.50, 0.88)	0.681	0.06(-0.15, 0.26)	-	-
	Nuts, mg	-	-	-	-	0.88(0.70, 1.06)	1.01(0.91, 1.11)	0.91(0.76, 1.06)	0.91(0.77, 1.05)	0.84(0.71, 0.98)	0.91(0.74, 1.07)	0.85(0.73, 0.96)	0.444	-0.04(-0.26, 0.18)	-	-
	Eggs, mg	-	-	-	-	0.49(0.39, 0.59)	0.50(0.40, 0.60)	0.47(0.39, 0.55)	0.43(0.39, 0.48)	0.49(0.44, 0.55)	0.56(0.49, 0.63)	0.72(0.61, 0.83)	0.006	0.25(0.11, 0.39)	-	-
	Oils, mg	-	-	-	-	0.02(0.01, 0.02)	0.03(0.02, 0.03)	0.02(0.01, 0.03)	0.03(0.02, 0.04)	0.02(0.01, 0.02)	0.05(0.04, 0.06)	0.05(0.05, 0.06)	<0.001	0.03(0.02, 0.04)	-	-
	Non-Hispanic white
	DSs, mg	5.19(4.56, 5.82)	4.91(4.43, 5.39)	4.45(3.47, 5.42)	3.99(3.42, 4.56)	3.93(3.58, 4.28)	3.88(3.43, 4.32)	2.98(2.37, 3.60)	4.32(3.40, 5.24)	2.80(2.23, 3.36)	3.26(2.69, 3.84)	3.27(2.75, 3.79)	<0.001	-2.18(-3.00, -1.36)	0.001	-1.47(-2.58, -0.37)
	Meats, mg	2.93(2.74, 3.11)	2.83(2.62, 3.04)	2.85(2.73, 2.97)	2.92(2.76, 3.08)	2.92(2.80, 3.04)	2.70(2.53, 2.86)	2.47(2.32, 2.62)	2.40(2.29, 2.50)	2.40(2.23, 2.57)	2.70(2.51, 2.88)	2.70(2.52, 2.87)	<0.001	-0.17(-0.40, 0.07)	<0.001	-0.10(-0.34, 0.13)
	Grains, mg	7.74(7.05, 8.44)	8.25(7.74, 8.76)	8.39(7.87, 8.90)	8.82(8.53, 9.11)	8.53(8.10, 8.96)	8.49(8.17, 8.81)	8.64(8.27, 9.01)	8.12(7.77, 8.47)	7.63(7.36, 7.91)	7.28(6.93, 7.63)	6.87(6.59, 7.15)	<0.001	-1.02(-1.81, -0.24)	<0.001	-1.55(-2.16, -0.95)
	Milks, mg	0.52(0.44, 0.60)	0.51(0.39, 0.64)	0.47(0.41, 0.54)	0.49(0.40, 0.58)	0.39(0.35, 0.43)	0.48(0.41, 0.54)	0.32(0.30, 0.34)	0.32(0.29, 0.35)	0.36(0.33, 0.39)	0.33(0.29, 0.36)	0.33(0.30, 0.36)	<0.001	-0.21(-0.30, -0.11)	<0.001	-0.16(-0.26, -0.07)
	Vegetables, mg	1.51(1.40, 1.62)	1.20(1.09, 1.32)	1.25(1.19, 1.31)	1.24(1.17, 1.30)	1.19(1.11, 1.26)	1.24(1.16, 1.31)	1.20(1.03, 1.37)	1.12(1.04, 1.20)	1.02(0.96, 1.09)	1.17(1.05, 1.29)	1.16(1.07, 1.24)	<0.001	-0.39(-0.55, -0.23)	<0.001	-0.13(-0.26, 0.00)
	Fruits, mg	0.46(0.37, 0.56)	0.49(0.44, 0.55)	0.45(0.39, 0.52)	0.46(0.41, 0.51)	0.33(0.28, 0.38)	0.37(0.34, 0.39)	0.34(0.30, 0.39)	0.32(0.29, 0.35)	0.31(0.27, 0.35)	0.30(0.24, 0.35)	0.27(0.23, 0.31)	<0.001	-0.24(-0.35, -0.14)	<0.001	-0.20(-0.28, -0.12)
	Beverages, mg	0.73(0.69, 0.77)	0.56(0.52, 0.61)	0.81(0.76, 0.86)	0.79(0.77, 0.82)	0.78(0.73, 0.84)	0.73(0.68, 0.77)	0.90(0.85, 0.94)	0.83(0.73, 0.93)	0.83(0.69, 0.97)	0.71(0.60, 0.83)	0.75(0.66, 0.84)	0.004	0.02(-0.08, 0.11)	0.895	-0.06(-0.17, 0.04)
	Nuts, mg	0.59(0.48, 0.69)	0.55(0.49, 0.62)	0.63(0.54, 0.72)	0.72(0.58, 0.85)	0.70(0.60, 0.80)	0.76(0.69, 0.83)	0.60(0.50, 0.70)	0.55(0.50, 0.61)	0.71(0.59, 0.84)	0.67(0.56, 0.78)	0.70(0.62, 0.77)	0.542	0.07(-0.07, 0.21)	0.563	0.05(-0.09, 0.19)
	Eggs, mg	0.27(0.24, 0.31)	0.30(0.27, 0.33)	0.35(0.30, 0.40)	0.33(0.28, 0.38)	0.34(0.31, 0.37)	0.32(0.29, 0.35)	0.36(0.33, 0.40)	0.40(0.35, 0.45)	0.43(0.39, 0.47)	0.41(0.36, 0.47)	0.49(0.44, 0.55)	<0.001	0.23(0.15, 0.30)	<0.001	0.14(0.06, 0.21)
	Oils, mg	0.04(0.03, 0.05)	0.05(0.04, 0.06)	0.05(0.04, 0.05)	0.04(0.04, 0.05)	0.05(0.04, 0.05)	0.06(0.05, 0.06)	0.04(0.03, 0.04)	0.04(0.03, 0.04)	0.04(0.03, 0.04)	0.07(0.05, 0.08)	0.07(0.06, 0.08)	0.525	0.02(0.01, 0.04)	0.213	0.02(0.01, 0.03)
	Non-Hispanic black
	DSs, mg	2.99(2.17, 3.80)	3.01(2.05, 3.97)	2.11(1.46, 2.76)	2.82(2.21, 3.43)	2.33(1.62, 3.04)	3.72(2.49, 4.95)	2.21(1.73, 2.70)	2.63(2.21, 3.05)	3.97(2.26, 5.69)	3.71(2.15, 5.27)	3.75(2.73, 4.77)	0.222	0.33(-0.91, 1.57)	0.073	1.19(-0.12, 2.50)
	Meats, mg	3.62(3.27, 3.97)	3.51(3.25, 3.76)	3.39(3.14, 3.64)	3.49(3.21, 3.78)	3.34(3.12, 3.56)	3.06(2.88, 3.23)	3.01(2.82, 3.19)	2.90(2.73, 3.07)	2.98(2.81, 3.15)	2.88(2.69, 3.08)	2.94(2.77, 3.11)	<0.001	-0.53(-0.91, -0.15)	<0.001	-0.47(-0.79, -0.15)
	Grains, mg	6.67(5.97, 7.37)	6.98(6.04, 7.91)	6.69(6.17, 7.22)	7.27(6.86, 7.69)	7.17(6.82, 7.53)	7.67(7.07, 8.26)	7.14(6.72, 7.56)	7.37(7.05, 7.68)	6.67(6.32, 7.03)	6.89(6.32, 7.45)	6.37(5.97, 6.77)	0.543	-0.28(-1.21, 0.65)	0.032	-0.31(-0.97, 0.36)
	Milks, mg	0.25(0.21, 0.29)	0.27(0.18, 0.37)	0.23(0.19, 0.27)	0.27(0.21, 0.33)	0.26(0.22, 0.30)	0.24(0.22, 0.26)	0.20(0.18, 0.23)	0.19(0.17, 0.21)	0.22(0.19, 0.25)	0.24(0.21, 0.27)	0.23(0.20, 0.25)	0.004	-0.05(-0.10, 0.00)	0.025	-0.02(-0.07, 0.04)
	Vegetables, mg	1.12(1.01, 1.22)	1.05(0.93, 1.18)	1.10(1.01, 1.19)	1.02(0.93, 1.11)	1.08(1.01, 1.14)	0.95(0.88, 1.02)	1.05(0.97, 1.14)	0.99(0.89, 1.08)	1.00(0.93, 1.06)	1.07(0.94, 1.20)	1.05(0.95, 1.14)	0.067	-0.09(-0.23, 0.06)	0.352	-0.07(-0.20, 0.07)
	Fruits, mg	0.59(0.44, 0.73)	0.49(0.38, 0.61)	0.52(0.46, 0.58)	0.53(0.47, 0.58)	0.33(0.29, 0.36)	0.33(0.30, 0.35)	0.31(0.26, 0.35)	0.29(0.26, 0.31)	0.30(0.26, 0.35)	0.30(0.24, 0.35)	0.26(0.23, 0.29)	<0.001	-0.37(-0.55, -0.18)	<0.001	-0.26(-0.34, -0.19)
	Beverages, mg	0.75(0.68, 0.83)	0.55(0.52, 0.58)	0.78(0.70, 0.85)	0.66(0.62, 0.71)	0.62(0.57, 0.66)	0.65(0.61, 0.69)	0.78(0.68, 0.88)	0.63(0.56, 0.70)	0.73(0.53, 0.94)	0.56(0.49, 0.63)	0.60(0.54, 0.67)	0.804	-0.14(-0.25, -0.02)	0.42	-0.17(-0.29, -0.06)
	Nuts, mg	0.49(0.33, 0.64)	0.59(0.42, 0.75)	0.44(0.36, 0.52)	0.53(0.36, 0.69)	0.50(0.41, 0.59)	0.57(0.44, 0.70)	0.51(0.38, 0.64)	0.42(0.35, 0.49)	0.44(0.34, 0.54)	0.52(0.38, 0.66)	0.50(0.41, 0.58)	0.486	0.08(-0.11, 0.26)	0.711	0.11(-0.03, 0.25)
	Eggs, mg	0.31(0.24, 0.37)	0.34(0.26, 0.43)	0.40(0.36, 0.45)	0.39(0.32, 0.46)	0.41(0.34, 0.47)	0.42(0.38, 0.47)	0.42(0.36, 0.48)	0.44(0.40, 0.48)	0.42(0.35, 0.48)	0.42(0.39, 0.45)	0.50(0.44, 0.55)	0.003	0.17(0.07, 0.27)	0.059	0.07(0.00, 0.14)
	Oils, mg	0.03(0.02, 0.04)	0.03(0.02, 0.04)	0.03(0.03, 0.04)	0.03(0.02, 0.04)	0.04(0.03, 0.05)	0.03(0.02, 0.04)	0.03(0.02, 0.03)	0.03(0.03, 0.04)	0.03(0.03, 0.04)	0.06(0.06, 0.07)	0.07(0.06, 0.08)	0.003	0.03(0.01, 0.05)	<0.001	0.03(0.02, 0.05)
	Education level
	Less than high school graduate
	DSs, mg	2.98(2.43, 3.54)	2.62(1.93, 3.31)	2.03(1.74, 2.32)	2.22(1.72, 2.72)	2.63(1.67, 3.60)	2.81(2.02, 3.60)	1.57(1.07, 2.06)	2.37(1.16, 3.58)	2.24(1.40, 3.07)	2.44(1.78, 3.11)	2.85(2.37, 3.33)	0.69	-0.43(-1.21, 0.35)	0.343	0.63(-0.09, 1.36)
	Meats, mg	3.22(2.93, 3.50)	3.19(2.91, 3.47)	3.13(3.04, 3.23)	3.17(2.91, 3.43)	3.00(2.81, 3.20)	2.90(2.72, 3.08)	2.71(2.48, 2.93)	2.64(2.49, 2.78)	2.63(2.31, 2.95)	2.63(2.37, 2.88)	2.71(2.50, 2.93)	<0.001	-0.32(-0.68, 0.03)	<0.001	-0.37(-0.66, -0.07)
	Grains, mg	7.04(6.38, 7.70)	7.27(6.51, 8.02)	8.04(7.27, 8.80)	7.92(7.13, 8.71)	7.85(7.40, 8.31)	7.91(7.50, 8.32)	8.44(7.85, 9.02)	8.32(7.65, 9.00)	7.87(7.43, 8.31)	7.66(6.96, 8.37)	7.01(6.44, 7.58)	0.369	-0.27(-1.21, 0.67)	0.391	-1.05(-2.06, -0.03)
	Milks, mg	0.34(0.29, 0.39)	0.30(0.25, 0.36)	0.30(0.24, 0.36)	0.28(0.24, 0.33)	0.27(0.23, 0.30)	0.28(0.23, 0.32)	0.24(0.19, 0.30)	0.23(0.19, 0.27)	0.29(0.22, 0.36)	0.21(0.17, 0.26)	0.23(0.19, 0.27)	0.016	-0.10(-0.17, -0.03)	0.367	-0.06(-0.14, 0.02)
	Vegetables, mg	1.21(1.06, 1.35)	0.95(0.86, 1.05)	0.98(0.92, 1.05)	1.00(0.87, 1.13)	0.92(0.82, 1.01)	0.96(0.87, 1.05)	0.86(0.78, 0.94)	0.82(0.74, 0.90)	0.77(0.69, 0.85)	0.89(0.77, 1.01)	0.91(0.79, 1.03)	<0.001	-0.24(-0.46, -0.02)	0.025	-0.03(-0.18, 0.13)
	Fruits, mg	0.44(0.34, 0.54)	0.41(0.34, 0.47)	0.49(0.42, 0.56)	0.46(0.41, 0.52)	0.29(0.25, 0.32)	0.30(0.27, 0.32)	0.28(0.23, 0.32)	0.31(0.28, 0.34)	0.33(0.29, 0.37)	0.32(0.26, 0.37)	0.29(0.24, 0.33)	<0.001	-0.19(-0.31, -0.07)	<0.001	-0.21(-0.29, -0.12)
	Beverages, mg	0.69(0.63, 0.75)	0.50(0.47, 0.53)	0.72(0.68, 0.75)	0.72(0.69, 0.76)	0.68(0.59, 0.77)	0.73(0.66, 0.79)	0.93(0.68, 1.17)	0.57(0.48, 0.67)	0.59(0.49, 0.69)	0.59(0.45, 0.74)	0.59(0.49, 0.68)	0.581	-0.07(-0.18, 0.05)	0.045	-0.13(-0.25, -0.01)
	Nuts, mg	0.81(0.64, 0.97)	0.69(0.56, 0.83)	0.59(0.50, 0.67)	0.76(0.64, 0.88)	0.84(0.53, 1.14)	0.81(0.68, 0.95)	0.66(0.51, 0.80)	0.77(0.64, 0.91)	0.56(0.46, 0.66)	0.91(0.62, 1.20)	0.82(0.63, 1.02)	0.349	-0.06(-0.37, 0.25)	0.576	0.16(-0.10, 0.41)
	Eggs, mg	0.37(0.33, 0.41)	0.39(0.32, 0.46)	0.42(0.37, 0.47)	0.41(0.36, 0.45)	0.46(0.40, 0.53)	0.40(0.32, 0.48)	0.45(0.40, 0.50)	0.45(0.38, 0.51)	0.45(0.40, 0.50)	0.47(0.35, 0.59)	0.54(0.44, 0.64)	0.039	0.15(0.03, 0.28)	0.29	0.09(-0.03, 0.22)
	Oils, mg	0.02(0.02, 0.03)	0.03(0.02, 0.04)	0.02(0.02, 0.03)	0.02(0.01, 0.03)	0.02(0.02, 0.03)	0.03(0.02, 0.04)	0.02(0.02, 0.03)	0.02(0.02, 0.03)	0.02(0.01, 0.02)	0.04(0.03, 0.04)	0.04(0.04, 0.05)	0.008	0.02(0.01, 0.03)	<0.001	0.02(0.02, 0.03)
	High school or equivalent
	DSs, mg	3.63(3.14, 4.13)	4.30(3.67, 4.93)	3.44(2.94, 3.94)	3.29(2.88, 3.70)	2.56(2.07, 3.05)	3.38(2.60, 4.17)	2.23(1.46, 2.99)	2.78(2.07, 3.49)	2.65(1.77, 3.52)	2.40(1.83, 2.97)	2.44(2.01, 2.88)	<0.001	-1.22(-1.97, -0.48)	0.004	-1.06(-1.89, -0.23)
	Meats, mg	3.27(3.02, 3.51)	2.93(2.68, 3.18)	2.95(2.76, 3.15)	3.06(2.84, 3.28)	3.20(2.95, 3.46)	2.94(2.75, 3.12)	2.68(2.49, 2.88)	2.63(2.44, 2.83)	2.63(2.50, 2.76)	2.94(2.72, 3.16)	2.85(2.67, 3.03)	<0.001	-0.45(-0.78, -0.13)	0.001	-0.15(-0.43, 0.13)
	Grains, mg	6.93(6.28, 7.57)	8.19(7.22, 9.16)	7.81(7.26, 8.37)	8.48(8.10, 8.86)	7.89(7.41, 8.36)	8.04(7.68, 8.40)	8.27(7.83, 8.70)	8.11(7.70, 8.53)	7.30(6.64, 7.97)	7.41(6.99, 7.83)	7.09(6.75, 7.43)	0.324	0.28(-0.59, 1.15)	0.002	-0.61(-1.30, 0.07)
	Milks, mg	0.60(0.19, 1.01)	0.30(0.25, 0.36)	0.43(0.28, 0.57)	0.42(0.34, 0.50)	0.30(0.26, 0.35)	0.50(0.32, 0.68)	0.28(0.24, 0.31)	0.26(0.23, 0.29)	0.29(0.22, 0.35)	0.26(0.24, 0.28)	0.26(0.23, 0.29)	0.081	-0.38(-0.93, 0.16)	0.003	-0.15(-0.29, -0.01)
	Vegetables, mg	1.35(1.23, 1.47)	1.07(0.95, 1.19)	1.11(1.04, 1.19)	1.11(1.01, 1.21)	1.11(1.07, 1.14)	1.03(0.98, 1.07)	0.99(0.89, 1.09)	0.95(0.83, 1.06)	0.91(0.80, 1.03)	0.98(0.85, 1.11)	0.96(0.87, 1.05)	<0.001	-0.38(-0.55, -0.21)	0.001	-0.17(-0.29, -0.04)
	Fruits, mg	0.42(0.36, 0.48)	0.43(0.37, 0.49)	0.40(0.34, 0.47)	0.40(0.34, 0.47)	0.30(0.27, 0.34)	0.30(0.26, 0.33)	0.28(0.23, 0.34)	0.26(0.23, 0.30)	0.27(0.24, 0.30)	0.25(0.22, 0.28)	0.23(0.21, 0.26)	<0.001	-0.22(-0.29, -0.16)	<0.001	-0.19(-0.26, -0.12)
	Beverages, mg	0.70(0.68, 0.72)	0.55(0.50, 0.60)	0.84(0.74, 0.93)	0.77(0.72, 0.82)	0.74(0.69, 0.79)	0.74(0.67, 0.82)	0.84(0.68, 0.99)	0.71(0.63, 0.79)	0.65(0.52, 0.79)	0.74(0.54, 0.93)	0.72(0.59, 0.85)	0.428	0.04(-0.14, 0.22)	0.309	-0.08(-0.25, 0.09)
	Nuts, mg	0.49(0.26, 0.72)	0.60(0.44, 0.76)	0.62(0.51, 0.73)	0.49(0.31, 0.68)	0.53(0.44, 0.62)	0.59(0.49, 0.70)	0.48(0.41, 0.54)	0.47(0.39, 0.54)	0.54(0.47, 0.61)	0.51(0.42, 0.60)	0.56(0.47, 0.64)	0.192	0.02(-0.21, 0.25)	0.121	-0.13(-0.27, 0.02)
	Eggs, mg	0.31(0.21, 0.41)	0.35(0.31, 0.38)	0.36(0.32, 0.39)	0.29(0.22, 0.37)	0.38(0.34, 0.42)	0.32(0.28, 0.37)	0.43(0.35, 0.51)	0.33(0.29, 0.37)	0.43(0.38, 0.49)	0.45(0.38, 0.53)	0.58(0.49, 0.67)	<0.001	0.25(0.11, 0.39)	<0.001	0.18(0.07, 0.29)
	Oils, mg	0.03(0.02, 0.04)	0.04(0.03, 0.05)	0.04(0.03, 0.04)	0.03(0.03, 0.04)	0.04(0.03, 0.04)	0.04(0.04, 0.05)	0.04(0.02, 0.06)	0.03(0.02, 0.03)	0.03(0.02, 0.04)	0.05(0.04, 0.06)	0.05(0.04, 0.06)	0.165	0.02(0.00, 0.03)	0.1	0.01(0.00, 0.02)
	College or above
	DSs, mg	6.04(5.04, 7.05)	5.02(4.52, 5.52)	4.89(3.97, 5.81)	4.24(3.60, 4.87)	4.17(3.74, 4.60)	3.84(3.18, 4.49)	3.06(2.45, 3.66)	4.18(3.32, 5.04)	2.99(2.42, 3.56)	3.55(2.99, 4.11)	3.39(2.87, 3.91)	<0.001	-2.78(-3.98, -1.58)	0.001	-1.61(-2.75, -0.47)
	Meats, mg	2.80(2.50, 3.11)	2.85(2.62, 3.09)	2.84(2.69, 3.00)	2.98(2.81, 3.14)	2.84(2.72, 2.95)	2.64(2.47, 2.80)	2.49(2.35, 2.63)	2.36(2.25, 2.47)	2.40(2.26, 2.53)	2.53(2.42, 2.65)	2.61(2.47, 2.75)	<0.001	-0.18(-0.50, 0.13)	<0.001	-0.19(-0.40, 0.01)
	Grains, mg	7.82(7.24, 8.40)	8.21(7.63, 8.79)	8.29(7.73, 8.86)	8.72(8.35, 9.08)	8.72(8.39, 9.05)	8.59(8.25, 8.92)	8.63(8.37, 8.88)	8.05(7.70, 8.41)	7.58(7.32, 7.84)	7.13(6.81, 7.45)	6.75(6.49, 7.01)	<0.001	-1.10(-1.78, -0.43)	<0.001	-1.57(-2.21, -0.93)
	Milks, mg	0.55(0.45, 0.64)	0.58(0.41, 0.74)	0.45(0.40, 0.51)	0.49(0.40, 0.59)	0.40(0.36, 0.45)	0.43(0.39, 0.47)	0.30(0.28, 0.32)	0.31(0.28, 0.34)	0.34(0.31, 0.37)	0.32(0.28, 0.36)	0.32(0.29, 0.35)	<0.001	-0.22(-0.33, -0.12)	<0.001	-0.13(-0.20, -0.06)
	Vegetables, mg	1.49(1.37, 1.61)	1.26(1.14, 1.39)	1.31(1.26, 1.35)	1.25(1.18, 1.33)	1.23(1.16, 1.30)	1.26(1.18, 1.34)	1.25(1.08, 1.41)	1.19(1.13, 1.26)	1.09(1.02, 1.15)	1.27(1.16, 1.37)	1.22(1.15, 1.29)	<0.001	-0.28(-0.43, -0.13)	0.001	-0.09(-0.19, 0.01)
	Fruits, mg	0.55(0.44, 0.65)	0.56(0.50, 0.62)	0.49(0.43, 0.56)	0.53(0.48, 0.58)	0.37(0.33, 0.41)	0.41(0.39, 0.43)	0.38(0.34, 0.42)	0.36(0.33, 0.39)	0.34(0.31, 0.38)	0.35(0.31, 0.40)	0.32(0.28, 0.35)	<0.001	-0.26(-0.37, -0.15)	<0.001	-0.20(-0.27, -0.12)
	Beverages, mg	0.72(0.67, 0.77)	0.58(0.54, 0.62)	0.81(0.76, 0.85)	0.78(0.74, 0.81)	0.74(0.69, 0.79)	0.69(0.65, 0.74)	0.87(0.82, 0.92)	0.82(0.74, 0.91)	0.85(0.68, 1.03)	0.68(0.60, 0.76)	0.72(0.65, 0.79)	0.004	0.01(-0.09, 0.11)	0.556	-0.07(-0.16, 0.02)
	Nuts, mg	0.67(0.54, 0.80)	0.58(0.47, 0.68)	0.67(0.58, 0.76)	0.80(0.63, 0.98)	0.75(0.67, 0.83)	0.87(0.79, 0.96)	0.72(0.63, 0.81)	0.64(0.59, 0.70)	0.84(0.70, 0.97)	0.80(0.71, 0.89)	0.82(0.73, 0.91)	0.036	0.11(-0.03, 0.24)	0.757	0.11(0.01, 0.22)
	Eggs, mg	0.24(0.18, 0.29)	0.29(0.26, 0.32)	0.36(0.30, 0.43)	0.36(0.30, 0.41)	0.33(0.28, 0.37)	0.35(0.31, 0.39)	0.35(0.32, 0.38)	0.43(0.37, 0.50)	0.43(0.40, 0.47)	0.42(0.38, 0.47)	0.50(0.46, 0.54)	<0.001	0.26(0.18, 0.33)	<0.001	0.12(0.04, 0.21)
	Oils, mg	0.05(0.04, 0.05)	0.05(0.04, 0.07)	0.05(0.04, 0.06)	0.04(0.04, 0.05)	0.05(0.04, 0.06)	0.06(0.05, 0.06)	0.04(0.03, 0.04)	0.04(0.03, 0.04)	0.04(0.03, 0.04)	0.07(0.06, 0.08)	0.07(0.07, 0.08)	0.153	0.03(0.02, 0.04)	0.023	0.02(0.01, 0.03)
	Ratio of family income to poverty level
	<1.30
	DSs, mg	2.59(1.59, 3.59)	2.81(2.02, 3.61)	2.76(1.95, 3.57)	2.83(2.18, 3.49)	2.17(1.52, 2.82)	2.74(2.09, 3.39)	2.15(1.55, 2.76)	2.95(1.91, 3.99)	2.67(1.85, 3.48)	2.22(1.55, 2.89)	2.26(1.77, 2.76)	0.586	-0.24(-1.37, 0.89)	0.629	-0.60(-1.73, 0.52)
	Meats, mg	2.99(2.66, 3.31)	3.19(2.88, 3.49)	2.76(2.49, 3.03)	3.08(2.94, 3.22)	2.97(2.79, 3.15)	2.83(2.71, 2.95)	2.67(2.47, 2.86)	2.51(2.37, 2.64)	2.59(2.43, 2.75)	2.60(2.37, 2.84)	2.60(2.39, 2.81)	<0.001	-0.41(-0.81, -0.02)	0.001	-0.14(-0.47, 0.19)
	Grains, mg	6.95(6.47, 7.43)	7.37(6.55, 8.18)	7.60(7.25, 7.94)	8.02(7.47, 8.57)	7.65(7.21, 8.08)	8.03(7.47, 8.58)	8.57(7.99, 9.15)	8.11(7.62, 8.60)	7.69(7.18, 8.20)	7.23(6.92, 7.54)	7.23(6.84, 7.62)	0.127	0.37(-0.35, 1.10)	0.266	-0.43(-0.98, 0.12)
	Milks, mg	0.35(0.27, 0.43)	0.41(0.13, 0.69)	0.35(0.27, 0.43)	0.37(0.27, 0.47)	0.30(0.23, 0.38)	0.36(0.29, 0.43)	0.25(0.22, 0.28)	0.26(0.23, 0.28)	0.28(0.23, 0.34)	0.25(0.21, 0.29)	0.25(0.21, 0.29)	0.027	-0.10(-0.17, -0.02)	0.002	-0.09(-0.17, -0.02)
	Vegetables, mg	1.20(1.05, 1.35)	1.03(0.89, 1.18)	1.01(0.93, 1.09)	1.00(0.87, 1.12)	0.94(0.86, 1.03)	1.00(0.92, 1.08)	0.89(0.82, 0.96)	0.90(0.80, 1.00)	0.88(0.79, 0.96)	0.97(0.84, 1.09)	0.91(0.83, 0.99)	<0.001	-0.32(-0.50, -0.13)	0.001	-0.12(-0.23, -0.01)
	Fruits, mg	0.47(0.36, 0.57)	0.41(0.34, 0.48)	0.47(0.40, 0.54)	0.50(0.45, 0.55)	0.31(0.27, 0.34)	0.32(0.29, 0.34)	0.29(0.26, 0.32)	0.29(0.25, 0.32)	0.30(0.26, 0.34)	0.27(0.24, 0.30)	0.26(0.23, 0.28)	<0.001	-0.23(-0.35, -0.12)	<0.001	-0.23(-0.30, -0.16)
	Beverages, mg	0.63(0.57, 0.69)	0.49(0.43, 0.54)	0.81(0.76, 0.86)	0.74(0.67, 0.80)	0.70(0.62, 0.77)	0.75(0.69, 0.81)	0.92(0.74, 1.10)	0.75(0.66, 0.84)	0.62(0.53, 0.71)	0.59(0.52, 0.67)	0.60(0.55, 0.66)	0.109	0.00(-0.09, 0.08)	0.002	-0.19(-0.27, -0.11)
	Nuts, mg	0.62(0.50, 0.73)	0.62(0.43, 0.82)	0.73(0.62, 0.83)	0.64(0.49, 0.79)	0.78(0.50, 1.05)	0.68(0.57, 0.78)	0.60(0.48, 0.72)	0.58(0.50, 0.66)	0.65(0.52, 0.79)	0.77(0.52, 1.02)	0.72(0.54, 0.91)	0.858	0.15(-0.11, 0.40)	0.361	-0.04(-0.30, 0.22)
	Eggs, mg	0.28(0.24, 0.32)	0.38(0.32, 0.45)	0.42(0.35, 0.49)	0.39(0.33, 0.45)	0.39(0.34, 0.45)	0.38(0.33, 0.44)	0.37(0.30, 0.44)	0.41(0.36, 0.46)	0.47(0.41, 0.52)	0.46(0.35, 0.56)	0.50(0.43, 0.57)	<0.001	0.21(0.13, 0.30)	0.062	0.06(-0.04, 0.17)
	Oils, mg	0.02(0.02, 0.03)	0.03(0.02, 0.04)	0.02(0.02, 0.03)	0.03(0.02, 0.03)	0.02(0.02, 0.02)	0.03(0.02, 0.03)	0.02(0.02, 0.03)	0.03(0.02, 0.03)	0.03(0.02, 0.04)	0.05(0.04, 0.05)	0.05(0.05, 0.06)	0.001	0.03(0.02, 0.03)	<0.001	0.03(0.02, 0.03)
	1.30-3.49
	DSs, mg	4.46(3.94, 4.98)	4.26(3.74, 4.78)	4.03(3.10, 4.97)	3.16(2.78, 3.55)	3.15(2.57, 3.72)	3.57(2.93, 4.20)	2.37(1.85, 2.88)	3.09(2.47, 3.72)	2.99(2.44, 3.54)	3.54(2.15, 4.94)	3.59(2.62, 4.55)	0.001	-1.24(-2.34, -0.13)	0.38	-0.50(-1.86, 0.86)
	Meats, mg	3.08(2.81, 3.35)	2.95(2.76, 3.15)	2.98(2.85, 3.10)	3.06(2.89, 3.23)	2.99(2.79, 3.19)	2.91(2.77, 3.06)	2.61(2.46, 2.75)	2.57(2.44, 2.70)	2.50(2.31, 2.68)	2.68(2.52, 2.84)	2.68(2.56, 2.81)	<0.001	-0.38(-0.69, -0.07)	<0.001	-0.28(-0.49, -0.08)
	Grains, mg	7.38(6.51, 8.25)	7.72(7.24, 8.20)	8.18(7.71, 8.65)	8.53(8.30, 8.75)	8.42(8.01, 8.83)	8.25(7.85, 8.64)	8.26(7.84, 8.67)	8.08(7.55, 8.62)	7.53(7.13, 7.92)	7.76(7.26, 8.26)	7.28(6.86, 7.71)	0.11	-0.21(-1.19, 0.77)	<0.001	-0.89(-1.50, -0.27)
	Milks, mg	0.67(0.33, 1.01)	0.43(0.35, 0.51)	0.40(0.34, 0.47)	0.40(0.35, 0.45)	0.34(0.29, 0.38)	0.42(0.32, 0.52)	0.29(0.26, 0.33)	0.27(0.24, 0.29)	0.33(0.30, 0.37)	0.28(0.25, 0.30)	0.29(0.26, 0.32)	0.004	-0.48(-1.01, 0.04)	<0.001	-0.12(-0.19, -0.05)
	Vegetables, mg	1.27(1.11, 1.43)	1.08(0.98, 1.18)	1.17(1.09, 1.25)	1.16(1.05, 1.28)	1.08(1.02, 1.14)	1.17(1.09, 1.25)	1.02(0.93, 1.10)	1.05(0.97, 1.13)	0.94(0.90, 0.99)	1.16(1.04, 1.27)	1.10(1.01, 1.19)	<0.001	-0.19(-0.39, 0.00)	0.001	-0.09(-0.23, 0.04)
	Fruits, mg	0.46(0.35, 0.57)	0.50(0.43, 0.58)	0.47(0.39, 0.54)	0.47(0.41, 0.52)	0.34(0.29, 0.38)	0.34(0.31, 0.38)	0.31(0.27, 0.35)	0.31(0.29, 0.33)	0.28(0.25, 0.31)	0.28(0.24, 0.32)	0.27(0.23, 0.30)	<0.001	-0.24(-0.35, -0.12)	<0.001	-0.22(-0.30, -0.15)
	Beverages, mg	0.74(0.67, 0.81)	0.52(0.48, 0.56)	0.78(0.73, 0.84)	0.73(0.70, 0.77)	0.65(0.60, 0.70)	0.64(0.60, 0.68)	0.85(0.79, 0.92)	0.77(0.64, 0.90)	0.77(0.52, 1.02)	0.65(0.57, 0.72)	0.68(0.60, 0.76)	0.19	-0.07(-0.18, 0.04)	0.972	-0.10(-0.20, 0.00)
	Nuts, mg	0.56(0.42, 0.70)	0.58(0.46, 0.70)	0.61(0.50, 0.72)	0.68(0.52, 0.84)	0.63(0.52, 0.74)	0.75(0.64, 0.86)	0.64(0.53, 0.75)	0.62(0.56, 0.69)	0.67(0.57, 0.77)	0.64(0.54, 0.74)	0.64(0.54, 0.75)	0.713	0.04(-0.13, 0.21)	0.529	0.00(-0.13, 0.14)
	Eggs, mg	0.29(0.24, 0.34)	0.33(0.27, 0.38)	0.38(0.33, 0.43)	0.37(0.32, 0.42)	0.37(0.33, 0.41)	0.38(0.33, 0.43)	0.39(0.34, 0.45)	0.42(0.37, 0.46)	0.46(0.41, 0.51)	0.41(0.36, 0.46)	0.52(0.46, 0.59)	<0.001	0.24(0.15, 0.32)	<0.001	0.13(0.05, 0.21)
	Oils, mg	0.04(0.03, 0.04)	0.04(0.03, 0.05)	0.03(0.03, 0.04)	0.03(0.02, 0.04)	0.04(0.03, 0.04)	0.04(0.03, 0.05)	0.03(0.02, 0.04)	0.04(0.03, 0.04)	0.03(0.02, 0.04)	0.06(0.05, 0.06)	0.06(0.05, 0.06)	0.033	0.02(0.01, 0.03)	0.001	0.02(0.01, 0.03)
	≥3.50
	DSs, mg	5.97(4.97, 6.98)	5.14(4.44, 5.84)	4.60(3.97, 5.24)	4.52(3.54, 5.49)	3.82(3.39, 4.26)	4.03(3.14, 4.91)	3.24(2.27, 4.20)	4.63(3.41, 5.86)	2.78(1.86, 3.71)	2.94(2.27, 3.61)	2.84(2.24, 3.44)	<0.001	-3.30(-4.59, -2.01)	<0.001	-1.95(-2.87, -1.02)
	Meats, mg	2.94(2.69, 3.20)	2.80(2.56, 3.04)	2.93(2.76, 3.10)	2.97(2.75, 3.18)	2.98(2.85, 3.11)	2.64(2.39, 2.88)	2.42(2.25, 2.60)	2.33(2.16, 2.51)	2.37(2.20, 2.53)	2.66(2.46, 2.87)	2.71(2.52, 2.91)	<0.001	-0.15(-0.48, 0.19)	<0.001	-0.16(-0.44, 0.12)
	Grains, mg	7.73(6.77, 8.69)	8.47(7.63, 9.31)	8.37(7.69, 9.05)	8.65(8.26, 9.04)	8.58(8.08, 9.07)	8.51(8.01, 9.01)	8.69(8.24, 9.13)	8.18(7.76, 8.60)	7.51(7.04, 7.98)	6.86(6.51, 7.22)	6.49(6.18, 6.79)	<0.001	-1.38(-2.34, -0.42)	<0.001	-1.93(-2.68, -1.19)
	Milks, mg	0.48(0.39, 0.57)	0.49(0.38, 0.60)	0.48(0.37, 0.59)	0.50(0.36, 0.65)	0.38(0.34, 0.41)	0.44(0.37, 0.52)	0.31(0.29, 0.33)	0.32(0.29, 0.35)	0.34(0.29, 0.40)	0.33(0.28, 0.39)	0.33(0.28, 0.37)	<0.001	-0.16(-0.26, -0.07)	<0.001	-0.15(-0.26, -0.04)
	Vegetables, mg	1.59(1.47, 1.70)	1.29(1.16, 1.41)	1.31(1.23, 1.39)	1.26(1.20, 1.32)	1.27(1.18, 1.37)	1.23(1.13, 1.32)	1.38(1.09, 1.66)	1.22(1.14, 1.31)	1.13(1.05, 1.21)	1.25(1.11, 1.40)	1.23(1.13, 1.33)	<0.001	-0.37(-0.52, -0.22)	0.007	-0.10(-0.23, 0.03)
	Fruits, mg	0.52(0.42, 0.62)	0.54(0.49, 0.59)	0.47(0.40, 0.53)	0.50(0.43, 0.57)	0.34(0.30, 0.39)	0.39(0.36, 0.42)	0.40(0.34, 0.46)	0.37(0.32, 0.42)	0.36(0.32, 0.41)	0.37(0.30, 0.43)	0.33(0.29, 0.37)	<0.001	-0.25(-0.35, -0.14)	<0.001	-0.17(-0.24, -0.09)
	Beverages, mg	0.72(0.66, 0.79)	0.62(0.58, 0.67)	0.81(0.76, 0.86)	0.79(0.77, 0.82)	0.80(0.75, 0.85)	0.76(0.70, 0.81)	0.86(0.78, 0.95)	0.79(0.68, 0.90)	0.83(0.67, 1.00)	0.77(0.59, 0.96)	0.78(0.67, 0.90)	0.037	0.07(-0.09, 0.23)	0.747	-0.01(-0.15, 0.13)
	Nuts, mg	0.70(0.56, 0.83)	0.63(0.54, 0.73)	0.61(0.49, 0.73)	0.79(0.57, 1.00)	0.75(0.64, 0.85)	0.87(0.74, 0.99)	0.72(0.59, 0.85)	0.62(0.57, 0.67)	0.84(0.68, 0.99)	0.77(0.68, 0.86)	0.80(0.73, 0.87)	0.375	0.04(-0.12, 0.20)	0.799	0.14(0.00, 0.28)
	Eggs, mg	0.28(0.22, 0.34)	0.29(0.23, 0.35)	0.35(0.28, 0.41)	0.33(0.29, 0.37)	0.34(0.30, 0.39)	0.31(0.26, 0.36)	0.38(0.34, 0.42)	0.41(0.33, 0.50)	0.39(0.37, 0.42)	0.44(0.36, 0.52)	0.53(0.47, 0.59)	<0.001	0.26(0.16, 0.36)	<0.001	0.18(0.08, 0.28)
	Oils, mg	0.04(0.03, 0.06)	0.06(0.05, 0.07)	0.06(0.05, 0.07)	0.04(0.04, 0.05)	0.05(0.04, 0.06)	0.07(0.06, 0.07)	0.04(0.04, 0.05)	0.04(0.03, 0.04)	0.04(0.03, 0.04)	0.07(0.05, 0.09)	0.07(0.06, 0.09)	0.649	0.03(0.01, 0.04)	0.547	0.01(0.00, 0.03)
	Abbreviations: NHANES, National Health and Nutrition Examination Survey；FB,foods and beverages; DSs, Dietary supplements; Milks, Milk and milk products; Meats, Meat, poultry, fish and mixtures; Eggs, Eggs; Nuts, Legumes, nuts and seeds; Grains, Grain products; Fruits, Fruits; Vegetables, Vegetables; Oils, Fats, oils and salad dressings; Beverages, Sugar, sweeteners, and beverages.
	a Data were adjusted for NHANES survey weights.
	b Results were adjusted for gender, age, race/ethnicity, education level, and family income-to-poverty ratio.
	c 1999-2000 vs. 2017-March 2020，2007-2008 vs. 2017-March 2020 for Hispanic, and differences were adjusted for gender, age, race/ethnicity, education level, and family income when appropriate.
	d 2003-2004 vs. 2017-March 2020, and differences were adjusted for gender, age, race/ethnicity, education level, and family income when appropriate.
	e The Hispanic group was defined starting in 2007, so the Hispanic ethnic group was only analytically assessed from 2007 onward.
	f Data were adjusted for total energy intake to 2000 kcal/d using the residual method

## Sheet: Supplementary Table 7
	Supplementary Table 7. Trends in Estimated Percent/Absolute Intake of Magnesium From Nine Food Groups and Dietary Supplements by Sociodemographic Characteristics, 1999-2020.
		Survey-Weighted Mean (95% CI) a											1999-March 2020		2003-March 2020
		1999-2000(n=3745)	2001-2002(n=4171)	2003-2004(n=4085)	2005-2006(n=4059)	2007-2008(n=5155)	2009-2010(n=5505)	2011-2012(n=4584)	2013-2014(n=4789)	2015-2016(n=4798)	2017-2018(n=4503)	2017-March 2020(n=7332)	FDR for Trend b	Difference (95% CI) c	FDR for Trend b	Difference (95% CI) d
	Estimated propertion (FB + DSs)
	Gender
	Male
	DSs(%)	6.84(5.82, 7.86)	6.94(6.30, 7.58)	7.80(6.87, 8.72)	7.03(6.33, 7.73)	6.47(5.58, 7.35)	5.39(4.84, 5.94)	4.98(4.31, 5.65)	5.20(4.64, 5.77)	6.12(5.18, 7.06)	5.54(4.50, 6.59)	5.60(4.79, 6.41)	<0.001	-2.14(-3.52, -0.76)	<0.001	-2.64(-3.82, -1.46)
	Meats(%)	17.12(16.13, 18.11)	16.78(15.77, 17.79)	16.68(15.83, 17.53)	16.19(15.67, 16.71)	16.76(15.88, 17.65)	16.23(15.55, 16.91)	15.53(14.76, 16.31)	16.24(15.32, 17.15)	15.63(14.52, 16.74)	16.91(15.90, 17.92)	17.21(16.27, 18.15)	0.75	0.49(-1.22, 2.19)	0.703	0.86(-0.44, 2.16)
	Grains(%)	25.13(23.92, 26.34)	27.43(25.88, 28.99)	28.17(26.78, 29.55)	27.68(26.83, 28.53)	27.72(27.21, 28.22)	27.93(26.82, 29.05)	29.68(28.58, 30.78)	28.97(27.94, 30.00)	28.55(27.02, 30.08)	27.57(26.05, 29.10)	26.66(25.62, 27.70)	0.068	1.38(-0.21, 2.96)	0.528	-1.82(-3.62, -0.02)
	Milks(%)	11.13(10.28, 11.99)	10.75(10.23, 11.27)	9.82(9.12, 10.51)	9.13(8.40, 9.86)	8.66(8.14, 9.17)	9.35(8.74, 9.96)	7.85(7.34, 8.35)	7.95(7.53, 8.37)	7.62(7.12, 8.12)	7.39(6.63, 8.14)	7.19(6.60, 7.77)	<0.001	-3.61(-4.50, -2.72)	<0.001	-2.22(-3.00, -1.43)
	Vegetables(%)	12.38(11.70, 13.05)	11.55(10.65, 12.45)	11.34(10.88, 11.81)	10.81(10.05, 11.57)	10.63(10.24, 11.01)	10.07(9.56, 10.57)	10.44(9.78, 11.10)	10.12(9.47, 10.76)	9.64(8.95, 10.32)	10.08(9.48, 10.68)	9.98(9.49, 10.47)	<0.001	-2.27(-3.37, -1.16)	0.001	-1.19(-1.96, -0.43)
	Fruits(%)	5.45(4.75, 6.14)	5.88(5.37, 6.38)	5.30(4.70, 5.90)	5.30(4.86, 5.75)	5.51(5.03, 5.99)	5.80(5.51, 6.09)	5.50(5.08, 5.91)	5.31(4.92, 5.71)	5.05(4.68, 5.43)	4.96(4.46, 5.46)	4.98(4.59, 5.37)	<0.001	-0.92(-1.74, -0.11)	0.005	-0.57(-1.34, 0.20)
	Beverages(%)	15.07(14.23, 15.91)	13.99(12.92, 15.07)	13.26(12.64, 13.87)	16.62(15.81, 17.43)	16.69(16.03, 17.34)	17.14(16.32, 17.97)	17.91(16.95, 18.87)	18.04(17.06, 19.01)	19.01(17.66, 20.36)	18.59(17.28, 19.89)	18.76(17.85, 19.68)	<0.001	4.46(2.91, 6.00)	<0.001	5.91(4.63, 7.18)
	Nuts(%)	5.60(4.85, 6.35)	5.46(4.82, 6.10)	6.23(5.31, 7.15)	5.95(5.40, 6.50)	6.18(5.59, 6.78)	6.64(6.21, 7.07)	6.73(5.95, 7.50)	6.72(6.26, 7.18)	7.03(6.01, 8.04)	7.28(6.19, 8.37)	7.55(6.82, 8.28)	0.001	1.82(0.54, 3.09)	0.03	1.13(-0.23, 2.48)
	Eggs(%)	1.18(0.98, 1.38)	1.11(0.92, 1.29)	1.31(1.14, 1.48)	1.20(1.07, 1.33)	1.33(1.17, 1.49)	1.34(1.19, 1.49)	1.25(1.14, 1.36)	1.31(1.18, 1.45)	1.24(1.12, 1.36)	1.22(1.07, 1.36)	1.58(1.41, 1.74)	0.017	0.41(0.09, 0.72)	0.257	0.15(-0.08, 0.38)
	Oils(%)	0.10(0.08, 0.13)	0.12(0.09, 0.15)	0.10(0.08, 0.11)	0.08(0.07, 0.10)	0.11(0.09, 0.13)	0.11(0.09, 0.13)	0.13(0.10, 0.16)	0.14(0.09, 0.19)	0.12(0.09, 0.15)	0.47(0.41, 0.53)	0.50(0.43, 0.57)	<0.001	0.39(0.32, 0.47)	<0.001	0.39(0.33, 0.46)
	Female
	DSs(%)	10.13(9.23, 11.04)	10.92(9.58, 12.26)	10.19(9.20, 11.18)	10.27(9.23, 11.31)	9.02(8.00, 10.04)	6.81(6.32, 7.30)	6.57(5.80, 7.34)	6.75(5.82, 7.68)	6.61(5.29, 7.93)	6.48(5.30, 7.66)	6.50(5.61, 7.39)	<0.001	-4.50(-5.97, -3.03)	<0.001	-4.14(-5.50, -2.79)
	Meats(%)	14.23(13.21, 15.24)	13.72(13.03, 14.41)	14.46(13.51, 15.41)	13.27(12.73, 13.82)	13.64(12.71, 14.57)	13.66(13.14, 14.19)	13.36(12.58, 14.14)	13.66(12.82, 14.49)	13.70(12.56, 14.83)	14.22(13.27, 15.17)	14.15(13.37, 14.93)	0.595	0.46(-0.80, 1.73)	0.452	-0.01(-1.11, 1.09)
	Grains(%)	24.83(23.74, 25.93)	27.55(26.56, 28.54)	27.10(26.14, 28.06)	25.54(24.43, 26.64)	26.49(25.82, 27.16)	26.60(25.75, 27.45)	28.09(27.21, 28.97)	27.66(26.92, 28.40)	26.81(25.52, 28.11)	26.82(25.62, 28.03)	25.87(24.97, 26.76)	0.04	1.47(-0.15, 3.09)	0.454	-0.83(-2.26, 0.60)
	Milks(%)	12.05(11.09, 13.00)	11.16(10.51, 11.81)	10.60(9.99, 11.20)	10.41(9.71, 11.11)	9.78(8.95, 10.61)	10.27(9.81, 10.73)	8.80(8.20, 9.40)	8.20(7.71, 8.68)	8.26(7.66, 8.87)	7.86(7.12, 8.61)	7.89(7.24, 8.54)	<0.001	-3.90(-5.38, -2.42)	<0.001	-2.51(-3.42, -1.61)
	Vegetables(%)	13.45(12.48, 14.43)	12.50(11.79, 13.22)	12.62(12.02, 13.22)	11.38(10.61, 12.14)	11.44(10.74, 12.14)	11.55(11.13, 11.97)	11.29(10.75, 11.83)	11.05(10.71, 11.38)	11.06(10.53, 11.59)	11.62(10.79, 12.45)	11.86(11.20, 12.53)	<0.001	-1.83(-3.24, -0.41)	0.209	-0.60(-1.54, 0.34)
	Fruits(%)	6.58(5.78, 7.37)	6.32(5.77, 6.87)	6.49(5.58, 7.40)	5.90(5.49, 6.31)	6.27(5.67, 6.87)	6.58(6.24, 6.92)	6.38(5.90, 6.87)	5.89(5.58, 6.20)	5.87(5.36, 6.37)	5.50(5.14, 5.86)	5.64(5.30, 5.98)	<0.001	-1.34(-2.26, -0.43)	0.001	-1.15(-2.02, -0.29)
	Beverages(%)	13.10(12.20, 13.99)	11.49(10.83, 12.14)	11.43(10.59, 12.28)	16.57(15.66, 17.48)	15.87(15.22, 16.53)	16.61(15.80, 17.42)	18.11(17.55, 18.67)	18.49(17.69, 19.29)	18.61(17.78, 19.44)	19.28(18.26, 20.30)	18.92(18.17, 19.67)	<0.001	6.58(5.55, 7.60)	<0.001	7.88(6.70, 9.05)
	Nuts(%)	4.46(3.92, 5.00)	5.09(4.56, 5.63)	5.84(5.35, 6.33)	5.48(4.93, 6.03)	6.31(5.56, 7.07)	6.69(6.14, 7.25)	6.06(5.49, 6.63)	6.91(6.29, 7.54)	7.47(6.24, 8.70)	6.68(6.06, 7.31)	7.30(6.69, 7.90)	<0.001	2.36(1.66, 3.06)	0.003	0.77(-0.02, 1.55)
	Eggs(%)	1.01(0.87, 1.16)	1.11(0.90, 1.33)	1.15(0.97, 1.32)	1.05(0.91, 1.19)	1.04(0.93, 1.16)	1.09(0.97, 1.22)	1.17(1.03, 1.31)	1.25(1.11, 1.39)	1.47(1.37, 1.56)	1.23(1.04, 1.41)	1.51(1.35, 1.66)	<0.001	0.51(0.26, 0.76)	<0.001	0.37(0.10, 0.64)
	Oils(%)	0.16(0.12, 0.19)	0.14(0.10, 0.17)	0.13(0.11, 0.14)	0.13(0.10, 0.16)	0.13(0.10, 0.16)	0.13(0.11, 0.14)	0.16(0.12, 0.21)	0.15(0.13, 0.17)	0.15(0.13, 0.16)	0.35(0.32, 0.39)	0.39(0.36, 0.42)	<0.001	0.22(0.16, 0.27)	<0.001	0.26(0.22, 0.30)
	Age group, y
	20-34y
	DSs(%)	5.35(3.96, 6.73)	5.74(4.39, 7.10)	4.90(3.87, 5.94)	4.97(4.12, 5.83)	4.87(4.11, 5.63)	3.06(2.37, 3.75)	3.59(2.77, 4.41)	2.75(2.16, 3.33)	3.18(2.12, 4.24)	2.38(1.68, 3.09)	2.78(2.17, 3.38)	<0.001	-2.64(-4.19, -1.10)	<0.001	-2.18(-3.45, -0.91)
	Meats(%)	18.39(16.64, 20.14)	16.11(14.94, 17.28)	17.89(16.25, 19.54)	16.55(15.77, 17.33)	17.47(15.86, 19.09)	16.89(15.94, 17.84)	16.15(15.16, 17.15)	16.78(15.24, 18.31)	16.02(14.45, 17.58)	16.87(16.15, 17.58)	17.36(16.50, 18.22)	0.546	-0.52(-2.96, 1.92)	0.712	0.14(-1.86, 2.14)
	Grains(%)	27.76(25.80, 29.73)	31.62(29.18, 34.05)	32.08(30.17, 33.99)	30.02(28.58, 31.46)	30.00(28.71, 31.30)	30.53(29.58, 31.48)	31.92(30.78, 33.06)	31.40(29.60, 33.20)	31.22(29.84, 32.59)	30.85(29.35, 32.36)	30.71(29.55, 31.88)	0.24	2.39(-0.18, 4.96)	0.952	-1.47(-3.67, 0.74)
	Milks(%)	11.57(10.30, 12.84)	11.35(10.26, 12.44)	10.74(9.93, 11.54)	10.76(9.89, 11.63)	9.12(8.00, 10.24)	9.64(8.78, 10.50)	7.56(6.73, 8.40)	7.95(7.50, 8.40)	7.25(6.63, 7.86)	7.20(6.23, 8.16)	6.93(6.29, 7.56)	<0.001	-4.31(-5.81, -2.80)	<0.001	-3.62(-4.69, -2.56)
	Vegetables(%)	13.50(12.33, 14.68)	10.87(9.61, 12.14)	11.73(10.63, 12.83)	10.49(9.71, 11.28)	10.01(9.40, 10.63)	9.86(9.33, 10.40)	9.97(9.16, 10.78)	9.93(8.94, 10.91)	10.09(8.97, 11.21)	10.97(10.12, 11.82)	10.59(9.84, 11.34)	<0.001	-3.11(-4.80, -1.43)	0.355	-0.94(-2.30, 0.42)
	Fruits(%)	4.61(3.45, 5.78)	5.29(4.58, 6.01)	4.65(3.82, 5.48)	4.74(4.21, 5.27)	5.31(4.67, 5.96)	6.01(5.60, 6.41)	5.65(5.10, 6.20)	5.24(4.79, 5.68)	5.31(4.59, 6.03)	4.48(3.88, 5.08)	4.47(3.93, 5.01)	0.987	-0.28(-1.62, 1.07)	0.574	-0.33(-1.32, 0.67)
	Beverages(%)	13.40(12.23, 14.58)	12.79(11.03, 14.54)	10.93(10.19, 11.66)	16.93(15.20, 18.66)	16.84(15.25, 18.42)	17.32(16.02, 18.61)	18.49(17.37, 19.60)	18.75(17.64, 19.86)	19.23(17.57, 20.89)	19.75(18.56, 20.94)	19.41(18.42, 20.40)	<0.001	6.26(4.86, 7.66)	<0.001	8.52(7.22, 9.82)
	Nuts(%)	4.28(3.48, 5.09)	5.00(3.90, 6.11)	5.71(4.95, 6.46)	4.32(3.37, 5.27)	5.20(4.08, 6.33)	5.16(4.45, 5.88)	5.47(4.63, 6.30)	5.70(4.75, 6.66)	6.09(5.21, 6.96)	5.79(4.89, 6.69)	5.72(4.84, 6.59)	0.054	1.45(0.33, 2.56)	0.438	-0.64(-1.88, 0.59)
	Eggs(%)	0.97(0.75, 1.19)	1.10(0.82, 1.38)	1.28(1.00, 1.55)	1.11(0.90, 1.32)	1.04(0.89, 1.20)	1.44(1.15, 1.72)	1.05(0.93, 1.18)	1.35(1.11, 1.60)	1.52(1.23, 1.80)	1.37(1.07, 1.66)	1.62(1.34, 1.89)	0.002	0.53(0.14, 0.92)	0.021	0.21(-0.16, 0.59)
	Oils(%)	0.16(0.09, 0.24)	0.12(0.08, 0.17)	0.10(0.08, 0.12)	0.10(0.07, 0.14)	0.12(0.08, 0.16)	0.10(0.07, 0.12)	0.14(0.09, 0.20)	0.15(0.10, 0.21)	0.12(0.09, 0.14)	0.44(0.36, 0.53)	0.47(0.40, 0.53)	<0.001	0.28(0.17, 0.39)	<0.001	0.36(0.29, 0.42)
	35-49y
	DSs(%)	8.52(6.78, 10.27)	9.00(7.86, 10.15)	7.20(6.16, 8.25)	7.68(6.75, 8.61)	6.06(5.26, 6.87)	5.00(4.22, 5.78)	4.95(3.66, 6.23)	4.09(3.36, 4.83)	4.69(3.92, 5.47)	4.83(3.49, 6.16)	4.63(3.61, 5.64)	<0.001	-4.67(-7.09, -2.24)	<0.001	-2.53(-4.24, -0.82)
	Meats(%)	15.23(13.81, 16.65)	16.24(15.15, 17.34)	15.34(14.54, 16.14)	15.28(14.22, 16.35)	15.55(14.81, 16.30)	15.19(14.15, 16.23)	14.65(13.85, 15.44)	14.98(13.99, 15.96)	15.50(14.12, 16.88)	16.06(14.94, 17.19)	16.28(15.29, 17.27)	0.946	1.24(-0.44, 2.92)	0.651	0.73(-0.58, 2.05)
	Grains(%)	24.65(23.16, 26.14)	26.19(24.89, 27.48)	28.03(26.46, 29.60)	25.84(24.24, 27.43)	27.20(26.41, 27.99)	27.95(26.60, 29.30)	28.99(27.57, 30.42)	28.72(27.31, 30.12)	27.76(25.83, 29.69)	27.82(25.78, 29.86)	26.56(25.46, 27.66)	0.011	1.80(-0.18, 3.78)	0.97	-1.80(-3.74, 0.14)
	Milks(%)	11.68(10.89, 12.46)	10.79(10.13, 11.44)	10.22(8.98, 11.47)	9.67(8.70, 10.65)	9.15(8.34, 9.97)	9.63(9.16, 10.11)	8.23(7.56, 8.89)	7.79(7.41, 8.17)	7.43(6.76, 8.10)	7.03(5.97, 8.09)	6.95(6.07, 7.83)	<0.001	-4.40(-5.62, -3.18)	<0.001	-2.84(-4.24, -1.43)
	Vegetables(%)	12.71(11.40, 14.02)	12.03(11.12, 12.95)	11.54(10.84, 12.25)	10.92(10.03, 11.81)	11.18(10.51, 11.85)	10.50(9.95, 11.06)	10.90(10.01, 11.78)	11.11(10.21, 12.00)	10.97(10.33, 11.61)	10.57(9.68, 11.45)	10.67(10.06, 11.27)	0.005	-2.16(-3.77, -0.56)	0.7	-0.75(-1.76, 0.26)
	Fruits(%)	5.22(4.56, 5.89)	5.30(4.59, 6.02)	5.94(4.74, 7.15)	4.73(4.12, 5.33)	5.04(4.25, 5.83)	5.43(4.92, 5.94)	5.43(4.79, 6.07)	5.28(4.88, 5.67)	4.96(4.38, 5.54)	5.20(4.37, 6.04)	5.11(4.51, 5.71)	0.041	-0.32(-1.24, 0.59)	0.076	-1.28(-2.57, 0.01)
	Beverages(%)	15.22(14.05, 16.39)	13.90(13.23, 14.57)	14.69(13.71, 15.68)	18.62(17.80, 19.45)	17.80(17.21, 18.38)	18.00(17.10, 18.90)	18.80(17.83, 19.77)	19.48(18.77, 20.19)	20.41(19.00, 21.83)	20.07(18.92, 21.22)	20.52(19.40, 21.65)	<0.001	6.25(4.62, 7.89)	<0.001	6.54(5.04, 8.03)
	Nuts(%)	5.49(4.55, 6.42)	5.26(4.68, 5.85)	5.80(4.75, 6.85)	6.00(5.23, 6.76)	6.55(5.60, 7.50)	6.96(6.28, 7.65)	6.55(5.60, 7.50)	7.14(6.25, 8.04)	6.95(5.91, 7.98)	6.72(5.93, 7.52)	7.16(6.17, 8.14)	0.004	1.30(-0.29, 2.88)	0.216	1.07(-0.61, 2.75)
	Eggs(%)	1.15(0.88, 1.42)	1.14(0.77, 1.50)	1.11(0.92, 1.29)	1.13(0.96, 1.31)	1.41(1.21, 1.62)	1.20(1.02, 1.38)	1.31(1.14, 1.49)	1.26(1.12, 1.40)	1.19(0.91, 1.48)	1.24(0.98, 1.50)	1.66(1.37, 1.95)	0.047	0.64(0.15, 1.13)	0.098	0.51(0.10, 0.93)
	Oils(%)	0.13(0.10, 0.16)	0.14(0.11, 0.18)	0.12(0.09, 0.15)	0.13(0.10, 0.15)	0.13(0.09, 0.17)	0.13(0.10, 0.15)	0.19(0.11, 0.28)	0.16(0.13, 0.18)	0.14(0.08, 0.19)	0.46(0.39, 0.53)	0.46(0.40, 0.53)	<0.001	0.32(0.23, 0.40)	<0.001	0.33(0.26, 0.41)
	50-64y
	DSs(%)	11.10(9.15, 13.05)	10.19(8.13, 12.25)	12.78(10.66, 14.90)	10.71(8.80, 12.63)	10.42(8.45, 12.39)	8.16(7.12, 9.20)	6.40(4.56, 8.23)	7.57(6.30, 8.84)	7.48(5.94, 9.02)	6.75(4.43, 9.07)	6.51(4.95, 8.07)	<0.001	-4.47(-7.38, -1.57)	<0.001	-6.02(-8.76, -3.29)
	Meats(%)	14.48(12.88, 16.08)	13.95(12.62, 15.27)	14.90(14.03, 15.77)	13.95(13.01, 14.90)	14.03(12.88, 15.19)	14.01(13.14, 14.88)	13.65(12.29, 15.00)	14.59(13.90, 15.29)	14.00(13.00, 15.00)	15.27(13.44, 17.11)	14.90(13.57, 16.24)	0.945	0.17(-2.37, 2.70)	0.884	-0.09(-1.75, 1.57)
	Grains(%)	22.25(20.80, 23.70)	25.84(24.23, 27.45)	24.22(22.72, 25.72)	25.35(24.17, 26.53)	24.94(23.63, 26.25)	24.32(23.16, 25.48)	27.09(25.47, 28.71)	26.65(25.80, 27.50)	25.65(24.33, 26.97)	24.84(23.30, 26.38)	23.81(22.85, 24.76)	0.182	1.07(-1.04, 3.19)	0.977	-1.16(-3.08, 0.77)
	Milks(%)	10.65(9.63, 11.68)	10.78(10.15, 11.40)	9.67(8.69, 10.66)	8.25(7.52, 8.99)	8.80(8.26, 9.35)	9.96(9.16, 10.77)	8.23(7.41, 9.04)	7.85(7.21, 8.49)	8.19(7.49, 8.89)	7.78(7.21, 8.35)	7.72(7.24, 8.20)	<0.001	-2.90(-4.18, -1.61)	0.003	-1.45(-2.43, -0.47)
	Vegetables(%)	12.90(11.81, 14.00)	12.91(11.81, 14.02)	12.49(11.52, 13.46)	11.41(10.35, 12.48)	11.42(10.85, 11.99)	11.50(10.64, 12.35)	11.64(10.72, 12.56)	10.39(9.82, 10.96)	9.88(9.28, 10.48)	11.18(10.02, 12.35)	11.27(10.44, 12.11)	<0.001	-1.47(-3.34, 0.40)	0.01	-1.04(-2.54, 0.46)
	Fruits(%)	6.80(5.65, 7.94)	6.54(5.98, 7.09)	5.80(5.17, 6.43)	6.02(5.43, 6.61)	6.29(5.66, 6.91)	6.03(5.62, 6.44)	5.98(5.39, 6.57)	5.39(4.88, 5.90)	5.38(4.72, 6.03)	5.09(4.61, 5.56)	5.47(5.01, 5.94)	<0.001	-1.91(-3.15, -0.67)	0.009	-0.64(-1.51, 0.24)
	Beverages(%)	15.38(13.53, 17.23)	13.19(12.17, 14.22)	12.32(11.08, 13.55)	16.73(15.70, 17.77)	16.11(14.86, 17.37)	17.17(16.35, 18.00)	18.68(17.26, 20.10)	18.75(17.52, 19.99)	19.59(18.28, 20.90)	19.42(17.63, 21.21)	18.98(17.82, 20.15)	<0.001	4.30(2.18, 6.43)	<0.001	6.82(5.10, 8.53)
	Nuts(%)	5.10(4.10, 6.11)	5.37(4.59, 6.15)	6.34(5.53, 7.14)	6.29(5.52, 7.07)	6.75(6.06, 7.43)	7.62(6.71, 8.53)	7.00(6.15, 7.85)	7.39(6.49, 8.29)	8.38(6.85, 9.90)	8.17(6.66, 9.68)	9.34(8.02, 10.67)	<0.001	4.49(2.60, 6.38)	<0.001	3.06(1.36, 4.76)
	Eggs(%)	1.22(0.98, 1.46)	1.12(0.86, 1.38)	1.35(1.17, 1.53)	1.16(0.96, 1.36)	1.11(0.96, 1.26)	1.10(0.96, 1.24)	1.20(1.03, 1.38)	1.28(1.10, 1.45)	1.31(1.12, 1.49)	1.12(0.97, 1.27)	1.53(1.36, 1.71)	0.013	0.40(0.03, 0.76)	0.032	0.20(-0.09, 0.49)
	Oils(%)	0.11(0.08, 0.15)	0.11(0.09, 0.13)	0.14(0.10, 0.17)	0.11(0.08, 0.14)	0.12(0.09, 0.15)	0.13(0.11, 0.15)	0.13(0.10, 0.17)	0.14(0.12, 0.16)	0.15(0.11, 0.18)	0.38(0.33, 0.43)	0.45(0.37, 0.54)	<0.001	0.32(0.23, 0.41)	<0.001	0.31(0.23, 0.40)
	≥65y
	DSs(%)	10.97(9.22, 12.71)	12.75(10.91, 14.59)	13.06(11.66, 14.47)	12.81(11.67, 13.96)	11.59(9.31, 13.88)	9.48(8.41, 10.56)	9.34(7.90, 10.77)	10.93(9.68, 12.18)	10.94(8.99, 12.89)	11.10(9.32, 12.88)	11.09(9.48, 12.69)	0.005	-0.46(-3.20, 2.28)	0.011	-2.74(-4.76, -0.71)
	Meats(%)	12.98(11.85, 14.11)	13.22(12.26, 14.19)	13.13(12.34, 13.91)	12.12(11.36, 12.89)	12.19(11.27, 13.12)	12.73(11.98, 13.48)	12.74(11.90, 13.59)	12.60(12.02, 13.19)	12.66(11.58, 13.74)	13.41(12.33, 14.50)	13.59(12.68, 14.50)	0.233	0.86(-0.78, 2.51)	0.045	0.86(-0.34, 2.07)
	Grains(%)	24.19(23.18, 25.19)	25.67(24.61, 26.73)	24.79(24.09, 25.48)	24.67(23.37, 25.96)	25.42(24.70, 26.15)	25.50(24.38, 26.63)	27.02(25.56, 28.48)	25.73(24.97, 26.48)	25.54(24.02, 27.05)	24.83(23.10, 26.57)	23.39(22.07, 24.71)	0.912	-0.68(-2.60, 1.24)	0.562	-1.33(-3.04, 0.38)
	Milks(%)	12.73(11.75, 13.71)	10.94(10.08, 11.80)	10.15(9.51, 10.80)	10.70(9.94, 11.46)	10.32(9.74, 10.90)	10.25(9.73, 10.77)	9.80(9.06, 10.55)	8.99(8.35, 9.64)	9.14(8.32, 9.96)	8.68(8.01, 9.36)	8.77(8.05, 9.49)	<0.001	-3.13(-4.69, -1.57)	0.004	-1.04(-2.05, -0.04)
	Vegetables(%)	12.46(11.48, 13.45)	12.79(11.94, 13.65)	12.47(11.74, 13.19)	11.82(10.70, 12.94)	11.96(10.73, 13.20)	11.88(11.21, 12.56)	10.96(10.27, 11.66)	11.15(10.20, 12.09)	10.66(9.70, 11.62)	10.76(9.89, 11.64)	11.36(10.64, 12.09)	0.002	-0.91(-2.14, 0.32)	0.055	-0.90(-1.94, 0.14)
	Fruits(%)	8.99(8.09, 9.88)	8.46(7.64, 9.28)	7.95(7.42, 8.48)	7.71(6.83, 8.58)	7.84(7.24, 8.44)	8.01(7.60, 8.43)	7.12(6.39, 7.84)	6.94(6.49, 7.39)	6.40(5.86, 6.95)	6.47(5.79, 7.14)	6.42(5.95, 6.90)	<0.001	-2.95(-4.05, -1.86)	<0.001	-1.61(-2.31, -0.91)
	Beverages(%)	11.33(10.49, 12.17)	9.40(8.71, 10.09)	10.74(10.03, 11.44)	12.67(11.97, 13.37)	12.85(12.38, 13.31)	13.94(13.04, 14.85)	15.12(14.10, 16.15)	15.21(14.27, 16.15)	15.45(14.47, 16.43)	16.07(15.02, 17.12)	16.19(15.42, 16.96)	<0.001	5.19(3.64, 6.74)	<0.001	5.74(4.51, 6.96)
	Nuts(%)	5.23(4.31, 6.15)	5.57(4.84, 6.31)	6.46(5.65, 7.27)	6.35(5.43, 7.28)	6.63(6.00, 7.27)	7.03(6.37, 7.68)	6.50(5.49, 7.51)	7.10(6.41, 7.80)	7.69(6.71, 8.66)	7.17(6.19, 8.14)	7.49(6.68, 8.29)	0.009	1.54(0.09, 3.00)	0.304	0.56(-0.68, 1.80)
	Eggs(%)	1.03(0.80, 1.25)	1.06(0.89, 1.22)	1.17(1.03, 1.30)	1.07(0.82, 1.33)	1.08(0.97, 1.18)	1.05(0.89, 1.20)	1.28(1.09, 1.48)	1.21(1.03, 1.39)	1.41(1.21, 1.61)	1.15(1.04, 1.27)	1.32(1.17, 1.46)	0.001	0.27(-0.05, 0.58)	0.005	0.17(-0.08, 0.41)
	Oils(%)	0.10(0.08, 0.12)	0.14(0.10, 0.18)	0.09(0.08, 0.11)	0.08(0.05, 0.10)	0.11(0.09, 0.14)	0.12(0.10, 0.15)	0.11(0.08, 0.14)	0.14(0.10, 0.18)	0.13(0.11, 0.15)	0.35(0.29, 0.41)	0.38(0.34, 0.43)	<0.001	0.27(0.21, 0.33)	<0.001	0.29(0.23, 0.34)
	Race/ethnicity
	Hispanic e
	DSs(%)	-	-	-	-	3.75(2.91, 4.59)	3.91(3.38, 4.44)	3.43(2.58, 4.28)	2.94(2.39, 3.49)	3.73(2.88, 4.58)	3.40(2.87, 3.93)	3.94(3.19, 4.68)	0.339	-0.42(-1.58, 0.73)	-	-
	Meats(%)	-	-	-	-	15.77(15.13, 16.41)	15.49(14.68, 16.30)	15.01(14.15, 15.87)	14.61(13.64, 15.59)	14.71(14.21, 15.22)	14.25(13.27, 15.23)	15.06(13.92, 16.20)	0.339	-0.58(-1.96, 0.79)	-	-
	Grains(%)	-	-	-	-	31.85(30.90, 32.81)	30.99(29.38, 32.60)	32.84(30.87, 34.81)	32.56(30.40, 34.73)	33.02(30.81, 35.22)	31.92(30.15, 33.69)	30.44(28.79, 32.10)	0.359	0.21(-1.43, 1.85)	-	-
	Milks(%)	-	-	-	-	9.43(8.52, 10.34)	8.68(7.72, 9.64)	7.76(6.67, 8.85)	7.10(6.31, 7.89)	7.01(6.52, 7.51)	6.54(5.75, 7.34)	6.47(5.68, 7.27)	<0.001	-3.15(-4.45, -1.85)	-	-
	Vegetables(%)	-	-	-	-	8.68(8.10, 9.26)	8.37(7.79, 8.96)	9.48(8.77, 10.18)	8.64(8.07, 9.20)	8.52(7.89, 9.14)	9.69(8.85, 10.52)	9.49(8.82, 10.17)	0.331	0.65(-0.19, 1.49)	-	-
	Fruits(%)	-	-	-	-	7.11(6.60, 7.63)	7.54(6.58, 8.51)	6.71(6.14, 7.28)	7.16(6.41, 7.90)	6.94(6.43, 7.44)	6.80(6.05, 7.54)	6.50(6.03, 6.98)	0.046	-0.73(-1.65, 0.19)	-	-
	Beverages(%)	-	-	-	-	14.82(13.98, 15.66)	15.99(15.22, 16.76)	16.02(14.97, 17.07)	17.77(16.27, 19.27)	17.34(16.21, 18.48)	18.13(16.65, 19.61)	18.35(17.32, 19.38)	<0.001	3.15(1.61, 4.69)	-	-
	Nuts(%)	-	-	-	-	6.94(6.23, 7.65)	7.29(6.62, 7.96)	7.10(6.14, 8.07)	7.70(6.64, 8.76)	6.99(6.26, 7.71)	7.42(6.16, 8.69)	7.33(6.48, 8.18)	0.969	0.04(-1.50, 1.58)	-	-
	Eggs(%)	-	-	-	-	1.59(1.26, 1.92)	1.67(1.19, 2.14)	1.54(1.26, 1.82)	1.40(1.23, 1.57)	1.67(1.48, 1.87)	1.61(1.37, 1.85)	2.08(1.72, 2.43)	0.046	0.58(0.19, 0.98)	-	-
	Oils(%)	-	-	-	-	0.05(0.04, 0.07)	0.06(0.05, 0.07)	0.11(0.04, 0.19)	0.13(0.09, 0.17)	0.07(0.05, 0.09)	0.41(0.31, 0.50)	0.44(0.36, 0.51)	<0.001	0.35(0.28, 0.43)	-	-
	Non-Hispanic white
	DSs(%)	9.78(8.96, 10.61)	10.34(9.12, 11.56)	10.35(9.06, 11.65)	9.67(8.71, 10.63)	9.12(8.08, 10.17)	7.04(6.56, 7.52)	6.76(5.71, 7.82)	7.19(6.51, 7.86)	7.62(6.26, 8.98)	7.40(6.09, 8.72)	7.35(6.36, 8.34)	<0.001	-3.63(-4.96, -2.29)	<0.001	-3.85(-5.18, -2.53)
	Meats(%)	14.11(13.17, 15.05)	14.10(13.24, 14.96)	14.35(13.51, 15.18)	13.54(12.86, 14.23)	14.28(13.37, 15.19)	13.89(13.10, 14.69)	13.27(12.55, 13.99)	14.05(13.31, 14.80)	13.44(12.57, 14.30)	14.98(13.99, 15.97)	14.92(14.04, 15.79)	0.178	1.54(0.13, 2.95)	0.156	1.08(-0.32, 2.48)
	Grains(%)	24.43(23.23, 25.64)	26.83(25.78, 27.88)	26.78(25.77, 27.78)	26.00(25.35, 26.64)	26.14(25.52, 26.75)	26.20(25.18, 27.22)	28.10(26.67, 29.53)	27.15(26.22, 28.09)	26.43(25.23, 27.62)	25.88(24.40, 27.35)	25.02(23.86, 26.19)	0.241	0.77(-1.01, 2.54)	0.789	-1.47(-3.22, 0.29)
	Milks(%)	12.26(11.44, 13.08)	11.77(11.25, 12.28)	11.00(10.46, 11.54)	10.48(9.78, 11.18)	9.79(9.13, 10.45)	10.69(10.05, 11.33)	9.04(8.53, 9.56)	8.85(8.54, 9.17)	8.82(8.28, 9.36)	8.25(7.45, 9.05)	8.18(7.45, 8.91)	<0.001	-3.82(-4.91, -2.74)	<0.001	-2.55(-3.34, -1.76)
	Vegetables(%)	13.15(12.14, 14.17)	11.68(10.88, 12.49)	12.11(11.61, 12.62)	11.19(10.41, 11.96)	11.19(10.61, 11.77)	11.18(10.63, 11.74)	10.98(10.30, 11.66)	10.79(10.32, 11.25)	10.36(9.47, 11.25)	10.80(10.03, 11.57)	10.95(10.41, 11.49)	<0.001	-2.18(-3.76, -0.60)	0.006	-1.06(-1.92, -0.20)
	Fruits(%)	5.52(4.79, 6.26)	5.90(5.48, 6.31)	5.48(4.73, 6.23)	5.21(4.73, 5.69)	5.40(4.90, 5.91)	5.83(5.50, 6.15)	5.59(5.06, 6.11)	5.07(4.76, 5.39)	4.90(4.28, 5.53)	4.59(4.07, 5.11)	4.79(4.32, 5.25)	<0.001	-1.19(-2.12, -0.26)	0.007	-0.87(-1.88, 0.14)
	Beverages(%)	14.90(14.21, 15.59)	13.27(12.44, 14.11)	12.72(12.08, 13.36)	17.10(16.39, 17.80)	16.51(15.74, 17.27)	17.20(16.46, 17.93)	18.75(17.91, 19.58)	18.76(17.92, 19.60)	19.65(18.40, 20.91)	19.68(18.46, 20.89)	19.44(18.66, 20.22)	<0.001	5.21(4.31, 6.12)	<0.001	6.91(5.84, 7.97)
	Nuts(%)	4.69(4.23, 5.15)	4.94(4.51, 5.36)	5.99(5.33, 6.65)	5.68(5.21, 6.15)	6.42(5.76, 7.07)	6.77(6.26, 7.28)	6.26(5.45, 7.07)	6.74(6.14, 7.34)	7.35(6.40, 8.29)	6.91(6.16, 7.67)	7.50(6.96, 8.03)	<0.001	2.54(1.53, 3.55)	0.002	1.22(0.23, 2.21)
	Eggs(%)	1.00(0.86, 1.13)	1.03(0.87, 1.20)	1.10(0.91, 1.29)	1.01(0.84, 1.18)	1.05(0.94, 1.16)	1.07(0.95, 1.19)	1.09(0.99, 1.19)	1.23(1.08, 1.37)	1.27(1.17, 1.38)	1.11(0.93, 1.29)	1.41(1.23, 1.60)	<0.001	0.46(0.23, 0.69)	0.001	0.29(0.02, 0.57)
	Oils(%)	0.14(0.11, 0.18)	0.14(0.12, 0.17)	0.12(0.11, 0.14)	0.12(0.10, 0.15)	0.13(0.11, 0.15)	0.13(0.12, 0.15)	0.16(0.12, 0.21)	0.16(0.13, 0.20)	0.15(0.13, 0.18)	0.40(0.35, 0.45)	0.44(0.38, 0.49)	<0.001	0.29(0.23, 0.34)	<0.001	0.31(0.26, 0.36)
	Non-Hispanic black
	DSs(%)	5.07(3.71, 6.44)	4.63(3.38, 5.88)	5.39(3.00, 7.79)	5.57(4.12, 7.02)	5.02(3.89, 6.14)	4.20(3.35, 5.05)	3.74(3.24, 4.24)	3.86(3.12, 4.60)	3.53(2.22, 4.84)	3.61(2.66, 4.56)	3.54(2.86, 4.21)	<0.001	-2.65(-4.58, -0.72)	0.002	-2.68(-5.35, -0.01)
	Meats(%)	22.95(20.80, 25.11)	21.76(20.29, 23.23)	20.99(19.41, 22.56)	19.71(18.00, 21.43)	19.06(18.05, 20.08)	18.60(17.65, 19.55)	19.41(18.16, 20.67)	19.70(18.72, 20.68)	20.15(18.73, 21.56)	20.32(19.47, 21.17)	20.33(19.45, 21.21)	0.169	-1.93(-5.13, 1.26)	0.549	-0.82(-2.50, 0.85)
	Grains(%)	25.31(22.84, 27.79)	26.20(24.46, 27.94)	28.04(26.53, 29.54)	26.47(24.70, 28.24)	25.96(24.94, 26.98)	28.11(26.23, 29.99)	26.93(25.92, 27.93)	27.58(26.19, 28.96)	27.35(26.28, 28.42)	26.69(24.88, 28.50)	25.78(24.48, 27.08)	0.367	0.63(-2.65, 3.92)	0.57	-2.28(-4.50, -0.07)
	Milks(%)	8.72(7.65, 9.80)	7.69(6.57, 8.81)	7.28(6.31, 8.25)	7.22(6.38, 8.06)	6.67(6.08, 7.26)	7.03(6.52, 7.54)	5.88(5.47, 6.28)	5.91(5.53, 6.29)	5.36(5.01, 5.72)	6.55(6.01, 7.08)	6.10(5.62, 6.58)	<0.001	-2.48(-3.69, -1.27)	<0.001	-1.35(-2.58, -0.12)
	Vegetables(%)	12.73(11.70, 13.77)	14.13(12.33, 15.93)	13.69(12.53, 14.84)	12.33(11.54, 13.11)	12.88(11.85, 13.90)	11.35(10.91, 11.78)	12.42(11.42, 13.42)	12.04(11.47, 12.61)	12.68(11.79, 13.57)	12.74(11.79, 13.70)	13.15(12.40, 13.90)	0.233	0.20(-1.03, 1.43)	0.977	-0.41(-1.97, 1.16)
	Fruits(%)	7.98(7.02, 8.94)	6.88(5.52, 8.25)	7.40(6.61, 8.20)	6.83(6.15, 7.51)	6.96(6.09, 7.82)	6.83(6.30, 7.37)	6.19(5.51, 6.88)	6.17(5.56, 6.78)	5.82(5.10, 6.55)	5.90(5.03, 6.76)	5.76(5.24, 6.28)	<0.001	-2.49(-3.62, -1.37)	<0.001	-1.70(-2.64, -0.76)
	Beverages(%)	12.27(11.18, 13.36)	12.04(10.55, 13.53)	11.05(9.66, 12.43)	15.85(14.77, 16.93)	17.22(15.67, 18.77)	17.26(16.38, 18.15)	18.27(17.23, 19.30)	18.14(17.07, 19.22)	18.60(17.36, 19.83)	17.00(16.38, 17.61)	17.53(16.75, 18.30)	<0.001	5.83(4.45, 7.22)	<0.001	7.40(5.99, 8.80)
	Nuts(%)	3.48(2.57, 4.40)	5.25(3.78, 6.73)	4.46(3.63, 5.28)	4.31(3.57, 5.05)	4.53(3.70, 5.36)	4.75(3.96, 5.54)	5.45(4.51, 6.38)	4.95(4.40, 5.50)	4.75(3.85, 5.65)	5.33(4.31, 6.35)	5.54(4.80, 6.28)	0.083	2.23(0.94, 3.51)	0.078	1.35(0.06, 2.65)
	Eggs(%)	1.31(1.03, 1.59)	1.30(1.00, 1.61)	1.59(1.33, 1.86)	1.60(1.27, 1.93)	1.54(1.28, 1.80)	1.76(1.39, 2.13)	1.58(1.35, 1.81)	1.50(1.28, 1.71)	1.62(1.31, 1.94)	1.37(1.15, 1.59)	1.75(1.54, 1.95)	0.16	0.35(-0.05, 0.75)	0.723	0.09(-0.26, 0.45)
	Oils(%)	0.15(0.08, 0.23)	0.11(0.06, 0.17)	0.12(0.09, 0.15)	0.11(0.09, 0.13)	0.17(0.10, 0.24)	0.11(0.08, 0.14)	0.14(0.11, 0.16)	0.15(0.13, 0.17)	0.13(0.10, 0.16)	0.50(0.46, 0.54)	0.53(0.46, 0.61)	<0.001	0.31(0.16, 0.47)	<0.001	0.41(0.32, 0.49)
	Education level
	Less than high school graduate
	DSs(%)	6.36(5.05, 7.67)	5.82(4.67, 6.98)	5.43(4.50, 6.35)	5.28(4.41, 6.16)	5.04(3.80, 6.29)	4.31(3.51, 5.11)	3.92(2.92, 4.92)	3.99(2.98, 5.01)	4.85(3.32, 6.37)	3.10(2.05, 4.16)	3.54(2.55, 4.53)	0.002	-2.97(-4.71, -1.24)	0.139	-1.79(-3.30, -0.27)
	Meats(%)	17.19(15.80, 18.57)	17.72(16.03, 19.41)	17.62(16.80, 18.45)	16.56(15.41, 17.70)	16.23(15.35, 17.10)	16.09(15.35, 16.83)	15.93(14.53, 17.32)	16.35(15.23, 17.46)	16.07(14.47, 17.67)	15.62(13.81, 17.44)	16.29(14.92, 17.67)	0.152	-0.19(-2.09, 1.71)	0.336	-1.18(-2.96, 0.59)
	Grains(%)	24.09(22.09, 26.09)	28.31(26.72, 29.91)	29.14(27.46, 30.83)	27.76(26.14, 29.39)	29.05(27.77, 30.34)	29.07(27.60, 30.54)	30.65(29.17, 32.12)	30.50(29.20, 31.81)	30.93(28.82, 33.05)	29.39(27.24, 31.53)	28.09(26.53, 29.64)	0.002	2.87(0.35, 5.39)	0.864	-2.38(-3.85, -0.91)
	Milks(%)	11.84(10.62, 13.05)	10.18(9.22, 11.14)	9.58(8.65, 10.51)	9.09(8.33, 9.85)	9.18(8.42, 9.94)	9.10(8.42, 9.78)	9.04(7.48, 10.60)	7.91(7.09, 8.73)	8.22(7.28, 9.17)	7.43(6.75, 8.11)	7.54(6.97, 8.10)	<0.001	-3.84(-4.99, -2.68)	0.001	-1.73(-2.92, -0.53)
	Vegetables(%)	12.68(11.54, 13.82)	11.48(10.21, 12.76)	11.56(10.92, 12.19)	10.70(9.38, 12.01)	10.53(9.61, 11.45)	10.39(9.54, 11.24)	10.27(9.38, 11.15)	8.89(8.05, 9.73)	9.29(8.13, 10.44)	10.09(9.15, 11.04)	10.27(9.21, 11.32)	0.001	-2.33(-4.38, -0.29)	0.05	-0.64(-1.97, 0.68)
	Fruits(%)	6.20(5.06, 7.35)	5.81(5.00, 6.62)	6.93(5.83, 8.03)	6.58(5.67, 7.49)	5.61(4.82, 6.40)	5.77(5.44, 6.11)	5.94(5.00, 6.88)	5.62(4.99, 6.25)	6.14(5.42, 6.86)	6.02(5.38, 6.65)	6.00(5.46, 6.54)	0.117	-0.51(-1.71, 0.69)	0.032	-1.13(-2.37, 0.12)
	Beverages(%)	14.63(13.29, 15.97)	13.15(12.22, 14.08)	12.93(11.81, 14.06)	16.11(14.59, 17.64)	16.34(14.94, 17.74)	17.44(16.13, 18.75)	17.15(15.95, 18.35)	18.47(16.76, 20.19)	17.70(16.60, 18.80)	19.07(16.92, 21.22)	18.97(17.52, 20.43)	<0.001	5.14(3.07, 7.21)	<0.001	6.70(4.80, 8.60)
	Nuts(%)	5.52(4.47, 6.56)	5.89(4.82, 6.96)	5.31(4.53, 6.09)	6.42(5.55, 7.30)	6.38(4.69, 8.08)	6.35(5.52, 7.19)	5.49(4.70, 6.27)	6.76(5.37, 8.15)	5.29(4.47, 6.12)	7.71(5.34, 10.08)	7.29(5.75, 8.84)	0.692	1.35(-0.99, 3.69)	0.883	1.67(-0.34, 3.67)
	Eggs(%)	1.44(1.16, 1.72)	1.57(0.99, 2.14)	1.42(1.23, 1.61)	1.43(1.24, 1.63)	1.55(1.36, 1.75)	1.41(1.08, 1.73)	1.53(1.37, 1.68)	1.42(1.20, 1.64)	1.43(1.23, 1.63)	1.29(0.92, 1.65)	1.65(1.36, 1.94)	0.963	0.18(-0.35, 0.71)	0.877	0.19(-0.21, 0.58)
	Oils(%)	0.06(0.04, 0.07)	0.06(0.04, 0.09)	0.06(0.05, 0.08)	0.06(0.04, 0.07)	0.08(0.05, 0.12)	0.07(0.05, 0.09)	0.10(0.07, 0.14)	0.09(0.06, 0.11)	0.08(0.05, 0.11)	0.28(0.25, 0.31)	0.35(0.30, 0.40)	<0.001	0.29(0.24, 0.35)	<0.001	0.29(0.24, 0.35)
	High school or equivalent
	DSs(%)	6.79(5.63, 7.95)	7.99(6.42, 9.56)	8.98(7.69, 10.26)	9.21(8.12, 10.30)	7.74(6.51, 8.97)	5.02(4.18, 5.86)	4.81(3.46, 6.15)	5.04(4.16, 5.92)	5.58(4.09, 7.07)	4.86(3.60, 6.11)	5.06(4.11, 6.01)	<0.001	-1.78(-3.30, -0.27)	<0.001	-3.89(-5.35, -2.43)
	Meats(%)	16.84(15.48, 18.20)	16.24(15.05, 17.43)	16.04(15.13, 16.95)	14.97(14.26, 15.69)	16.81(15.15, 18.48)	16.51(15.89, 17.13)	15.25(14.06, 16.43)	16.24(14.99, 17.49)	16.14(14.96, 17.32)	17.47(16.57, 18.38)	17.08(16.24, 17.92)	0.825	0.15(-1.61, 1.91)	0.272	0.89(-0.29, 2.06)
	Grains(%)	24.07(22.80, 25.33)	27.85(26.25, 29.45)	27.08(26.11, 28.04)	26.61(25.73, 27.49)	25.96(24.99, 26.93)	27.31(26.02, 28.59)	28.78(26.99, 30.56)	29.55(27.98, 31.13)	27.35(26.07, 28.63)	27.03(25.51, 28.55)	26.34(25.33, 27.35)	0.037	2.00(0.29, 3.72)	0.545	-0.72(-2.16, 0.72)
	Milks(%)	11.90(10.78, 13.02)	10.08(9.28, 10.88)	10.97(9.92, 12.02)	10.02(8.95, 11.08)	8.69(8.08, 9.30)	10.61(9.46, 11.77)	8.94(7.85, 10.04)	8.18(7.56, 8.80)	7.85(6.77, 8.93)	8.23(7.43, 9.02)	8.08(7.27, 8.88)	<0.001	-3.22(-4.70, -1.73)	<0.001	-2.12(-3.43, -0.80)
	Vegetables(%)	14.08(12.90, 15.27)	11.77(10.55, 12.98)	11.95(11.16, 12.73)	11.50(10.47, 12.52)	12.23(11.77, 12.70)	10.65(10.11, 11.20)	11.26(10.13, 12.40)	10.41(9.66, 11.15)	10.85(9.92, 11.78)	10.50(9.69, 11.30)	10.67(9.97, 11.38)	<0.001	-3.41(-4.95, -1.86)	0.035	-1.23(-2.39, -0.08)
	Fruits(%)	5.84(5.26, 6.41)	5.50(4.89, 6.11)	5.21(4.58, 5.83)	5.03(4.40, 5.67)	5.62(5.13, 6.12)	5.62(5.00, 6.24)	5.42(4.67, 6.18)	5.08(4.60, 5.55)	5.36(4.78, 5.94)	4.87(4.38, 5.36)	5.03(4.56, 5.49)	0.002	-1.22(-2.10, -0.34)	0.128	-0.55(-1.41, 0.30)
	Beverages(%)	15.34(14.56, 16.12)	14.09(13.22, 14.97)	12.58(11.52, 13.63)	16.98(15.73, 18.23)	16.56(15.58, 17.54)	17.94(16.89, 19.00)	18.86(17.85, 19.88)	18.79(18.00, 19.58)	19.62(18.11, 21.13)	19.43(17.58, 21.28)	19.01(17.73, 20.30)	<0.001	4.16(2.57, 5.75)	<0.001	6.72(5.05, 8.39)
	Nuts(%)	3.74(2.59, 4.89)	5.10(3.84, 6.36)	5.82(5.02, 6.62)	4.65(3.84, 5.46)	5.08(4.30, 5.87)	5.11(4.59, 5.63)	5.20(4.53, 5.87)	5.47(4.85, 6.09)	5.57(4.92, 6.21)	5.90(4.89, 6.91)	6.61(5.68, 7.53)	0.032	2.67(1.26, 4.08)	0.325	0.35(-0.94, 1.64)
	Eggs(%)	1.26(0.82, 1.70)	1.23(1.12, 1.34)	1.28(1.07, 1.50)	0.94(0.71, 1.16)	1.27(1.08, 1.47)	1.10(0.95, 1.26)	1.31(1.04, 1.58)	1.11(0.97, 1.25)	1.56(1.31, 1.81)	1.35(1.09, 1.61)	1.74(1.43, 2.04)	0.039	0.41(-0.11, 0.93)	0.013	0.29(-0.11, 0.68)
	Oils(%)	0.14(0.10, 0.18)	0.16(0.10, 0.21)	0.11(0.09, 0.12)	0.10(0.07, 0.13)	0.12(0.08, 0.15)	0.12(0.09, 0.14)	0.16(0.08, 0.24)	0.13(0.10, 0.16)	0.13(0.09, 0.17)	0.37(0.32, 0.42)	0.39(0.33, 0.44)	<0.001	0.23(0.15, 0.31)	<0.001	0.27(0.20, 0.34)
	College or above
	DSs(%)	10.57(9.38, 11.76)	10.51(9.45, 11.56)	10.24(9.19, 11.29)	9.47(8.56, 10.39)	8.88(7.99, 9.76)	7.12(6.58, 7.66)	6.59(5.82, 7.36)	6.80(6.02, 7.59)	6.94(5.79, 8.09)	7.07(6.00, 8.15)	6.93(6.05, 7.80)	<0.001	-4.28(-5.90, -2.65)	<0.001	-3.55(-4.92, -2.18)
	Meats(%)	14.21(13.02, 15.39)	13.91(13.17, 14.66)	14.61(13.68, 15.55)	14.01(13.24, 14.78)	13.86(13.15, 14.57)	13.88(13.06, 14.69)	13.77(12.96, 14.57)	14.10(13.34, 14.86)	13.85(12.93, 14.77)	14.57(13.71, 15.42)	14.84(13.96, 15.73)	0.632	0.83(-0.73, 2.39)	0.506	0.44(-0.77, 1.65)
	Grains(%)	25.83(24.63, 27.03)	27.07(25.81, 28.32)	27.38(26.18, 28.57)	26.22(25.20, 27.24)	26.87(26.19, 27.55)	26.60(25.50, 27.70)	28.44(27.62, 29.26)	27.34(26.57, 28.11)	27.07(25.96, 28.18)	26.87(25.75, 27.99)	25.90(25.09, 26.71)	0.255	0.82(-0.82, 2.46)	0.829	-1.29(-2.95, 0.36)
	Milks(%)	11.27(10.08, 12.46)	11.59(11.01, 12.18)	10.07(9.38, 10.76)	9.89(9.18, 10.59)	9.54(8.78, 10.31)	9.78(9.32, 10.24)	7.97(7.56, 8.38)	8.08(7.68, 8.48)	7.93(7.38, 8.48)	7.40(6.66, 8.14)	7.33(6.70, 7.95)	<0.001	-4.07(-5.53, -2.61)	<0.001	-2.61(-3.55, -1.67)
	Vegetables(%)	12.49(11.30, 13.68)	12.36(11.41, 13.30)	12.17(11.60, 12.73)	11.05(10.41, 11.69)	10.71(10.17, 11.24)	11.06(10.47, 11.66)	10.91(10.40, 11.43)	11.06(10.74, 11.37)	10.45(9.85, 11.05)	11.20(10.49, 11.91)	11.20(10.65, 11.75)	<0.001	-1.31(-2.74, 0.12)	0.101	-0.80(-1.60, 0.00)
	Fruits(%)	6.08(5.20, 6.96)	6.45(6.01, 6.89)	5.91(5.17, 6.66)	5.59(5.18, 6.00)	6.17(5.56, 6.77)	6.58(6.22, 6.93)	6.12(5.83, 6.41)	5.80(5.42, 6.18)	5.37(4.88, 5.87)	5.28(4.79, 5.77)	5.34(4.99, 5.70)	<0.001	-1.23(-2.22, -0.23)	0.001	-0.93(-1.77, -0.08)
	Beverages(%)	13.11(12.39, 13.82)	11.96(10.97, 12.95)	11.99(11.28, 12.71)	16.56(15.71, 17.41)	16.08(15.44, 16.73)	16.29(15.50, 17.08)	17.98(17.23, 18.72)	18.04(17.14, 18.95)	18.77(17.70, 19.84)	18.72(17.93, 19.51)	18.76(18.20, 19.31)	<0.001	6.33(5.36, 7.31)	<0.001	7.04(6.05, 8.03)
	Nuts(%)	5.45(4.92, 5.97)	5.10(4.44, 5.76)	6.36(5.76, 6.97)	5.97(5.44, 6.50)	6.76(6.26, 7.26)	7.37(6.81, 7.93)	6.98(6.39, 7.57)	7.30(6.79, 7.82)	8.20(7.22, 9.18)	7.33(6.86, 7.80)	7.80(7.35, 8.25)	<0.001	2.03(1.32, 2.74)	<0.001	1.09(0.38, 1.80)
	Eggs(%)	0.84(0.64, 1.04)	0.91(0.81, 1.02)	1.13(0.95, 1.32)	1.11(0.95, 1.28)	1.00(0.86, 1.13)	1.19(1.04, 1.33)	1.09(0.98, 1.20)	1.31(1.15, 1.47)	1.28(1.17, 1.38)	1.15(1.01, 1.30)	1.43(1.32, 1.55)	<0.001	0.57(0.31, 0.83)	0.001	0.28(0.04, 0.52)
	Oils(%)	0.16(0.12, 0.20)	0.14(0.11, 0.17)	0.13(0.12, 0.15)	0.13(0.10, 0.15)	0.14(0.12, 0.16)	0.13(0.11, 0.15)	0.15(0.13, 0.18)	0.17(0.13, 0.21)	0.14(0.12, 0.16)	0.45(0.40, 0.49)	0.48(0.43, 0.53)	<0.001	0.33(0.27, 0.40)	<0.001	0.35(0.30, 0.41)
	Ratio of family income to poverty level
	<1.30
	DSs(%)	6.00(4.53, 7.47)	6.28(4.24, 8.32)	5.50(4.45, 6.55)	5.36(4.19, 6.54)	4.86(3.82, 5.89)	3.68(3.07, 4.28)	3.08(2.63, 3.53)	4.08(3.04, 5.13)	4.43(3.20, 5.66)	3.40(2.68, 4.11)	3.50(2.93, 4.07)	<0.001	-2.29(-3.80, -0.79)	0.002	-1.97(-3.33, -0.61)
	Meats(%)	17.26(15.99, 18.53)	17.94(16.59, 19.28)	16.13(14.47, 17.79)	16.39(15.34, 17.43)	16.94(15.34, 18.54)	16.57(16.09, 17.06)	16.00(14.58, 17.41)	16.20(15.18, 17.22)	17.08(15.94, 18.22)	16.84(15.42, 18.26)	17.13(16.06, 18.19)	0.591	-0.44(-1.96, 1.09)	0.315	0.95(-0.83, 2.73)
	Grains(%)	26.02(24.39, 27.64)	29.19(27.22, 31.16)	28.93(27.13, 30.73)	28.07(26.36, 29.78)	28.14(27.14, 29.14)	28.77(27.44, 30.10)	30.79(29.47, 32.11)	29.88(28.55, 31.22)	28.71(26.65, 30.78)	28.08(26.44, 29.72)	28.48(27.04, 29.91)	0.096	2.09(-0.27, 4.45)	0.846	-0.93(-3.03, 1.16)
	Milks(%)	11.34(10.72, 11.97)	10.21(8.96, 11.45)	10.18(9.02, 11.33)	10.65(9.53, 11.77)	9.39(8.12, 10.67)	9.73(8.92, 10.54)	8.79(7.71, 9.88)	8.19(7.42, 8.97)	7.86(6.91, 8.80)	8.21(7.21, 9.21)	7.95(7.09, 8.81)	<0.001	-3.05(-4.21, -1.89)	<0.001	-1.80(-3.18, -0.42)
	Vegetables(%)	13.37(11.46, 15.28)	12.25(10.54, 13.96)	12.04(11.43, 12.66)	10.75(9.59, 11.91)	10.83(9.97, 11.70)	10.18(9.48, 10.89)	10.84(9.83, 11.86)	9.69(9.08, 10.31)	9.79(9.05, 10.52)	10.54(9.77, 11.32)	10.45(9.91, 10.99)	<0.001	-3.20(-5.53, -0.86)	<0.001	-1.61(-2.45, -0.77)
	Fruits(%)	6.58(5.18, 7.97)	5.43(4.79, 6.07)	5.81(4.95, 6.66)	6.19(5.66, 6.72)	5.80(5.05, 6.56)	6.09(5.68, 6.51)	6.03(5.36, 6.69)	5.40(4.94, 5.86)	5.78(5.15, 6.40)	5.46(4.92, 5.99)	5.62(5.23, 6.01)	0.078	-1.29(-2.75, 0.17)	0.032	-0.46(-1.24, 0.31)
	Beverages(%)	13.48(12.19, 14.77)	12.08(11.02, 13.13)	12.59(11.37, 13.82)	15.74(14.95, 16.52)	16.24(15.08, 17.39)	17.94(16.76, 19.13)	17.88(17.17, 18.59)	19.60(18.26, 20.95)	18.83(17.74, 19.92)	19.15(17.39, 20.91)	18.45(17.38, 19.52)	<0.001	5.53(3.87, 7.20)	<0.001	6.40(4.78, 8.02)
	Nuts(%)	4.81(3.86, 5.76)	5.15(3.66, 6.64)	7.15(6.09, 8.21)	5.48(4.54, 6.41)	6.37(4.46, 8.29)	5.45(4.82, 6.08)	5.22(4.47, 5.96)	5.49(4.73, 6.24)	5.90(5.02, 6.78)	6.71(4.68, 8.74)	6.54(5.02, 8.06)	0.638	1.96(-0.20, 4.12)	0.478	-0.75(-3.01, 1.51)
	Eggs(%)	1.05(0.83, 1.28)	1.40(0.89, 1.91)	1.59(1.26, 1.92)	1.30(1.06, 1.53)	1.35(1.18, 1.52)	1.51(1.27, 1.75)	1.28(1.07, 1.50)	1.35(1.17, 1.54)	1.50(1.29, 1.71)	1.36(1.01, 1.71)	1.53(1.28, 1.78)	0.176	0.43(0.03, 0.83)	0.972	-0.11(-0.53, 0.31)
	Oils(%)	0.09(0.05, 0.12)	0.08(0.05, 0.11)	0.08(0.06, 0.10)	0.08(0.05, 0.11)	0.08(0.06, 0.10)	0.07(0.05, 0.08)	0.10(0.07, 0.13)	0.11(0.09, 0.12)	0.12(0.07, 0.17)	0.40(0.34, 0.46)	0.45(0.39, 0.51)	<0.001	0.33(0.25, 0.40)	<0.001	0.35(0.28, 0.42)
	1.30-3.49
	DSs(%)	7.01(5.87, 8.16)	8.41(7.23, 9.59)	9.06(7.63, 10.50)	8.25(7.61, 8.89)	7.97(6.66, 9.29)	6.10(5.42, 6.79)	5.69(4.63, 6.75)	6.06(5.38, 6.75)	6.34(5.54, 7.14)	6.45(5.11, 7.80)	6.93(5.68, 8.18)	<0.001	-0.74(-2.35, 0.87)	<0.001	-2.39(-4.13, -0.66)
	Meats(%)	16.20(14.68, 17.72)	15.37(14.35, 16.39)	15.62(14.60, 16.65)	15.00(14.36, 15.64)	15.02(14.09, 15.95)	15.22(14.63, 15.81)	14.50(13.61, 15.39)	15.21(14.43, 15.99)	14.63(13.41, 15.85)	15.38(14.48, 16.28)	15.55(14.84, 16.27)	0.457	-0.58(-2.30, 1.15)	0.966	-0.01(-1.18, 1.17)
	Grains(%)	24.89(23.58, 26.20)	27.16(26.01, 28.30)	27.87(27.08, 28.67)	26.68(25.52, 27.84)	27.34(26.56, 28.12)	26.99(26.00, 27.98)	28.93(27.61, 30.26)	27.83(26.94, 28.72)	28.49(27.18, 29.80)	27.44(25.80, 29.07)	26.19(25.14, 27.24)	0.017	1.56(-0.07, 3.20)	0.865	-1.60(-2.96, -0.23)
	Milks(%)	12.83(11.15, 14.51)	11.62(11.02, 12.22)	10.48(9.57, 11.40)	9.92(8.98, 10.86)	9.67(8.89, 10.46)	9.75(9.32, 10.17)	8.05(7.41, 8.69)	8.15(7.55, 8.74)	8.01(7.42, 8.60)	7.85(7.20, 8.51)	7.84(7.26, 8.42)	<0.001	-4.86(-6.79, -2.93)	<0.001	-2.46(-3.50, -1.42)
	Vegetables(%)	12.70(11.42, 13.99)	12.25(11.33, 13.18)	12.05(11.19, 12.90)	11.26(10.52, 12.00)	11.12(10.29, 11.94)	11.60(10.87, 12.34)	10.95(10.24, 11.66)	10.73(10.02, 11.44)	10.46(9.78, 11.14)	11.46(10.75, 12.16)	11.27(10.61, 11.94)	<0.001	-1.38(-2.88, 0.12)	0.088	-0.72(-1.86, 0.41)
	Fruits(%)	5.70(4.93, 6.47)	5.91(5.43, 6.40)	6.22(5.25, 7.19)	5.76(5.09, 6.43)	6.23(5.41, 7.04)	6.25(5.66, 6.84)	5.70(4.99, 6.40)	5.69(5.31, 6.07)	4.86(4.37, 5.35)	4.73(4.31, 5.15)	4.87(4.49, 5.26)	<0.001	-1.32(-2.23, -0.41)	<0.001	-1.59(-2.52, -0.67)
	Beverages(%)	14.78(13.88, 15.68)	12.64(11.44, 13.84)	11.65(11.06, 12.24)	16.82(15.48, 18.17)	15.65(14.91, 16.39)	16.50(15.77, 17.22)	18.48(17.45, 19.52)	18.28(17.23, 19.33)	18.79(17.08, 20.50)	18.79(17.43, 20.15)	18.77(17.92, 19.63)	<0.001	4.71(3.32, 6.10)	<0.001	7.37(6.24, 8.50)
	Nuts(%)	4.58(3.97, 5.20)	5.32(4.58, 6.06)	5.70(5.01, 6.40)	4.97(4.49, 5.45)	5.75(4.98, 6.52)	6.24(5.47, 7.01)	6.28(5.57, 7.00)	6.57(5.50, 7.65)	6.75(5.86, 7.64)	6.38(5.77, 6.98)	6.62(5.88, 7.37)	<0.001	1.92(0.75, 3.09)	0.006	0.84(-0.32, 1.99)
	Eggs(%)	1.15(0.95, 1.35)	1.17(0.94, 1.41)	1.24(1.08, 1.40)	1.24(1.06, 1.42)	1.21(1.09, 1.34)	1.24(1.09, 1.39)	1.27(1.11, 1.43)	1.32(1.17, 1.46)	1.53(1.35, 1.72)	1.09(0.98, 1.21)	1.51(1.38, 1.65)	<0.001	0.38(0.13, 0.62)	0.001	0.23(-0.01, 0.47)
	Oils(%)	0.15(0.11, 0.18)	0.14(0.10, 0.18)	0.10(0.08, 0.12)	0.10(0.08, 0.13)	0.09(0.08, 0.11)	0.10(0.08, 0.13)	0.15(0.09, 0.20)	0.16(0.14, 0.19)	0.14(0.11, 0.17)	0.43(0.37, 0.50)	0.43(0.38, 0.49)	<0.001	0.30(0.23, 0.37)	<0.001	0.35(0.28, 0.41)
	≥3.50
	DSs(%)	11.42(9.89, 12.95)	10.83(9.30, 12.36)	10.68(9.50, 11.85)	10.32(9.19, 11.45)	9.42(7.76, 11.07)	7.70(7.01, 8.39)	7.60(6.50, 8.71)	7.23(6.42, 8.03)	7.32(5.44, 9.20)	6.75(4.84, 8.65)	6.42(5.21, 7.63)	<0.001	-5.93(-7.94, -3.91)	<0.001	-4.98(-6.42, -3.54)
	Meats(%)	14.01(12.58, 15.45)	13.57(12.66, 14.49)	15.03(14.30, 15.76)	13.71(12.86, 14.55)	14.38(13.37, 15.39)	13.86(12.71, 15.00)	13.03(12.03, 14.03)	13.81(12.71, 14.90)	13.53(12.54, 14.52)	14.91(13.28, 16.54)	14.99(13.67, 16.31)	0.4	1.64(-0.40, 3.67)	0.73	0.44(-1.17, 2.05)
	Grains(%)	24.55(22.71, 26.39)	26.85(25.75, 27.94)	26.85(25.27, 28.43)	25.84(24.69, 26.99)	26.27(25.07, 27.48)	26.16(25.12, 27.20)	27.74(26.63, 28.86)	27.69(26.36, 29.02)	26.49(25.01, 27.97)	26.16(24.80, 27.52)	25.25(24.26, 26.24)	0.251	1.01(-1.01, 3.03)	0.942	-1.36(-3.10, 0.38)
	Milks(%)	10.59(9.91, 11.27)	10.93(10.25, 11.62)	9.89(9.04, 10.73)	9.38(8.70, 10.07)	8.93(8.09, 9.77)	10.02(9.30, 10.74)	8.26(7.66, 8.87)	8.08(7.66, 8.50)	7.98(7.26, 8.70)	7.31(6.40, 8.23)	7.30(6.57, 8.02)	<0.001	-3.34(-4.30, -2.38)	<0.001	-2.53(-3.64, -1.42)
	Vegetables(%)	13.45(11.90, 14.99)	11.83(11.01, 12.66)	11.96(11.49, 12.43)	11.14(10.38, 11.91)	11.10(10.49, 11.70)	10.70(9.91, 11.50)	10.78(10.07, 11.49)	11.02(10.36, 11.67)	10.75(9.88, 11.62)	10.90(9.89, 11.92)	11.28(10.55, 12.01)	0.001	-1.98(-3.69, -0.28)	0.271	-0.69(-1.61, 0.23)
	Fruits(%)	5.77(5.04, 6.49)	6.59(6.08, 7.09)	5.64(4.85, 6.43)	5.27(4.68, 5.86)	5.48(5.04, 5.93)	5.94(5.44, 6.45)	6.08(5.62, 6.54)	5.61(5.05, 6.16)	5.55(4.94, 6.16)	5.36(4.67, 6.04)	5.40(4.90, 5.89)	0.002	-0.92(-1.84, 0.01)	0.264	-0.49(-1.46, 0.48)
	Beverages(%)	13.80(12.81, 14.78)	12.91(12.19, 13.64)	12.91(12.15, 13.66)	16.83(15.99, 17.67)	16.47(15.94, 17.00)	16.80(15.73, 17.87)	17.94(16.80, 19.08)	17.68(17.08, 18.28)	18.68(17.66, 19.69)	19.49(18.21, 20.78)	19.28(18.32, 20.24)	<0.001	6.29(4.81, 7.77)	<0.001	6.96(5.65, 8.27)
	Nuts(%)	5.25(4.43, 6.08)	5.40(4.65, 6.15)	5.87(5.11, 6.62)	6.38(5.61, 7.16)	6.75(6.03, 7.48)	7.61(6.83, 8.39)	7.29(6.42, 8.15)	7.52(7.02, 8.02)	8.43(7.22, 9.64)	7.49(6.80, 8.18)	8.12(7.54, 8.70)	<0.001	2.36(1.28, 3.43)	<0.001	1.87(0.88, 2.87)
	Eggs(%)	1.02(0.76, 1.28)	0.94(0.79, 1.10)	1.03(0.90, 1.17)	1.00(0.88, 1.12)	1.06(0.89, 1.24)	1.04(0.89, 1.18)	1.09(0.94, 1.24)	1.22(0.97, 1.46)	1.12(1.00, 1.24)	1.22(1.01, 1.43)	1.51(1.33, 1.70)	<0.001	0.57(0.23, 0.91)	<0.001	0.49(0.23, 0.76)
	Oils(%)	0.15(0.10, 0.20)	0.14(0.11, 0.17)	0.15(0.13, 0.17)	0.13(0.10, 0.15)	0.16(0.13, 0.18)	0.16(0.14, 0.19)	0.19(0.13, 0.24)	0.16(0.12, 0.20)	0.14(0.11, 0.17)	0.41(0.33, 0.48)	0.45(0.39, 0.50)	<0.001	0.29(0.22, 0.37)	<0.001	0.29(0.23, 0.36)
	Estimated propertion (FB)
	Gender
	Male
	Meats(%)	18.24(17.27, 19.20)	18.07(16.90, 19.23)	18.02(17.23, 18.80)	17.31(16.75, 17.86)	17.83(16.98, 18.69)	17.17(16.41, 17.93)	16.32(15.51, 17.13)	17.12(16.20, 18.03)	16.65(15.51, 17.79)	17.80(16.84, 18.75)	18.12(17.19, 19.05)	0.252	0.17(-1.47, 1.80)	0.775	0.35(-0.93, 1.64)
	Grains(%)	27.13(25.87, 28.39)	29.44(27.88, 31.00)	30.50(28.94, 32.07)	29.75(28.89, 30.61)	29.64(29.10, 30.19)	29.42(28.32, 30.52)	31.18(30.13, 32.22)	30.49(29.45, 31.53)	30.27(28.87, 31.68)	29.20(27.61, 30.79)	28.23(27.18, 29.29)	0.606	0.63(-1.13, 2.40)	0.099	-2.77(-4.74, -0.80)
	Milks(%)	11.95(11.08, 12.81)	11.55(10.96, 12.13)	10.58(9.85, 11.31)	9.87(9.16, 10.58)	9.35(8.77, 9.93)	9.90(9.25, 10.55)	8.26(7.72, 8.79)	8.47(7.95, 8.99)	8.22(7.63, 8.80)	7.84(7.02, 8.66)	7.64(7.01, 8.27)	<0.001	-4.08(-5.02, -3.14)	<0.001	-2.56(-3.38, -1.73)
	Vegetables(%)	13.22(12.55, 13.88)	12.38(11.41, 13.35)	12.37(11.90, 12.84)	11.61(10.85, 12.37)	11.37(11.02, 11.72)	10.69(10.12, 11.26)	11.08(10.40, 11.75)	10.72(10.04, 11.40)	10.28(9.59, 10.98)	10.77(10.07, 11.48)	10.66(10.09, 11.22)	<0.001	-2.50(-3.63, -1.38)	<0.001	-1.59(-2.43, -0.75)
	Fruits(%)	5.91(5.19, 6.64)	6.38(5.81, 6.94)	5.78(5.13, 6.42)	5.80(5.29, 6.30)	5.92(5.42, 6.42)	6.14(5.82, 6.46)	5.79(5.35, 6.24)	5.61(5.17, 6.05)	5.40(5.01, 5.79)	5.26(4.72, 5.81)	5.29(4.87, 5.72)	<0.001	-1.19(-2.05, -0.32)	0.001	-0.77(-1.59, 0.05)
	Beverages(%)	16.16(15.28, 17.03)	15.05(13.89, 16.21)	14.43(13.73, 15.13)	17.85(16.99, 18.70)	17.79(17.15, 18.42)	18.07(17.20, 18.93)	18.86(17.86, 19.86)	18.93(17.93, 19.94)	20.25(18.80, 21.70)	19.63(18.37, 20.89)	19.84(18.94, 20.74)	<0.001	4.37(2.86, 5.89)	<0.001	5.79(4.52, 7.07)
	Nuts(%)	6.05(5.22, 6.88)	5.79(5.09, 6.49)	6.76(5.82, 7.71)	6.44(5.88, 7.01)	6.61(5.94, 7.28)	7.07(6.62, 7.53)	7.04(6.24, 7.85)	7.11(6.61, 7.62)	7.48(6.39, 8.56)	7.71(6.58, 8.83)	8.01(7.24, 8.77)	0.002	1.74(0.37, 3.10)	0.062	1.03(-0.39, 2.44)
	Eggs(%)	1.24(1.04, 1.44)	1.22(1.02, 1.41)	1.45(1.25, 1.66)	1.28(1.15, 1.41)	1.41(1.24, 1.58)	1.42(1.25, 1.58)	1.33(1.20, 1.46)	1.39(1.25, 1.53)	1.33(1.20, 1.46)	1.29(1.15, 1.44)	1.68(1.50, 1.86)	0.029	0.45(0.13, 0.77)	0.458	0.10(-0.17, 0.38)
	Oils(%)	0.12(0.08, 0.15)	0.13(0.10, 0.16)	0.11(0.09, 0.12)	0.09(0.07, 0.11)	0.12(0.10, 0.14)	0.12(0.10, 0.14)	0.14(0.11, 0.16)	0.16(0.10, 0.21)	0.13(0.10, 0.16)	0.50(0.44, 0.57)	0.53(0.46, 0.60)	<0.001	0.41(0.33, 0.48)	<0.001	0.41(0.34, 0.48)
	Female
	Meats(%)	15.79(14.67, 16.90)	15.39(14.59, 16.19)	15.99(15.07, 16.91)	14.75(14.18, 15.33)	14.90(13.90, 15.90)	14.58(14.01, 15.14)	14.24(13.48, 15.00)	14.53(13.71, 15.35)	14.60(13.54, 15.66)	15.12(14.26, 15.97)	15.07(14.29, 15.86)	0.092	-0.30(-1.68, 1.07)	0.435	-0.68(-1.80, 0.44)
	Grains(%)	27.68(26.46, 28.91)	31.06(30.14, 31.98)	30.18(28.97, 31.38)	28.41(27.36, 29.46)	29.09(28.42, 29.76)	28.41(27.45, 29.36)	30.04(29.20, 30.89)	29.50(28.78, 30.22)	28.57(27.49, 29.64)	28.58(27.62, 29.53)	27.51(26.79, 28.24)	0.132	0.04(-1.61, 1.70)	0.047	-2.37(-3.77, -0.96)
	Milks(%)	13.40(12.43, 14.37)	12.59(11.92, 13.26)	11.84(11.24, 12.45)	11.52(10.76, 12.28)	10.82(9.96, 11.69)	11.06(10.51, 11.60)	9.38(8.76, 10.00)	8.83(8.27, 9.39)	8.88(8.20, 9.55)	8.45(7.61, 9.30)	8.49(7.76, 9.22)	<0.001	-4.69(-6.20, -3.18)	<0.001	-3.25(-4.22, -2.27)
	Vegetables(%)	14.96(13.85, 16.06)	14.01(13.24, 14.79)	14.07(13.46, 14.67)	12.70(12.01, 13.40)	12.65(11.86, 13.44)	12.39(11.87, 12.92)	12.11(11.54, 12.68)	11.90(11.52, 12.27)	11.87(11.36, 12.38)	12.48(11.52, 13.45)	12.74(12.00, 13.47)	<0.001	-2.58(-4.16, -1.00)	0.005	-1.19(-2.21, -0.17)
	Fruits(%)	7.37(6.43, 8.32)	7.15(6.56, 7.74)	7.27(6.31, 8.24)	6.62(6.15, 7.08)	6.94(6.27, 7.60)	7.11(6.72, 7.50)	6.87(6.35, 7.39)	6.40(6.04, 6.76)	6.33(5.82, 6.84)	5.96(5.51, 6.41)	6.07(5.68, 6.46)	<0.001	-1.84(-2.92, -0.75)	<0.001	-1.52(-2.48, -0.56)
	Beverages(%)	14.56(13.57, 15.56)	12.77(12.01, 13.54)	12.71(11.86, 13.56)	18.56(17.43, 19.70)	17.41(16.72, 18.11)	17.88(17.03, 18.73)	19.36(18.68, 20.04)	19.82(19.01, 20.63)	19.90(19.06, 20.75)	20.54(19.50, 21.59)	20.23(19.49, 20.97)	<0.001	6.30(5.16, 7.44)	<0.001	7.85(6.68, 9.01)
	Nuts(%)	4.94(4.33, 5.54)	5.61(4.99, 6.22)	6.52(5.98, 7.05)	6.14(5.58, 6.70)	6.91(6.11, 7.71)	7.29(6.69, 7.88)	6.56(5.96, 7.16)	7.51(6.86, 8.16)	8.12(6.69, 9.55)	7.23(6.54, 7.92)	7.89(7.25, 8.54)	<0.001	2.39(1.63, 3.16)	0.016	0.60(-0.21, 1.41)
	Eggs(%)	1.13(0.96, 1.29)	1.26(1.04, 1.48)	1.28(1.10, 1.47)	1.15(0.99, 1.31)	1.14(1.01, 1.26)	1.15(1.02, 1.28)	1.25(1.10, 1.40)	1.35(1.20, 1.49)	1.58(1.46, 1.69)	1.32(1.11, 1.52)	1.60(1.44, 1.77)	<0.001	0.48(0.21, 0.74)	<0.001	0.31(0.03, 0.60)
	Oils(%)	0.17(0.14, 0.21)	0.16(0.12, 0.19)	0.14(0.13, 0.16)	0.14(0.11, 0.18)	0.14(0.11, 0.18)	0.14(0.12, 0.15)	0.19(0.13, 0.24)	0.16(0.14, 0.19)	0.16(0.14, 0.18)	0.38(0.35, 0.41)	0.42(0.38, 0.45)	<0.001	0.22(0.17, 0.27)	<0.001	0.27(0.23, 0.31)
	Age group, y
	20-34y
	Meats(%)	19.23(17.43, 21.03)	17.14(15.81, 18.48)	18.80(17.10, 20.51)	17.29(16.54, 18.05)	18.23(16.61, 19.84)	17.38(16.45, 18.32)	16.77(15.72, 17.81)	17.23(15.68, 18.78)	16.49(14.99, 17.98)	17.28(16.60, 17.96)	17.83(16.94, 18.71)	0.203	-0.89(-3.43, 1.64)	0.413	-0.29(-2.32, 1.75)
	Grains(%)	29.63(27.45, 31.81)	33.52(31.15, 35.89)	33.69(31.70, 35.68)	31.67(30.33, 33.01)	31.57(30.30, 32.83)	31.46(30.39, 32.52)	33.06(31.75, 34.37)	32.25(30.37, 34.12)	32.11(30.71, 33.51)	31.55(30.06, 33.04)	31.49(30.38, 32.60)	0.88	1.16(-1.70, 4.03)	0.288	-2.33(-4.59, -0.07)
	Milks(%)	12.28(10.95, 13.62)	11.97(10.83, 13.10)	11.28(10.48, 12.08)	11.34(10.37, 12.30)	9.68(8.50, 10.85)	9.96(9.10, 10.81)	7.83(6.98, 8.69)	8.18(7.70, 8.65)	7.56(6.84, 8.28)	7.37(6.41, 8.32)	7.14(6.50, 7.77)	<0.001	-4.78(-6.31, -3.24)	<0.001	-3.99(-5.10, -2.89)
	Vegetables(%)	14.22(12.99, 15.45)	11.51(10.16, 12.86)	12.33(11.25, 13.42)	11.00(10.17, 11.82)	10.51(9.84, 11.18)	10.18(9.59, 10.76)	10.37(9.54, 11.20)	10.21(9.22, 11.21)	10.49(9.38, 11.60)	11.26(10.36, 12.16)	10.92(10.13, 11.72)	<0.001	-3.49(-5.25, -1.73)	0.186	-1.20(-2.60, 0.20)
	Fruits(%)	4.83(3.64, 6.01)	5.69(4.89, 6.49)	4.91(4.03, 5.78)	5.01(4.44, 5.58)	5.62(4.92, 6.33)	6.22(5.76, 6.67)	5.87(5.34, 6.41)	5.37(4.91, 5.83)	5.51(4.76, 6.26)	4.60(3.99, 5.20)	4.59(4.04, 5.14)	0.744	-0.37(-1.73, 0.99)	0.398	-0.47(-1.50, 0.56)
	Beverages(%)	14.06(12.84, 15.28)	13.61(11.67, 15.56)	11.50(10.71, 12.29)	17.88(16.07, 19.68)	17.72(16.09, 19.36)	17.88(16.60, 19.16)	19.21(18.13, 20.29)	19.29(18.21, 20.37)	19.86(18.15, 21.58)	20.27(18.98, 21.56)	20.05(19.00, 21.10)	<0.001	6.25(4.79, 7.71)	<0.001	8.59(7.20, 9.97)
	Nuts(%)	4.55(3.74, 5.36)	5.24(4.07, 6.41)	6.03(5.26, 6.80)	4.54(3.63, 5.44)	5.48(4.38, 6.57)	5.35(4.60, 6.09)	5.63(4.76, 6.49)	5.91(4.95, 6.87)	6.28(5.41, 7.15)	5.92(4.99, 6.86)	5.89(4.97, 6.80)	0.098	1.34(0.20, 2.48)	0.596	-0.81(-2.07, 0.46)
	Eggs(%)	1.01(0.78, 1.24)	1.18(0.87, 1.48)	1.35(1.06, 1.64)	1.17(0.95, 1.39)	1.07(0.92, 1.23)	1.48(1.19, 1.78)	1.11(0.99, 1.24)	1.40(1.15, 1.65)	1.57(1.27, 1.87)	1.41(1.10, 1.72)	1.68(1.39, 1.97)	0.004	0.55(0.15, 0.95)	0.033	0.19(-0.21, 0.59)
	Oils(%)	0.18(0.09, 0.27)	0.13(0.09, 0.18)	0.11(0.09, 0.13)	0.11(0.07, 0.14)	0.12(0.09, 0.16)	0.10(0.08, 0.12)	0.15(0.10, 0.20)	0.16(0.10, 0.22)	0.12(0.09, 0.16)	0.46(0.37, 0.54)	0.48(0.41, 0.55)	<0.001	0.28(0.16, 0.40)	<0.001	0.36(0.29, 0.43)
	35-49y
	Meats(%)	16.63(15.06, 18.20)	17.86(16.54, 19.18)	16.51(15.80, 17.23)	16.64(15.46, 17.82)	16.47(15.74, 17.20)	15.95(14.84, 17.07)	15.42(14.63, 16.21)	15.58(14.66, 16.51)	16.29(14.82, 17.75)	16.76(15.66, 17.86)	16.99(15.97, 18.02)	0.137	0.36(-1.51, 2.23)	0.727	0.27(-0.96, 1.51)
	Grains(%)	27.01(25.36, 28.65)	28.85(27.48, 30.21)	30.10(28.27, 31.93)	27.84(26.29, 29.40)	29.08(28.25, 29.91)	29.39(27.92, 30.86)	30.45(29.10, 31.81)	29.98(28.43, 31.53)	29.04(27.10, 30.98)	29.28(27.33, 31.24)	27.85(26.75, 28.96)	0.479	0.59(-1.37, 2.55)	0.421	-2.59(-4.72, -0.46)
	Milks(%)	12.69(11.73, 13.65)	11.88(11.21, 12.56)	11.00(9.71, 12.30)	10.47(9.48, 11.46)	9.78(8.94, 10.63)	10.23(9.77, 10.70)	8.62(7.94, 9.30)	8.15(7.72, 8.59)	7.78(7.10, 8.46)	7.39(6.27, 8.50)	7.28(6.37, 8.20)	<0.001	-5.10(-6.43, -3.76)	<0.001	-3.30(-4.75, -1.84)
	Vegetables(%)	13.89(12.51, 15.28)	13.21(12.27, 14.14)	12.58(11.77, 13.38)	11.82(10.94, 12.70)	11.98(11.32, 12.64)	11.02(10.46, 11.59)	11.45(10.66, 12.25)	11.57(10.68, 12.46)	11.44(10.77, 12.12)	11.16(10.22, 12.09)	11.23(10.62, 11.84)	<0.001	-2.91(-4.64, -1.18)	0.187	-1.15(-2.23, -0.07)
	Fruits(%)	5.76(5.03, 6.50)	5.88(5.05, 6.70)	6.41(5.14, 7.68)	5.15(4.45, 5.84)	5.36(4.58, 6.15)	5.71(5.18, 6.24)	5.72(5.01, 6.43)	5.54(5.13, 5.95)	5.21(4.62, 5.81)	5.46(4.57, 6.36)	5.33(4.70, 5.95)	0.004	-0.75(-1.73, 0.24)	0.03	-1.56(-2.92, -0.19)
	Beverages(%)	16.62(15.44, 17.80)	15.23(14.54, 15.92)	15.84(14.75, 16.92)	20.29(19.17, 21.40)	18.91(18.28, 19.54)	18.93(17.96, 19.90)	19.85(18.87, 20.82)	20.29(19.54, 21.05)	21.45(19.99, 22.90)	21.07(19.83, 22.30)	21.57(20.47, 22.68)	<0.001	5.83(4.23, 7.42)	<0.001	6.50(4.95, 8.06)
	Nuts(%)	6.01(5.00, 7.02)	5.68(5.01, 6.36)	6.23(5.19, 7.26)	6.47(5.66, 7.28)	6.88(5.88, 7.88)	7.37(6.66, 8.08)	6.87(5.86, 7.89)	7.40(6.48, 8.32)	7.38(6.25, 8.52)	7.09(6.29, 7.90)	7.49(6.51, 8.46)	0.018	1.00(-0.60, 2.60)	0.305	0.95(-0.70, 2.59)
	Eggs(%)	1.24(0.94, 1.53)	1.26(0.89, 1.64)	1.21(0.99, 1.42)	1.19(1.00, 1.38)	1.49(1.27, 1.70)	1.26(1.07, 1.44)	1.39(1.18, 1.60)	1.32(1.17, 1.47)	1.26(0.96, 1.56)	1.31(1.04, 1.58)	1.77(1.45, 2.09)	0.088	0.65(0.12, 1.18)	0.127	0.52(0.07, 0.97)
	Oils(%)	0.14(0.11, 0.18)	0.15(0.12, 0.19)	0.13(0.10, 0.16)	0.14(0.11, 0.16)	0.14(0.10, 0.18)	0.13(0.11, 0.16)	0.23(0.11, 0.34)	0.16(0.13, 0.19)	0.15(0.09, 0.20)	0.48(0.41, 0.56)	0.49(0.42, 0.56)	<0.001	0.33(0.24, 0.41)	<0.001	0.35(0.26, 0.43)
	50-64y
	Meats(%)	16.24(14.67, 17.82)	15.39(14.16, 16.62)	16.93(16.04, 17.81)	15.53(14.51, 16.55)	15.68(14.36, 16.99)	15.17(14.22, 16.12)	14.39(13.10, 15.67)	15.74(15.04, 16.44)	15.18(14.12, 16.25)	16.26(14.63, 17.90)	15.82(14.58, 17.05)	0.216	-0.60(-2.98, 1.78)	0.237	-1.23(-2.79, 0.34)
	Grains(%)	25.07(23.60, 26.55)	29.10(27.54, 30.67)	27.98(26.29, 29.67)	28.36(27.27, 29.45)	27.78(26.51, 29.05)	26.31(24.95, 27.68)	29.00(27.51, 30.50)	28.69(27.79, 29.58)	27.59(26.52, 28.66)	26.74(25.22, 28.26)	25.60(24.58, 26.61)	0.294	0.00(-2.23, 2.24)	0.029	-3.08(-5.03, -1.13)
	Milks(%)	12.03(10.78, 13.27)	12.17(11.50, 12.85)	11.10(10.00, 12.19)	9.27(8.56, 9.97)	9.99(9.38, 10.60)	10.84(9.93, 11.75)	8.79(7.89, 9.70)	8.53(7.80, 9.26)	8.96(8.16, 9.75)	8.32(7.62, 9.03)	8.24(7.69, 8.78)	<0.001	-3.85(-5.41, -2.28)	<0.001	-2.30(-3.42, -1.19)
	Vegetables(%)	14.41(13.44, 15.38)	14.27(13.12, 15.42)	14.33(13.45, 15.21)	12.90(11.84, 13.96)	12.82(12.03, 13.62)	12.51(11.45, 13.57)	12.55(11.59, 13.52)	11.33(10.68, 11.99)	10.72(10.15, 11.29)	12.12(10.64, 13.61)	12.17(11.16, 13.17)	<0.001	-2.06(-3.93, -0.19)	<0.001	-1.90(-3.54, -0.25)
	Fruits(%)	7.72(6.38, 9.06)	7.25(6.70, 7.79)	6.56(5.87, 7.25)	6.73(6.05, 7.40)	7.05(6.36, 7.73)	6.57(6.16, 6.99)	6.39(5.82, 6.96)	5.82(5.28, 6.36)	5.80(5.13, 6.48)	5.40(4.90, 5.89)	5.83(5.34, 6.32)	<0.001	-2.47(-3.88, -1.06)	<0.001	-1.01(-1.94, -0.08)
	Beverages(%)	17.37(15.49, 19.24)	14.52(13.41, 15.63)	14.15(12.86, 15.44)	18.76(17.62, 19.90)	17.78(16.71, 18.85)	18.81(17.81, 19.80)	19.92(18.37, 21.46)	20.26(19.09, 21.42)	21.26(19.72, 22.80)	20.78(19.25, 22.30)	20.26(19.23, 21.30)	<0.001	3.73(1.72, 5.74)	<0.001	6.35(4.75, 7.95)
	Nuts(%)	5.66(4.50, 6.83)	5.89(5.04, 6.73)	7.23(6.30, 8.16)	7.03(6.16, 7.91)	7.53(6.70, 8.35)	8.47(7.54, 9.39)	7.54(6.69, 8.39)	8.10(7.19, 9.01)	8.92(7.32, 10.52)	8.76(7.12, 10.39)	9.98(8.56, 11.40)	<0.001	4.54(2.49, 6.59)	0.001	2.79(0.89, 4.69)
	Eggs(%)	1.37(1.12, 1.61)	1.28(0.99, 1.57)	1.58(1.30, 1.85)	1.30(1.08, 1.52)	1.24(1.06, 1.42)	1.18(1.04, 1.32)	1.28(1.09, 1.46)	1.38(1.18, 1.58)	1.41(1.20, 1.63)	1.21(1.06, 1.36)	1.64(1.46, 1.81)	0.119	0.37(-0.01, 0.75)	0.252	0.06(-0.30, 0.42)
	Oils(%)	0.13(0.10, 0.17)	0.12(0.10, 0.14)	0.15(0.12, 0.18)	0.13(0.09, 0.16)	0.14(0.10, 0.17)	0.14(0.12, 0.16)	0.14(0.11, 0.18)	0.15(0.13, 0.17)	0.16(0.12, 0.20)	0.41(0.35, 0.47)	0.48(0.39, 0.56)	<0.001	0.33(0.24, 0.42)	<0.001	0.32(0.24, 0.41)
	≥65y
	Meats(%)	14.55(13.46, 15.65)	15.26(14.03, 16.50)	14.97(14.30, 15.64)	13.74(12.86, 14.63)	13.76(12.90, 14.62)	14.20(13.38, 15.03)	14.14(13.13, 15.15)	14.05(13.41, 14.68)	14.14(13.13, 15.15)	15.01(13.83, 16.19)	15.29(14.30, 16.28)	0.618	0.90(-0.73, 2.52)	0.125	0.57(-0.69, 1.83)
	Grains(%)	27.31(26.08, 28.55)	29.52(28.53, 30.51)	28.78(27.90, 29.66)	28.37(26.95, 29.80)	28.72(27.60, 29.84)	28.07(26.81, 29.33)	29.71(28.30, 31.13)	28.68(28.06, 29.29)	28.62(27.18, 30.07)	27.77(25.90, 29.64)	26.15(24.77, 27.54)	0.093	-1.29(-3.55, 0.98)	0.051	-2.80(-4.58, -1.02)
	Milks(%)	14.28(13.35, 15.20)	12.61(11.62, 13.59)	11.69(10.98, 12.41)	12.22(11.37, 13.07)	11.70(11.10, 12.29)	11.27(10.70, 11.83)	10.69(9.93, 11.45)	10.22(9.51, 10.93)	10.22(9.23, 11.21)	9.83(9.10, 10.55)	9.91(9.09, 10.72)	<0.001	-3.52(-5.09, -1.95)	0.001	-1.54(-2.67, -0.41)
	Vegetables(%)	14.06(12.84, 15.27)	14.66(13.90, 15.43)	14.21(13.55, 14.87)	13.40(12.25, 14.56)	13.43(12.31, 14.55)	13.19(12.51, 13.88)	12.16(11.32, 12.99)	12.56(11.56, 13.56)	11.96(11.02, 12.91)	12.18(11.27, 13.08)	12.79(12.11, 13.48)	<0.001	-1.03(-2.40, 0.35)	0.008	-1.32(-2.37, -0.27)
	Fruits(%)	10.17(9.21, 11.14)	9.72(8.96, 10.48)	9.23(8.65, 9.81)	8.95(8.05, 9.84)	8.81(8.21, 9.40)	8.88(8.40, 9.36)	7.91(7.09, 8.73)	7.91(7.43, 8.39)	7.21(6.67, 7.76)	7.42(6.51, 8.34)	7.30(6.65, 7.95)	<0.001	-3.46(-4.79, -2.13)	<0.001	-2.05(-2.94, -1.16)
	Beverages(%)	12.60(11.86, 13.34)	10.63(9.93, 11.34)	12.27(11.46, 13.09)	14.62(13.80, 15.44)	14.77(14.22, 15.32)	15.36(14.45, 16.27)	16.66(15.47, 17.85)	17.01(16.03, 18.00)	17.25(16.13, 18.37)	17.98(16.89, 19.07)	18.12(17.36, 18.88)	<0.001	5.78(4.33, 7.22)	<0.001	6.05(4.73, 7.36)
	Nuts(%)	5.78(4.78, 6.77)	6.19(5.39, 7.00)	7.39(6.48, 8.31)	7.40(6.48, 8.31)	7.47(6.79, 8.15)	7.74(7.06, 8.42)	7.19(6.10, 8.28)	8.03(7.22, 8.85)	8.84(7.68, 10.00)	8.12(7.08, 9.17)	8.54(7.73, 9.34)	0.004	2.03(0.46, 3.61)	0.277	0.67(-0.67, 2.01)
	Eggs(%)	1.13(0.89, 1.37)	1.24(1.03, 1.44)	1.35(1.17, 1.53)	1.20(0.92, 1.48)	1.21(1.10, 1.32)	1.15(0.98, 1.32)	1.43(1.21, 1.65)	1.37(1.17, 1.57)	1.60(1.35, 1.84)	1.29(1.15, 1.43)	1.47(1.29, 1.65)	0.004	0.29(-0.05, 0.63)	0.015	0.12(-0.19, 0.43)
	Oils(%)	0.12(0.10, 0.14)	0.16(0.12, 0.21)	0.10(0.09, 0.12)	0.09(0.06, 0.12)	0.13(0.10, 0.17)	0.14(0.10, 0.17)	0.12(0.09, 0.15)	0.17(0.12, 0.22)	0.15(0.12, 0.17)	0.40(0.33, 0.47)	0.43(0.38, 0.48)	<0.001	0.29(0.23, 0.36)	<0.001	0.32(0.26, 0.37)
	Race/ethnicity
	Hispanic e
	Meats(%)	-	-	-	-	16.37(15.69, 17.05)	16.03(15.35, 16.71)	15.51(14.60, 16.41)	15.07(14.22, 15.92)	15.26(14.67, 15.84)	14.80(13.77, 15.83)	15.71(14.55, 16.86)	0.351	-0.65(-2.30, 0.99)	-	-
	Grains(%)	-	-	-	-	32.99(32.21, 33.77)	32.20(30.62, 33.78)	33.93(32.09, 35.77)	33.46(31.43, 35.49)	34.13(32.05, 36.21)	32.90(30.79, 35.02)	31.51(29.81, 33.20)	0.62	-0.03(-1.64, 1.58)	-	-
	Milks(%)	-	-	-	-	9.85(9.02, 10.68)	9.06(8.16, 9.97)	8.07(7.13, 9.00)	7.30(6.56, 8.05)	7.30(6.80, 7.80)	6.76(5.90, 7.63)	6.75(6.03, 7.47)	<0.001	-3.34(-4.54, -2.14)	-	-
	Vegetables(%)	-	-	-	-	9.03(8.51, 9.56)	8.72(8.11, 9.32)	9.87(9.08, 10.66)	8.96(8.34, 9.58)	8.88(8.11, 9.66)	10.11(8.90, 11.32)	10.00(9.26, 10.74)	0.337	0.73(-0.39, 1.85)	-	-
	Fruits(%)	-	-	-	-	7.42(6.88, 7.95)	7.87(6.98, 8.75)	7.03(6.43, 7.64)	7.36(6.44, 8.28)	7.24(6.66, 7.83)	7.09(6.20, 7.98)	6.79(6.30, 7.28)	0.068	-0.81(-1.80, 0.19)	-	-
	Beverages(%)	-	-	-	-	15.45(14.75, 16.15)	16.59(15.79, 17.40)	16.53(15.58, 17.49)	18.34(16.74, 19.94)	18.11(16.94, 19.28)	18.76(17.12, 20.41)	19.12(18.02, 20.21)	<0.001	3.22(1.39, 5.04)	-	-
	Nuts(%)	-	-	-	-	7.21(6.46, 7.95)	7.72(7.06, 8.38)	7.31(6.47, 8.14)	7.91(6.76, 9.07)	7.25(6.46, 8.05)	7.69(6.57, 8.81)	7.62(6.87, 8.38)	0.956	0.01(-1.41, 1.42)	-	-
	Eggs(%)	-	-	-	-	1.63(1.29, 1.97)	1.74(1.25, 2.24)	1.64(1.36, 1.92)	1.45(1.28, 1.63)	1.75(1.55, 1.95)	1.66(1.46, 1.87)	2.16(1.86, 2.45)	0.069	0.62(0.22, 1.02)	-	-
	Oils(%)	-	-	-	-	0.05(0.04, 0.07)	0.06(0.05, 0.07)	0.12(0.03, 0.20)	0.13(0.09, 0.17)	0.08(0.06, 0.10)	0.42(0.33, 0.51)	0.45(0.37, 0.53)	<0.001	0.37(0.29, 0.44)	-	-
	Non-Hispanic white
	Meats(%)	15.58(14.58, 16.58)	15.78(14.82, 16.74)	15.90(15.05, 16.74)	14.94(14.23, 15.65)	15.58(14.45, 16.72)	14.93(14.00, 15.85)	14.20(13.45, 14.96)	15.07(14.36, 15.79)	14.54(13.65, 15.43)	16.03(15.04, 17.02)	15.99(14.98, 16.99)	0.887	0.99(-0.49, 2.47)	0.765	0.49(-0.80, 1.77)
	Grains(%)	27.20(25.79, 28.62)	30.03(29.08, 30.97)	29.90(28.47, 31.33)	28.78(28.22, 29.34)	28.80(28.05, 29.54)	28.07(26.98, 29.16)	30.12(28.98, 31.26)	29.12(28.11, 30.13)	28.46(27.51, 29.41)	27.97(26.72, 29.23)	27.01(25.85, 28.16)	0.113	-0.39(-2.35, 1.57)	0.031	-2.88(-4.55, -1.21)
	Milks(%)	13.58(12.61, 14.55)	13.14(12.63, 13.65)	12.18(11.60, 12.76)	11.54(10.83, 12.24)	10.83(10.21, 11.46)	11.51(10.84, 12.18)	9.64(9.15, 10.12)	9.61(9.21, 10.02)	9.60(9.01, 10.18)	8.94(7.97, 9.91)	8.86(8.08, 9.64)	<0.001	-4.58(-5.89, -3.27)	<0.001	-3.17(-4.25, -2.09)
	Vegetables(%)	14.52(13.41, 15.64)	13.00(12.15, 13.86)	13.56(13.12, 14.00)	12.41(11.63, 13.18)	12.38(11.74, 13.01)	12.06(11.39, 12.74)	11.84(11.12, 12.55)	11.66(11.06, 12.26)	11.24(10.51, 11.98)	11.76(10.84, 12.68)	11.89(11.16, 12.61)	<0.001	-2.74(-4.18, -1.30)	<0.001	-1.64(-2.60, -0.68)
	Fruits(%)	6.26(5.34, 7.17)	6.65(6.18, 7.12)	6.18(5.43, 6.93)	5.89(5.39, 6.38)	6.04(5.46, 6.62)	6.30(5.92, 6.68)	6.03(5.50, 6.55)	5.55(5.20, 5.90)	5.36(4.75, 5.96)	5.05(4.47, 5.62)	5.23(4.79, 5.66)	<0.001	-1.63(-2.67, -0.58)	0.001	-1.18(-2.18, -0.19)
	Beverages(%)	16.43(15.73, 17.12)	14.66(13.68, 15.64)	14.20(13.49, 14.90)	18.88(18.07, 19.69)	18.09(17.50, 18.69)	18.50(17.70, 19.29)	20.07(19.09, 21.05)	20.12(19.32, 20.93)	21.20(19.79, 22.61)	21.09(19.95, 22.23)	20.88(20.16, 21.61)	<0.001	4.98(4.03, 5.93)	<0.001	6.76(5.84, 7.69)
	Nuts(%)	5.18(4.72, 5.64)	5.41(4.92, 5.90)	6.70(5.98, 7.42)	6.33(5.80, 6.86)	7.03(6.22, 7.83)	7.36(6.76, 7.96)	6.75(5.96, 7.53)	7.35(6.85, 7.86)	8.04(6.99, 9.10)	7.51(6.57, 8.45)	8.15(7.48, 8.81)	<0.001	2.59(1.86, 3.32)	0.006	1.06(0.09, 2.03)
	Eggs(%)	1.09(0.93, 1.25)	1.18(0.99, 1.36)	1.25(1.03, 1.47)	1.11(0.93, 1.30)	1.15(1.03, 1.27)	1.14(1.02, 1.26)	1.18(1.06, 1.30)	1.33(1.16, 1.50)	1.39(1.27, 1.52)	1.21(1.02, 1.41)	1.54(1.35, 1.72)	<0.001	0.48(0.16, 0.80)	0.007	0.24(-0.04, 0.52)
	Oils(%)	0.16(0.13, 0.20)	0.16(0.13, 0.19)	0.13(0.12, 0.15)	0.13(0.11, 0.16)	0.14(0.12, 0.17)	0.14(0.13, 0.16)	0.18(0.11, 0.25)	0.18(0.14, 0.22)	0.17(0.14, 0.20)	0.44(0.38, 0.49)	0.47(0.41, 0.52)	<0.001	0.30(0.23, 0.36)	<0.001	0.32(0.28, 0.37)
	Non-Hispanic black
	Meats(%)	24.23(22.16, 26.31)	22.82(21.28, 24.35)	22.34(21.11, 23.56)	20.85(18.80, 22.90)	20.11(19.08, 21.14)	19.37(18.51, 20.24)	20.12(18.82, 21.42)	20.43(19.47, 21.39)	20.86(19.71, 22.00)	20.98(20.21, 21.76)	21.01(20.05, 21.97)	0.032	-2.69(-5.85, 0.47)	0.756	-1.68(-3.53, 0.17)
	Grains(%)	26.72(24.14, 29.30)	27.38(25.61, 29.15)	29.51(28.04, 30.99)	27.91(26.13, 29.70)	27.41(26.36, 28.45)	29.23(27.77, 30.70)	27.87(26.91, 28.84)	28.72(27.34, 30.11)	28.30(27.20, 29.41)	27.65(25.80, 29.50)	26.64(25.28, 28.00)	0.875	-0.25(-3.78, 3.27)	0.13	-3.11(-5.05, -1.17)
	Milks(%)	9.16(8.02, 10.30)	7.95(7.00, 8.89)	7.69(6.72, 8.67)	7.60(6.64, 8.57)	7.11(6.56, 7.65)	7.37(6.82, 7.92)	6.15(5.75, 6.55)	6.12(5.72, 6.52)	5.60(5.22, 5.98)	6.74(6.13, 7.35)	6.29(5.70, 6.88)	<0.001	-2.78(-4.00, -1.56)	<0.001	-1.62(-2.76, -0.48)
	Vegetables(%)	13.41(12.33, 14.50)	14.95(13.05, 16.86)	14.46(13.20, 15.71)	13.10(12.31, 13.89)	13.47(12.53, 14.42)	11.81(11.32, 12.31)	12.99(11.67, 14.31)	12.60(11.87, 13.32)	13.16(12.12, 14.20)	13.22(12.18, 14.27)	13.66(12.91, 14.40)	0.051	-0.20(-1.61, 1.22)	0.691	-0.82(-2.60, 0.96)
	Fruits(%)	8.31(7.41, 9.22)	7.27(5.94, 8.61)	7.87(7.00, 8.75)	7.25(6.52, 7.97)	7.26(6.62, 7.90)	7.21(6.67, 7.75)	6.43(5.78, 7.09)	6.43(5.87, 7.00)	6.10(5.40, 6.81)	6.09(5.11, 7.07)	5.97(5.46, 6.47)	<0.001	-2.75(-4.13, -1.38)	<0.001	-2.03(-3.19, -0.88)
	Beverages(%)	12.96(11.94, 13.98)	12.59(11.11, 14.07)	11.63(10.15, 13.12)	16.87(15.95, 17.80)	18.06(16.48, 19.63)	18.01(17.19, 18.84)	18.92(17.85, 19.99)	18.83(17.96, 19.70)	19.27(18.00, 20.54)	17.76(17.04, 18.48)	18.26(17.39, 19.13)	<0.001	5.75(4.04, 7.46)	<0.001	7.42(6.02, 8.82)
	Nuts(%)	3.65(2.77, 4.52)	5.50(4.10, 6.91)	4.62(3.87, 5.38)	4.64(3.89, 5.39)	4.81(3.93, 5.69)	5.05(4.27, 5.83)	5.74(4.69, 6.79)	5.15(4.61, 5.70)	4.91(3.99, 5.83)	5.61(4.59, 6.63)	5.82(4.95, 6.70)	0.14	2.26(0.94, 3.58)	0.104	1.44(0.19, 2.70)
	Eggs(%)	1.39(1.08, 1.71)	1.41(1.05, 1.77)	1.73(1.51, 1.95)	1.66(1.31, 2.01)	1.61(1.36, 1.86)	1.82(1.45, 2.18)	1.63(1.40, 1.87)	1.56(1.34, 1.78)	1.67(1.36, 1.98)	1.41(1.20, 1.63)	1.80(1.59, 2.01)	0.417	0.34(-0.16, 0.84)	0.929	-0.01(-0.40, 0.37)
	Oils(%)	0.16(0.08, 0.24)	0.12(0.07, 0.17)	0.13(0.10, 0.17)	0.12(0.09, 0.14)	0.17(0.11, 0.24)	0.12(0.08, 0.15)	0.14(0.11, 0.18)	0.15(0.13, 0.17)	0.14(0.11, 0.16)	0.52(0.47, 0.58)	0.55(0.47, 0.64)	<0.001	0.32(0.16, 0.48)	<0.001	0.41(0.31, 0.51)
	Education level
	Less than high school graduate
	Meats(%)	18.14(16.75, 19.53)	18.72(16.96, 20.48)	18.56(17.77, 19.35)	17.36(16.13, 18.58)	17.01(16.16, 17.85)	16.79(16.03, 17.54)	16.52(15.08, 17.96)	16.99(15.91, 18.07)	16.79(15.24, 18.33)	16.09(14.28, 17.90)	16.88(15.51, 18.25)	0.048	-0.55(-2.43, 1.32)	0.183	-1.48(-3.27, 0.30)
	Grains(%)	25.76(23.70, 27.82)	29.88(28.18, 31.57)	30.73(28.86, 32.60)	29.27(27.69, 30.86)	30.58(29.28, 31.88)	30.37(28.80, 31.94)	31.84(30.45, 33.24)	31.62(30.35, 32.89)	32.35(30.24, 34.45)	30.32(28.05, 32.59)	29.00(27.34, 30.66)	0.021	1.92(-0.81, 4.65)	0.801	-3.16(-4.80, -1.51)
	Milks(%)	12.67(11.35, 13.99)	11.01(9.98, 12.04)	10.26(9.37, 11.15)	9.71(8.94, 10.48)	9.80(8.91, 10.68)	9.52(8.83, 10.21)	9.47(7.86, 11.08)	8.33(7.44, 9.21)	8.82(7.60, 10.03)	7.72(6.93, 8.51)	7.87(7.24, 8.49)	<0.001	-4.30(-5.54, -3.06)	0.001	-2.10(-3.37, -0.83)
	Vegetables(%)	13.68(12.42, 14.94)	12.38(11.06, 13.69)	12.23(11.51, 12.94)	11.24(9.91, 12.57)	11.09(10.07, 12.10)	10.84(9.94, 11.74)	10.74(9.74, 11.75)	9.39(8.45, 10.33)	9.80(8.66, 10.94)	10.52(9.51, 11.53)	10.78(9.68, 11.88)	<0.001	-2.85(-4.97, -0.73)	0.049	-0.69(-2.07, 0.68)
	Fruits(%)	6.62(5.43, 7.81)	6.20(5.32, 7.07)	7.41(6.27, 8.56)	7.09(6.22, 7.96)	5.98(5.19, 6.77)	6.05(5.70, 6.41)	6.21(5.21, 7.21)	5.90(5.28, 6.52)	6.60(5.76, 7.44)	6.20(5.49, 6.91)	6.22(5.63, 6.81)	0.081	-0.74(-2.02, 0.53)	0.018	-1.38(-2.69, -0.06)
	Beverages(%)	15.60(14.15, 17.06)	13.92(12.98, 14.87)	13.63(12.50, 14.76)	16.95(15.33, 18.56)	17.23(15.74, 18.73)	18.20(16.93, 19.47)	17.86(16.65, 19.07)	19.09(17.39, 20.80)	18.57(17.35, 19.80)	19.64(17.55, 21.72)	19.66(18.27, 21.06)	<0.001	4.91(2.85, 6.96)	<0.001	6.75(4.94, 8.56)
	Nuts(%)	5.92(4.74, 7.11)	6.15(5.07, 7.23)	5.62(4.79, 6.46)	6.84(6.01, 7.67)	6.60(4.91, 8.30)	6.69(5.82, 7.57)	5.64(4.86, 6.43)	7.12(5.67, 8.57)	5.48(4.63, 6.32)	7.91(5.57, 10.24)	7.51(5.99, 9.03)	0.838	1.13(-1.27, 3.53)	0.912	1.57(-0.43, 3.57)
	Eggs(%)	1.53(1.24, 1.82)	1.68(1.10, 2.26)	1.49(1.30, 1.68)	1.48(1.29, 1.68)	1.62(1.42, 1.83)	1.47(1.12, 1.81)	1.60(1.43, 1.77)	1.46(1.24, 1.68)	1.51(1.31, 1.70)	1.32(0.95, 1.68)	1.71(1.41, 2.01)	0.932	0.18(-0.34, 0.70)	0.813	0.18(-0.22, 0.58)
	Oils(%)	0.07(0.05, 0.08)	0.07(0.04, 0.09)	0.07(0.05, 0.08)	0.06(0.04, 0.08)	0.09(0.05, 0.14)	0.08(0.05, 0.10)	0.11(0.07, 0.15)	0.09(0.07, 0.12)	0.09(0.05, 0.12)	0.30(0.26, 0.33)	0.37(0.32, 0.42)	<0.001	0.31(0.25, 0.36)	<0.001	0.31(0.26, 0.37)
	High school or equivalent
	Meats(%)	17.93(16.60, 19.26)	17.65(16.31, 18.99)	17.43(16.55, 18.30)	16.40(15.51, 17.29)	18.17(16.28, 20.06)	17.35(16.66, 18.03)	15.86(14.64, 17.08)	17.03(15.75, 18.31)	17.03(15.90, 18.16)	18.23(17.33, 19.14)	17.88(17.02, 18.74)	0.486	-0.18(-1.91, 1.55)	0.98	0.28(-0.93, 1.49)
	Grains(%)	26.06(24.81, 27.31)	30.45(28.73, 32.17)	29.63(28.66, 30.61)	29.23(28.21, 30.25)	28.16(27.00, 29.31)	28.68(27.39, 29.98)	30.28(28.68, 31.88)	31.05(29.43, 32.67)	29.00(27.83, 30.16)	28.43(26.95, 29.91)	27.75(26.82, 28.67)	0.618	1.46(-0.21, 3.13)	0.28	-1.93(-3.42, -0.43)
	Milks(%)	12.89(11.70, 14.08)	10.91(10.08, 11.75)	12.03(10.98, 13.08)	10.97(9.85, 12.09)	9.52(8.83, 10.22)	11.22(9.92, 12.51)	9.36(8.19, 10.52)	8.65(8.04, 9.26)	8.31(7.22, 9.40)	8.62(7.72, 9.52)	8.51(7.61, 9.41)	<0.001	-3.68(-5.21, -2.16)	<0.001	-2.70(-4.06, -1.34)
	Vegetables(%)	14.95(13.80, 16.10)	12.82(11.50, 14.15)	13.22(12.46, 13.97)	12.81(11.82, 13.80)	13.26(12.81, 13.72)	11.27(10.69, 11.85)	11.87(10.86, 12.89)	11.01(10.28, 11.74)	11.43(10.51, 12.35)	11.12(10.17, 12.07)	11.35(10.54, 12.17)	<0.001	-3.61(-5.23, -1.99)	0.001	-1.78(-2.95, -0.61)
	Fruits(%)	6.41(5.81, 7.01)	6.07(5.51, 6.63)	5.88(5.16, 6.59)	5.62(4.92, 6.32)	6.15(5.66, 6.63)	5.93(5.30, 6.56)	5.80(4.97, 6.63)	5.37(4.87, 5.86)	5.68(5.09, 6.27)	5.16(4.65, 5.67)	5.33(4.86, 5.81)	<0.001	-1.55(-2.46, -0.65)	0.017	-0.90(-1.83, 0.04)
	Beverages(%)	16.30(15.54, 17.06)	15.14(14.25, 16.03)	13.87(12.73, 15.01)	18.70(17.30, 20.09)	17.78(16.79, 18.77)	18.83(17.74, 19.92)	19.75(18.61, 20.90)	19.78(18.91, 20.64)	20.85(19.15, 22.54)	20.41(18.67, 22.16)	20.00(18.77, 21.23)	<0.001	4.19(2.63, 5.75)	<0.001	6.46(4.76, 8.17)
	Nuts(%)	3.99(2.90, 5.09)	5.42(4.08, 6.77)	6.44(5.46, 7.41)	5.12(4.31, 5.93)	5.57(4.71, 6.43)	5.44(4.93, 5.95)	5.51(4.81, 6.21)	5.81(5.18, 6.43)	5.92(5.22, 6.63)	6.20(5.09, 7.30)	6.94(5.96, 7.93)	0.063	2.71(1.29, 4.12)	0.623	0.03(-1.39, 1.45)
	Eggs(%)	1.31(0.86, 1.77)	1.36(1.22, 1.50)	1.39(1.16, 1.62)	1.04(0.78, 1.31)	1.37(1.17, 1.56)	1.17(1.00, 1.33)	1.37(1.08, 1.65)	1.17(1.02, 1.32)	1.64(1.37, 1.91)	1.43(1.16, 1.69)	1.83(1.52, 2.14)	0.07	0.43(-0.09, 0.96)	0.029	0.25(-0.15, 0.66)
	Oils(%)	0.15(0.11, 0.19)	0.17(0.11, 0.24)	0.12(0.10, 0.14)	0.11(0.08, 0.15)	0.12(0.09, 0.16)	0.12(0.10, 0.15)	0.20(0.06, 0.35)	0.14(0.11, 0.17)	0.14(0.10, 0.18)	0.39(0.35, 0.44)	0.41(0.35, 0.46)	<0.001	0.24(0.16, 0.32)	<0.001	0.28(0.20, 0.35)
	College or above
	Meats(%)	15.88(14.60, 17.16)	15.60(14.74, 16.46)	16.24(15.37, 17.11)	15.40(14.62, 16.18)	15.09(14.36, 15.81)	14.91(14.03, 15.79)	14.73(13.92, 15.54)	15.06(14.29, 15.82)	14.88(13.95, 15.81)	15.59(14.83, 16.36)	15.87(15.01, 16.73)	0.198	0.13(-1.50, 1.77)	0.584	-0.19(-1.34, 0.95)
	Grains(%)	28.87(27.47, 30.27)	30.34(29.19, 31.49)	30.54(29.06, 32.02)	28.93(28.01, 29.85)	29.48(28.91, 30.04)	28.46(27.29, 29.64)	30.37(29.58, 31.16)	29.22(28.47, 29.98)	28.91(27.93, 29.88)	28.82(27.73, 29.91)	27.72(26.93, 28.51)	0.06	-0.55(-2.39, 1.30)	0.026	-2.66(-4.49, -0.83)
	Milks(%)	12.55(11.23, 13.88)	12.95(12.29, 13.60)	11.17(10.42, 11.92)	10.90(10.16, 11.64)	10.54(9.73, 11.36)	10.56(10.04, 11.09)	8.51(8.07, 8.96)	8.74(8.25, 9.23)	8.58(7.97, 9.20)	8.03(7.24, 8.82)	7.93(7.25, 8.61)	<0.001	-4.84(-6.44, -3.24)	<0.001	-3.18(-4.17, -2.18)
	Vegetables(%)	13.94(12.67, 15.20)	13.70(12.68, 14.71)	13.59(13.01, 14.17)	12.17(11.53, 12.81)	11.83(11.24, 12.43)	11.94(11.25, 12.63)	11.75(11.17, 12.33)	11.88(11.48, 12.29)	11.27(10.71, 11.83)	12.12(11.32, 12.91)	12.07(11.49, 12.65)	<0.001	-2.00(-3.49, -0.50)	0.002	-1.37(-2.23, -0.50)
	Fruits(%)	6.87(5.87, 7.86)	7.26(6.77, 7.76)	6.57(5.77, 7.37)	6.23(5.76, 6.71)	6.78(6.11, 7.45)	7.11(6.71, 7.52)	6.55(6.26, 6.85)	6.28(5.84, 6.72)	5.80(5.31, 6.29)	5.74(5.15, 6.33)	5.78(5.36, 6.19)	<0.001	-1.70(-2.83, -0.57)	<0.001	-1.21(-2.13, -0.29)
	Beverages(%)	14.72(13.88, 15.56)	13.32(12.15, 14.50)	13.37(12.67, 14.06)	18.37(17.42, 19.31)	17.63(17.01, 18.26)	17.58(16.70, 18.47)	19.24(18.45, 20.04)	19.33(18.43, 20.23)	20.13(18.95, 21.31)	20.06(19.25, 20.87)	20.13(19.56, 20.70)	<0.001	6.01(4.94, 7.08)	<0.001	7.04(6.07, 8.01)
	Nuts(%)	6.05(5.47, 6.62)	5.63(4.89, 6.37)	7.06(6.45, 7.67)	6.65(6.09, 7.20)	7.40(6.82, 7.98)	8.02(7.42, 8.62)	7.49(6.83, 8.14)	7.89(7.34, 8.45)	8.89(7.77, 10.01)	7.96(7.44, 8.49)	8.46(7.97, 8.96)	<0.001	2.06(1.26, 2.87)	<0.001	1.03(0.27, 1.79)
	Eggs(%)	0.95(0.74, 1.16)	1.05(0.93, 1.17)	1.32(1.07, 1.56)	1.21(1.02, 1.40)	1.09(0.94, 1.23)	1.26(1.11, 1.41)	1.19(1.07, 1.30)	1.42(1.24, 1.59)	1.39(1.26, 1.52)	1.25(1.09, 1.41)	1.55(1.42, 1.68)	<0.001	0.56(0.28, 0.83)	0.01	0.20(-0.10, 0.49)
	Oils(%)	0.18(0.13, 0.23)	0.15(0.12, 0.19)	0.15(0.13, 0.16)	0.14(0.11, 0.16)	0.15(0.13, 0.17)	0.14(0.12, 0.17)	0.16(0.14, 0.19)	0.18(0.14, 0.23)	0.16(0.14, 0.18)	0.48(0.43, 0.53)	0.51(0.46, 0.56)	<0.001	0.34(0.27, 0.41)	<0.001	0.37(0.31, 0.42)
	Ratio of family income to poverty level
	<1.30
	Meats(%)	18.36(17.08, 19.64)	19.14(17.68, 20.61)	17.01(15.44, 18.58)	17.22(16.28, 18.17)	17.70(15.96, 19.44)	17.16(16.60, 17.72)	16.45(15.05, 17.84)	16.75(15.82, 17.69)	17.81(16.63, 19.00)	17.36(15.89, 18.83)	17.67(16.57, 18.77)	0.126	-0.96(-2.51, 0.59)	0.575	0.61(-1.15, 2.36)
	Grains(%)	27.72(26.08, 29.36)	30.94(29.07, 32.81)	30.57(28.49, 32.66)	29.61(27.97, 31.26)	29.48(28.43, 30.53)	29.82(28.48, 31.15)	31.76(30.46, 33.06)	31.03(29.54, 32.51)	29.86(28.02, 31.70)	29.13(27.61, 30.65)	29.48(28.14, 30.83)	0.47	1.41(-0.94, 3.76)	0.738	-1.59(-3.78, 0.61)
	Milks(%)	12.13(11.34, 12.93)	11.08(9.72, 12.43)	10.79(9.59, 11.99)	11.24(10.13, 12.36)	10.00(8.76, 11.25)	10.13(9.30, 10.96)	9.10(7.95, 10.26)	8.60(7.73, 9.47)	8.30(7.22, 9.38)	8.47(7.44, 9.50)	8.24(7.34, 9.14)	<0.001	-3.51(-4.79, -2.23)	<0.001	-2.09(-3.55, -0.63)
	Vegetables(%)	14.30(12.10, 16.49)	13.11(11.41, 14.81)	12.78(12.15, 13.40)	11.37(10.19, 12.55)	11.38(10.47, 12.29)	10.62(9.85, 11.39)	11.20(10.18, 12.22)	10.17(9.53, 10.81)	10.41(9.65, 11.17)	11.00(10.05, 11.95)	10.89(10.26, 11.52)	<0.001	-3.59(-6.14, -1.03)	<0.001	-1.90(-2.80, -1.01)
	Fruits(%)	7.01(5.57, 8.45)	5.84(5.14, 6.54)	6.22(5.33, 7.12)	6.55(6.00, 7.10)	6.22(5.37, 7.08)	6.32(5.89, 6.76)	6.24(5.57, 6.91)	5.71(5.20, 6.22)	6.07(5.43, 6.71)	5.62(5.06, 6.18)	5.79(5.38, 6.20)	0.024	-1.59(-3.09, -0.08)	0.008	-0.73(-1.55, 0.09)
	Beverages(%)	14.17(12.91, 15.43)	12.89(11.82, 13.96)	13.31(12.09, 14.54)	16.73(15.90, 17.55)	17.04(15.88, 18.19)	18.61(17.39, 19.83)	18.43(17.66, 19.20)	20.38(19.09, 21.67)	19.71(18.49, 20.94)	19.85(18.15, 21.55)	19.20(18.15, 20.25)	<0.001	5.61(3.99, 7.22)	<0.001	6.46(4.85, 8.07)
	Nuts(%)	5.10(4.13, 6.06)	5.40(3.82, 6.99)	7.57(6.47, 8.67)	5.81(4.84, 6.79)	6.68(4.76, 8.60)	5.71(5.03, 6.39)	5.40(4.64, 6.16)	5.83(5.07, 6.60)	6.13(5.22, 7.03)	6.92(4.86, 8.98)	6.78(5.20, 8.37)	0.73	1.96(-0.27, 4.18)	0.388	-0.91(-3.25, 1.42)
	Eggs(%)	1.11(0.87, 1.36)	1.51(0.99, 2.02)	1.66(1.31, 2.00)	1.37(1.14, 1.60)	1.41(1.24, 1.59)	1.55(1.31, 1.80)	1.32(1.10, 1.53)	1.41(1.22, 1.60)	1.57(1.35, 1.80)	1.40(1.04, 1.77)	1.58(1.32, 1.84)	0.292	0.42(-0.02, 0.86)	0.994	-0.12(-0.56, 0.31)
	Oils(%)	0.10(0.06, 0.14)	0.09(0.06, 0.12)	0.09(0.07, 0.10)	0.09(0.05, 0.12)	0.08(0.06, 0.10)	0.07(0.06, 0.09)	0.10(0.07, 0.13)	0.11(0.09, 0.13)	0.13(0.08, 0.19)	0.41(0.35, 0.48)	0.46(0.40, 0.52)	<0.001	0.33(0.25, 0.41)	<0.001	0.36(0.29, 0.43)
	1.30-3.49
	Meats(%)	17.23(15.66, 18.81)	16.70(15.66, 17.74)	17.04(16.14, 17.93)	16.22(15.50, 16.95)	16.22(15.33, 17.11)	16.20(15.53, 16.87)	15.41(14.35, 16.47)	16.16(15.32, 17.00)	15.51(14.27, 16.75)	16.33(15.50, 17.16)	16.60(15.92, 17.27)	0.115	-0.67(-2.50, 1.15)	0.389	-0.43(-1.51, 0.64)
	Grains(%)	26.90(25.70, 28.11)	29.90(28.68, 31.13)	30.59(29.53, 31.65)	29.01(27.79, 30.22)	29.76(29.04, 30.48)	28.63(27.64, 29.62)	30.60(29.26, 31.95)	29.45(28.54, 30.37)	30.40(29.08, 31.73)	29.11(27.45, 30.78)	27.94(27.00, 28.87)	0.636	1.11(-0.39, 2.61)	0.079	-2.65(-4.14, -1.15)
	Milks(%)	13.74(12.08, 15.40)	12.61(11.98, 13.24)	11.63(10.68, 12.59)	10.83(9.86, 11.80)	10.62(9.67, 11.57)	10.40(9.94, 10.86)	8.51(7.89, 9.14)	8.73(8.10, 9.36)	8.62(7.97, 9.28)	8.36(7.67, 9.06)	8.43(7.75, 9.11)	<0.001	-5.23(-7.15, -3.30)	<0.001	-3.05(-4.13, -1.96)
	Vegetables(%)	13.73(12.34, 15.12)	13.39(12.42, 14.36)	13.29(12.53, 14.04)	12.30(11.51, 13.09)	12.14(11.24, 13.04)	12.41(11.60, 13.21)	11.59(10.91, 12.26)	11.49(10.72, 12.26)	11.11(10.41, 11.81)	12.39(11.60, 13.18)	12.27(11.49, 13.04)	<0.001	-1.49(-3.18, 0.19)	0.013	-1.00(-2.15, 0.16)
	Fruits(%)	6.21(5.39, 7.02)	6.59(6.06, 7.13)	6.91(5.86, 7.95)	6.41(5.68, 7.13)	6.74(5.89, 7.59)	6.75(6.10, 7.40)	6.09(5.40, 6.78)	6.11(5.72, 6.51)	5.20(4.67, 5.73)	5.19(4.61, 5.76)	5.35(4.85, 5.85)	<0.001	-1.44(-2.40, -0.48)	<0.001	-1.83(-2.88, -0.79)
	Beverages(%)	15.92(14.91, 16.93)	13.65(12.37, 14.93)	12.80(12.15, 13.45)	18.29(16.85, 19.73)	16.94(16.23, 17.64)	17.53(16.75, 18.32)	19.62(18.53, 20.72)	19.40(18.31, 20.49)	20.11(18.32, 21.90)	20.01(18.63, 21.40)	20.08(19.18, 20.98)	<0.001	4.83(3.37, 6.30)	<0.001	7.51(6.31, 8.71)
	Nuts(%)	4.89(4.24, 5.55)	5.70(4.92, 6.49)	6.25(5.51, 6.98)	5.48(4.98, 5.97)	6.23(5.43, 7.02)	6.65(5.86, 7.44)	6.62(5.86, 7.39)	7.04(6.00, 8.09)	7.28(6.30, 8.26)	6.98(6.20, 7.75)	7.26(6.44, 8.09)	<0.001	2.15(0.92, 3.38)	0.007	0.91(-0.30, 2.11)
	Eggs(%)	1.22(1.03, 1.40)	1.29(1.04, 1.54)	1.39(1.20, 1.59)	1.36(1.16, 1.55)	1.31(1.17, 1.45)	1.32(1.17, 1.48)	1.37(1.18, 1.57)	1.43(1.25, 1.60)	1.62(1.43, 1.82)	1.17(1.05, 1.28)	1.62(1.48, 1.75)	<0.001	0.42(0.17, 0.66)	0.008	0.18(-0.10, 0.45)
	Oils(%)	0.16(0.12, 0.19)	0.16(0.11, 0.20)	0.11(0.09, 0.13)	0.11(0.09, 0.14)	0.10(0.08, 0.12)	0.11(0.09, 0.14)	0.17(0.07, 0.27)	0.18(0.15, 0.21)	0.15(0.12, 0.18)	0.46(0.40, 0.53)	0.46(0.41, 0.52)	<0.001	0.32(0.25, 0.39)	<0.001	0.37(0.30, 0.43)
	≥3.50
	Meats(%)	15.74(14.31, 17.16)	15.33(14.19, 16.47)	16.74(15.93, 17.54)	15.26(14.31, 16.21)	15.80(14.81, 16.79)	14.97(13.81, 16.13)	14.02(13.05, 14.99)	14.84(13.72, 15.95)	14.65(13.60, 15.69)	15.87(14.39, 17.35)	15.96(14.66, 17.25)	0.481	0.72(-1.31, 2.75)	0.433	-0.41(-2.05, 1.22)
	Grains(%)	27.90(25.54, 30.27)	30.15(29.01, 31.28)	30.14(28.59, 31.68)	28.77(27.76, 29.78)	28.95(27.84, 30.06)	28.19(26.97, 29.41)	30.03(28.96, 31.10)	29.77(28.32, 31.23)	28.38(27.13, 29.63)	28.10(26.85, 29.35)	26.99(26.06, 27.92)	0.136	-0.78(-3.30, 1.74)	0.022	-3.08(-4.86, -1.31)
	Milks(%)	11.99(11.22, 12.77)	12.30(11.59, 13.02)	10.99(10.06, 11.92)	10.44(9.68, 11.20)	9.94(9.10, 10.78)	10.86(10.08, 11.65)	8.91(8.21, 9.61)	8.77(8.26, 9.29)	8.66(7.89, 9.44)	7.94(6.92, 8.97)	7.85(7.05, 8.66)	<0.001	-4.28(-5.35, -3.21)	<0.001	-3.15(-4.35, -1.96)
	Vegetables(%)	14.96(13.47, 16.44)	13.21(12.34, 14.08)	13.40(12.81, 13.99)	12.43(11.74, 13.13)	12.32(11.67, 12.97)	11.60(10.67, 12.52)	11.82(11.12, 12.51)	11.90(11.26, 12.55)	11.59(10.82, 12.35)	11.72(10.65, 12.80)	12.05(11.28, 12.82)	<0.001	-2.83(-4.53, -1.14)	0.005	-1.46(-2.48, -0.44)
	Fruits(%)	6.67(5.75, 7.58)	7.38(6.84, 7.93)	6.30(5.46, 7.15)	5.93(5.24, 6.62)	6.14(5.66, 6.62)	6.44(5.88, 7.00)	6.58(6.08, 7.08)	6.06(5.48, 6.65)	6.02(5.40, 6.64)	5.80(5.00, 6.60)	5.79(5.24, 6.35)	<0.001	-1.54(-2.64, -0.45)	0.048	-0.83(-1.88, 0.21)
	Beverages(%)	15.51(14.43, 16.59)	14.42(13.59, 15.25)	14.44(13.59, 15.29)	18.81(17.74, 19.88)	18.08(17.55, 18.61)	18.26(17.02, 19.49)	19.34(18.07, 20.61)	19.05(18.49, 19.60)	20.09(19.10, 21.08)	20.80(19.66, 21.93)	20.59(19.71, 21.46)	<0.001	5.73(4.23, 7.23)	<0.001	6.64(5.33, 7.95)
	Nuts(%)	5.94(5.03, 6.84)	5.95(5.10, 6.81)	6.62(5.82, 7.42)	7.13(6.32, 7.95)	7.46(6.55, 8.37)	8.40(7.59, 9.22)	7.92(6.99, 8.84)	8.12(7.57, 8.68)	9.21(7.80, 10.62)	8.02(7.25, 8.79)	8.67(8.07, 9.27)	<0.001	2.13(0.96, 3.29)	0.001	1.58(0.54, 2.63)
	Eggs(%)	1.13(0.85, 1.40)	1.09(0.88, 1.31)	1.21(1.02, 1.40)	1.08(0.95, 1.21)	1.16(0.98, 1.33)	1.11(0.95, 1.27)	1.19(1.03, 1.34)	1.31(1.05, 1.57)	1.24(1.10, 1.39)	1.32(1.09, 1.54)	1.63(1.43, 1.83)	0.001	0.56(0.20, 0.92)	0.001	0.42(0.10, 0.73)
	Oils(%)	0.17(0.11, 0.23)	0.16(0.12, 0.19)	0.16(0.14, 0.19)	0.14(0.11, 0.17)	0.17(0.14, 0.21)	0.17(0.15, 0.20)	0.20(0.15, 0.25)	0.18(0.13, 0.22)	0.15(0.12, 0.18)	0.43(0.36, 0.50)	0.47(0.42, 0.52)	<0.001	0.30(0.22, 0.37)	<0.001	0.30(0.24, 0.36)
	Estimated intake f
	Gender
	Male
	DSs, mg	33.21(26.47, 39.94)	28.69(26.07, 31.31)	35.21(31.03, 39.40)	32.23(28.63, 35.83)	31.55(26.89, 36.20)	25.02(21.49, 28.56)	24.73(19.69, 29.77)	25.46(21.14, 29.79)	31.14(24.33, 37.96)	30.28(22.78, 37.78)	30.61(24.77, 36.46)	0.024	-8.15(-17.25, 0.96)	0.07	-6.95(-13.91, 0.01)
	Meats, mg	45.56(43.00, 48.12)	43.17(40.15, 46.18)	44.01(41.99, 46.03)	45.88(44.26, 47.50)	47.61(45.76, 49.46)	47.58(45.72, 49.44)	43.64(42.16, 45.11)	46.37(43.49, 49.24)	44.60(41.91, 47.30)	46.57(43.84, 49.30)	47.32(44.99, 49.66)	0.379	1.20(-3.18, 5.58)	0.844	2.98(-0.50, 6.47)
	Grains, mg	73.82(69.36, 78.28)	75.22(69.75, 80.69)	78.89(72.53, 85.25)	82.68(78.65, 86.71)	81.75(77.31, 86.20)	84.56(79.87, 89.26)	91.15(87.10, 95.19)	87.15(84.33, 89.98)	87.74(82.70, 92.78)	82.43(77.12, 87.74)	79.04(75.36, 82.73)	0.007	1.26(-4.75, 7.28)	0.936	-3.48(-10.39, 3.44)
	Milks, mg	36.29(32.20, 40.38)	32.52(29.36, 35.67)	28.54(25.49, 31.59)	28.39(26.05, 30.73)	26.58(24.69, 28.48)	29.70(27.20, 32.19)	23.54(21.69, 25.40)	24.35(22.48, 26.22)	23.75(21.79, 25.70)	21.83(18.98, 24.68)	21.33(19.22, 23.43)	<0.001	-15.68(-20.80, -10.56)	<0.001	-6.29(-9.55, -3.03)
	Vegetables, mg	36.57(34.60, 38.55)	33.99(30.86, 37.12)	33.42(31.59, 35.24)	32.93(30.61, 35.24)	32.52(31.15, 33.90)	31.47(29.51, 33.44)	33.50(30.25, 36.76)	31.72(29.18, 34.26)	30.06(27.74, 32.38)	32.28(28.98, 35.59)	31.91(29.53, 34.29)	0.001	-5.38(-9.01, -1.75)	0.083	-1.51(-4.93, 1.91)
	Fruits, mg	18.46(15.64, 21.28)	19.06(16.92, 21.20)	16.48(14.30, 18.66)	17.86(15.82, 19.89)	18.16(16.00, 20.32)	19.43(18.24, 20.63)	18.58(16.68, 20.49)	18.21(16.38, 20.04)	17.44(15.65, 19.23)	16.88(14.74, 19.02)	16.83(15.22, 18.44)	0.009	-3.86(-7.25, -0.48)	0.09	-0.76(-3.62, 2.10)
	Beverages, mg	42.62(39.18, 46.06)	36.26(32.08, 40.45)	36.79(34.36, 39.21)	50.58(47.89, 53.28)	49.85(47.48, 52.22)	54.27(50.63, 57.91)	57.25(53.10, 61.39)	58.75(54.14, 63.36)	64.22(57.05, 71.38)	59.00(53.15, 64.84)	60.21(55.85, 64.58)	<0.001	18.47(11.77, 25.17)	<0.001	23.65(18.09, 29.22)
	Nuts, mg	19.59(15.16, 24.02)	17.29(14.08, 20.50)	18.60(15.17, 22.03)	20.67(17.94, 23.39)	21.35(17.89, 24.81)	24.78(23.07, 26.49)	25.68(21.75, 29.60)	25.66(22.46, 28.87)	26.92(21.42, 32.42)	27.09(21.85, 32.34)	27.98(24.39, 31.57)	<0.001	7.50(0.79, 14.21)	0.001	8.21(2.28, 14.13)
	Eggs, mg	2.59(2.16, 3.03)	2.86(2.43, 3.30)	3.43(2.95, 3.90)	3.35(3.04, 3.66)	3.66(3.27, 4.06)	3.76(3.26, 4.26)	3.63(3.19, 4.06)	3.82(3.50, 4.13)	3.59(3.19, 3.98)	3.47(3.10, 3.83)	4.58(4.14, 5.02)	<0.001	1.99(1.26, 2.71)	0.021	0.84(0.17, 1.51)
	Oils, mg	0.27(0.17, 0.38)	0.30(0.21, 0.39)	0.25(0.19, 0.30)	0.21(0.15, 0.27)	0.30(0.24, 0.36)	0.30(0.23, 0.36)	0.38(0.28, 0.48)	0.42(0.26, 0.58)	0.32(0.23, 0.40)	1.47(1.27, 1.67)	1.53(1.33, 1.73)	<0.001	1.24(1.02, 1.46)	<0.001	1.25(1.05, 1.45)
	Female
	DSs, mg	40.69(35.52, 45.86)	43.84(37.71, 49.98)	41.84(36.21, 47.47)	44.44(37.44, 51.44)	44.03(31.60, 56.47)	32.06(28.58, 35.54)	30.28(24.54, 36.03)	32.27(26.74, 37.80)	35.00(25.50, 44.51)	32.91(23.86, 41.95)	33.22(26.89, 39.55)	<0.001	-11.29(-20.35, -2.23)	0.002	-9.90(-18.45, -1.36)
	Meats, mg	38.17(36.26, 40.08)	37.07(35.29, 38.86)	38.48(36.48, 40.49)	40.42(38.90, 41.93)	39.48(37.58, 41.38)	40.56(38.85, 42.28)	38.67(37.11, 40.24)	39.71(38.18, 41.25)	40.52(38.87, 42.17)	40.89(38.93, 42.85)	40.49(38.68, 42.30)	0.038	2.38(-0.60, 5.37)	0.595	1.81(-0.71, 4.33)
	Grains, mg	75.87(70.18, 81.55)	81.66(78.96, 84.36)	79.50(74.99, 84.02)	83.24(80.71, 85.78)	84.22(80.54, 87.89)	84.09(81.85, 86.33)	89.47(86.78, 92.17)	85.22(83.21, 87.23)	84.85(82.26, 87.43)	82.90(80.73, 85.08)	79.84(77.78, 81.89)	0.044	3.02(-3.41, 9.45)	0.847	-0.61(-5.16, 3.94)
	Milks, mg	37.93(34.51, 41.35)	35.43(33.14, 37.71)	32.20(30.28, 34.13)	34.76(32.54, 36.97)	31.37(28.68, 34.07)	33.62(31.64, 35.60)	28.54(26.55, 30.53)	26.13(24.61, 27.66)	26.93(24.78, 29.09)	24.96(22.83, 27.08)	24.79(23.06, 26.52)	<0.001	-13.50(-18.14, -8.87)	<0.001	-7.72(-10.26, -5.17)
	Vegetables, mg	37.38(34.61, 40.16)	35.16(32.89, 37.44)	34.36(33.10, 35.63)	34.91(32.72, 37.10)	33.79(32.13, 35.46)	34.97(33.66, 36.29)	34.27(32.20, 36.35)	33.41(32.25, 34.56)	33.49(31.77, 35.22)	36.07(32.73, 39.41)	37.31(34.06, 40.56)	0.23	-1.09(-6.24, 4.07)	0.76	2.44(-1.43, 6.31)
	Fruits, mg	18.65(15.93, 21.36)	18.66(17.04, 20.28)	18.35(15.97, 20.72)	18.35(17.00, 19.70)	19.01(17.14, 20.89)	20.21(18.96, 21.47)	19.59(17.91, 21.27)	18.11(16.79, 19.43)	18.26(16.67, 19.84)	16.71(15.28, 18.14)	17.18(15.85, 18.50)	0.008	-2.89(-5.75, -0.03)	0.007	-2.30(-4.78, 0.19)
	Beverages, mg	37.20(35.26, 39.15)	31.31(29.46, 33.16)	32.66(30.94, 34.37)	51.94(48.22, 55.65)	48.66(45.96, 51.36)	50.99(48.56, 53.41)	54.69(52.04, 57.33)	55.83(53.52, 58.14)	57.91(54.14, 61.68)	57.87(53.19, 62.55)	55.92(53.24, 58.61)	<0.001	19.70(16.18, 23.23)	<0.001	23.41(19.97, 26.85)
	Nuts, mg	18.34(16.31, 20.37)	20.84(17.50, 24.17)	22.04(19.62, 24.46)	23.98(21.27, 26.68)	26.05(22.69, 29.42)	26.99(24.26, 29.72)	25.14(22.13, 28.15)	27.97(25.33, 30.60)	30.42(24.47, 36.37)	26.55(23.52, 29.57)	28.48(25.64, 31.32)	<0.001	8.17(4.79, 11.55)	0.038	3.58(-0.19, 7.34)
	Eggs, mg	2.59(2.24, 2.95)	2.72(2.37, 3.07)	3.03(2.68, 3.37)	2.99(2.63, 3.34)	2.90(2.65, 3.14)	2.99(2.71, 3.26)	3.25(2.92, 3.57)	3.60(3.16, 4.05)	4.10(3.84, 4.35)	3.41(2.95, 3.87)	4.01(3.66, 4.37)	<0.001	1.39(0.83, 1.95)	<0.001	0.94(0.36, 1.52)
	Oils, mg	0.43(0.34, 0.51)	0.40(0.31, 0.50)	0.38(0.33, 0.44)	0.42(0.35, 0.49)	0.42(0.33, 0.50)	0.40(0.35, 0.45)	0.55(0.40, 0.70)	0.46(0.40, 0.52)	0.45(0.40, 0.49)	1.04(0.94, 1.14)	1.12(1.02, 1.21)	<0.001	0.66(0.51, 0.80)	<0.001	0.71(0.56, 0.85)
	Age group, y
	20-34y
	DSs, mg	20.39(14.79, 25.99)	22.46(16.46, 28.45)	19.98(15.12, 24.84)	21.07(16.27, 25.86)	23.13(18.00, 28.26)	12.55(9.05, 16.06)	14.95(10.73, 19.18)	11.15(8.18, 14.12)	15.17(8.87, 21.47)	9.87(6.41, 13.33)	12.44(9.19, 15.70)	<0.001	-7.50(-14.54, -0.46)	0.001	-6.97(-13.34, -0.59)
	Meats, mg	41.92(37.73, 46.11)	38.61(35.02, 42.21)	41.52(37.97, 45.07)	43.04(39.95, 46.13)	44.56(41.36, 47.75)	44.16(42.12, 46.21)	42.08(39.95, 44.22)	43.48(39.73, 47.24)	42.74(38.91, 46.57)	43.44(41.81, 45.08)	44.37(42.53, 46.20)	0.099	3.58(-2.06, 9.21)	0.579	3.84(-0.54, 8.22)
	Grains, mg	69.64(63.30, 75.98)	77.97(69.75, 86.19)	81.14(72.69, 89.58)	81.87(77.71, 86.03)	83.24(78.43, 88.06)	85.72(81.61, 89.82)	92.10(87.58, 96.62)	84.26(79.73, 88.80)	91.22(84.97, 97.46)	86.66(81.93, 91.38)	85.13(81.21, 89.05)	<0.001	13.59(5.42, 21.75)	0.196	2.54(-5.77, 10.84)
	Milks, mg	31.08(25.94, 36.21)	33.17(28.24, 38.10)	28.29(25.47, 31.12)	31.20(27.13, 35.27)	26.07(22.64, 29.51)	28.31(25.53, 31.09)	21.67(18.80, 24.55)	22.28(20.59, 23.97)	21.87(19.46, 24.28)	19.63(17.15, 22.11)	18.86(17.18, 20.53)	<0.001	-11.71(-17.18, -6.24)	<0.001	-9.30(-12.43, -6.16)
	Vegetables, mg	33.29(30.93, 35.65)	27.96(23.76, 32.15)	30.16(27.96, 32.36)	28.43(26.19, 30.68)	26.76(24.58, 28.94)	27.12(24.85, 29.39)	27.59(25.28, 29.90)	27.79(24.02, 31.55)	28.16(25.51, 30.80)	32.62(28.29, 36.94)	31.08(27.68, 34.48)	0.241	-2.57(-7.76, 2.62)	0.68	1.06(-3.58, 5.70)
	Fruits, mg	12.53(9.27, 15.79)	16.21(13.47, 18.94)	12.65(9.96, 15.33)	14.17(12.03, 16.30)	15.83(13.84, 17.81)	17.74(16.16, 19.31)	16.98(14.88, 19.09)	15.69(13.88, 17.50)	16.72(14.06, 19.39)	13.55(11.41, 15.69)	13.48(11.76, 15.20)	0.416	0.85(-3.11, 4.80)	0.837	0.34(-2.88, 3.55)
	Beverages, mg	31.11(27.88, 34.33)	28.25(23.39, 33.10)	26.77(24.11, 29.43)	46.05(40.58, 51.53)	46.81(41.69, 51.93)	49.21(45.09, 53.33)	53.56(49.91, 57.21)	55.22(50.85, 59.60)	61.23(53.13, 69.33)	60.44(53.72, 67.16)	57.60(52.71, 62.49)	<0.001	27.59(21.74, 33.43)	<0.001	30.67(24.63, 36.71)
	Nuts, mg	12.71(9.87, 15.55)	14.53(9.71, 19.36)	15.75(12.55, 18.94)	15.13(7.82, 22.44)	17.64(13.24, 22.04)	17.45(14.82, 20.08)	19.01(15.65, 22.38)	19.79(14.70, 24.88)	22.21(17.81, 26.61)	20.85(16.60, 25.11)	20.13(16.18, 24.08)	0.006	6.81(1.57, 12.04)	0.162	1.47(-3.92, 6.85)
	Eggs, mg	1.99(1.62, 2.36)	2.62(1.87, 3.37)	2.97(2.42, 3.52)	2.95(2.38, 3.53)	2.67(2.26, 3.08)	3.65(2.92, 4.38)	2.92(2.59, 3.25)	3.64(3.12, 4.16)	4.41(3.76, 5.07)	3.76(3.07, 4.45)	4.46(3.82, 5.11)	<0.001	2.38(1.58, 3.18)	<0.001	1.29(0.45, 2.13)
	Oils, mg	0.37(0.15, 0.59)	0.30(0.17, 0.44)	0.22(0.16, 0.29)	0.24(0.15, 0.33)	0.29(0.21, 0.38)	0.23(0.18, 0.27)	0.41(0.23, 0.60)	0.36(0.20, 0.53)	0.32(0.20, 0.44)	1.32(1.08, 1.56)	1.31(1.12, 1.50)	<0.001	0.90(0.59, 1.22)	<0.001	1.05(0.84, 1.26)
	35-49y
	DSs, mg	40.09(27.94, 52.23)	36.27(30.93, 41.60)	32.52(26.55, 38.50)	35.36(28.95, 41.78)	28.52(21.86, 35.17)	23.21(18.31, 28.11)	22.62(15.70, 29.53)	17.94(13.87, 22.02)	24.51(18.39, 30.62)	26.14(17.02, 35.26)	24.43(17.99, 30.88)	<0.001	-19.56(-36.12, -3.00)	0.007	-6.86(-16.61, 2.89)
	Meats, mg	41.34(37.57, 45.10)	41.88(38.39, 45.37)	39.12(37.23, 41.00)	44.99(41.91, 48.07)	43.65(41.90, 45.40)	44.60(40.67, 48.54)	41.59(39.70, 43.48)	43.50(40.86, 46.13)	44.00(41.21, 46.78)	44.71(42.17, 47.24)	45.39(43.00, 47.78)	0.16	3.09(-1.21, 7.39)	0.284	4.89(2.15, 7.63)
	Grains, mg	74.35(67.42, 81.28)	74.59(70.01, 79.17)	76.27(70.14, 82.39)	80.03(75.12, 84.95)	81.04(77.10, 84.99)	87.13(81.42, 92.84)	90.39(85.16, 95.62)	87.84(83.27, 92.42)	84.21(77.69, 90.73)	82.96(76.72, 89.20)	78.65(74.90, 82.39)	0.004	1.49(-6.24, 9.21)	0.461	-0.59(-7.03, 5.86)
	Milks, mg	40.44(34.68, 46.21)	32.57(29.91, 35.22)	28.72(24.34, 33.11)	32.06(29.36, 34.75)	27.87(24.94, 30.81)	30.02(27.62, 32.43)	25.60(23.43, 27.78)	23.86(22.15, 25.56)	22.71(20.21, 25.22)	20.69(16.97, 24.42)	20.45(17.60, 23.31)	<0.001	-20.83(-28.96, -12.70)	<0.001	-7.43(-12.31, -2.55)
	Vegetables, mg	37.54(33.56, 41.52)	35.04(32.17, 37.91)	31.25(29.45, 33.05)	33.32(30.39, 36.24)	32.75(30.02, 35.47)	32.24(29.92, 34.56)	32.27(30.07, 34.48)	34.69(31.68, 37.69)	33.87(31.29, 36.46)	32.63(29.69, 35.56)	33.31(31.34, 35.28)	0.288	-5.21(-10.42, 0.01)	0.143	1.94(-1.18, 5.05)
	Fruits, mg	16.22(13.57, 18.87)	16.54(14.12, 18.95)	17.23(13.82, 20.63)	15.37(12.84, 17.91)	15.89(12.88, 18.89)	17.74(15.76, 19.71)	17.87(14.87, 20.87)	17.63(15.79, 19.47)	16.03(13.88, 18.19)	16.66(13.59, 19.74)	15.79(13.79, 17.79)	0.145	-1.80(-5.10, 1.49)	0.176	-2.95(-6.79, 0.89)
	Beverages, mg	44.32(40.89, 47.76)	37.65(35.65, 39.64)	40.86(37.44, 44.28)	59.18(55.11, 63.26)	51.98(48.20, 55.77)	55.12(51.88, 58.36)	59.92(55.12, 64.71)	60.85(57.01, 64.70)	65.14(57.78, 72.50)	60.47(55.22, 65.71)	62.18(57.85, 66.50)	<0.001	19.53(13.91, 25.15)	<0.001	23.00(17.28, 28.72)
	Nuts, mg	20.36(15.74, 24.98)	18.79(15.56, 22.02)	17.58(13.85, 21.30)	22.04(17.78, 26.30)	23.33(18.54, 28.11)	26.61(22.58, 30.63)	26.41(20.80, 32.01)	27.05(23.25, 30.85)	26.60(21.87, 31.32)	25.16(22.22, 28.11)	26.37(22.90, 29.85)	<0.001	4.55(-1.04, 10.15)	0.019	7.17(1.69, 12.65)
	Eggs, mg	2.72(2.04, 3.40)	2.79(2.18, 3.40)	2.90(2.31, 3.49)	3.22(2.76, 3.68)	3.67(3.23, 4.12)	3.46(2.87, 4.06)	3.70(3.14, 4.27)	3.69(3.27, 4.12)	3.20(2.47, 3.93)	3.44(2.81, 4.06)	4.59(3.88, 5.29)	0.001	2.04(0.90, 3.18)	0.053	1.48(0.43, 2.54)
	Oils, mg	0.35(0.26, 0.44)	0.37(0.26, 0.48)	0.31(0.21, 0.42)	0.34(0.28, 0.40)	0.36(0.25, 0.48)	0.37(0.31, 0.43)	0.65(0.30, 0.99)	0.48(0.38, 0.59)	0.37(0.23, 0.51)	1.40(1.17, 1.62)	1.41(1.22, 1.61)	<0.001	1.03(0.80, 1.27)	<0.001	1.08(0.84, 1.31)
	50-64y
	DSs, mg	50.74(38.75, 62.73)	43.17(33.66, 52.69)	55.99(46.48, 65.51)	48.45(37.77, 59.12)	55.91(35.38, 76.44)	40.85(32.82, 48.88)	33.14(18.39, 47.89)	35.85(28.53, 43.16)	40.48(28.22, 52.75)	35.62(17.34, 53.91)	34.63(22.97, 46.29)	0.01	-14.46(-33.71, 4.80)	0.013	-19.26(-36.28, -2.24)
	Meats, mg	43.03(38.50, 47.56)	38.51(36.00, 41.03)	43.73(41.11, 46.35)	43.50(40.57, 46.43)	44.23(40.84, 47.61)	44.66(42.16, 47.15)	40.24(37.37, 43.12)	43.40(41.79, 45.01)	42.55(40.15, 44.95)	43.84(40.02, 47.66)	42.42(39.54, 45.30)	0.853	-2.09(-8.70, 4.51)	0.172	-1.89(-5.74, 1.96)
	Grains, mg	72.54(66.52, 78.55)	80.63(74.69, 86.57)	77.83(71.16, 84.51)	85.71(81.44, 89.98)	82.33(76.32, 88.35)	79.19(74.32, 84.05)	88.11(83.93, 92.30)	85.40(82.20, 88.61)	82.22(78.70, 85.74)	77.67(72.97, 82.38)	74.30(71.37, 77.24)	0.932	-1.92(-10.58, 6.74)	0.116	-6.82(-13.50, -0.13)
	Milks, mg	35.59(31.84, 39.35)	35.88(32.68, 39.09)	32.09(28.20, 35.99)	28.04(25.57, 30.51)	30.30(27.75, 32.85)	35.92(31.82, 40.03)	27.04(23.73, 30.35)	25.60(23.63, 27.57)	27.13(24.96, 29.30)	24.77(22.08, 27.46)	24.26(22.28, 26.24)	<0.001	-11.82(-16.67, -6.97)	<0.001	-6.12(-10.44, -1.80)
	Vegetables, mg	40.20(37.25, 43.15)	39.05(35.58, 42.53)	38.09(35.23, 40.96)	37.43(34.06, 40.79)	37.53(34.75, 40.30)	38.06(35.21, 40.91)	40.38(34.82, 45.95)	32.55(30.63, 34.47)	31.85(29.99, 33.72)	36.04(29.93, 42.15)	37.32(32.12, 42.52)	0.034	-2.17(-9.25, 4.91)	0.172	0.09(-7.01, 7.19)
	Fruits, mg	22.64(18.26, 27.02)	20.46(18.39, 22.53)	17.87(15.96, 19.77)	20.21(17.68, 22.74)	20.86(18.51, 23.21)	20.47(18.85, 22.08)	19.98(17.41, 22.56)	17.89(16.10, 19.68)	18.11(15.88, 20.35)	15.97(14.25, 17.69)	18.02(15.96, 20.08)	0.002	-6.21(-11.23, -1.20)	0.044	-0.67(-3.69, 2.34)
	Beverages, mg	47.76(42.64, 52.89)	37.52(33.22, 41.82)	36.97(34.33, 39.60)	53.95(50.78, 57.11)	52.81(48.86, 56.75)	58.05(54.65, 61.46)	58.43(53.23, 63.63)	60.30(54.39, 66.21)	64.94(57.85, 72.03)	59.83(53.79, 65.87)	59.29(55.32, 63.26)	<0.001	12.11(5.86, 18.36)	<0.001	22.07(17.57, 26.58)
	Nuts, mg	21.47(15.44, 27.50)	21.62(17.44, 25.81)	25.01(20.81, 29.21)	26.77(22.19, 31.35)	27.72(24.30, 31.14)	31.72(26.73, 36.71)	28.50(24.50, 32.49)	31.13(26.13, 36.14)	33.83(25.80, 41.85)	31.02(24.25, 37.78)	36.16(30.83, 41.50)	<0.001	16.92(7.68, 26.15)	0.004	12.16(4.11, 20.20)
	Eggs, mg	3.15(2.58, 3.71)	2.87(2.27, 3.48)	3.75(3.12, 4.37)	3.34(2.80, 3.89)	3.36(2.91, 3.80)	3.17(2.79, 3.56)	3.44(2.97, 3.91)	3.85(3.17, 4.52)	3.70(3.15, 4.25)	3.19(2.84, 3.55)	4.19(3.73, 4.65)	0.005	1.14(0.22, 2.07)	0.124	0.39(-0.50, 1.28)
	Oils, mg	0.35(0.27, 0.43)	0.33(0.28, 0.38)	0.43(0.32, 0.54)	0.37(0.27, 0.47)	0.40(0.30, 0.50)	0.41(0.34, 0.49)	0.42(0.32, 0.52)	0.44(0.37, 0.51)	0.44(0.37, 0.51)	1.15(0.95, 1.36)	1.34(1.11, 1.58)	<0.001	0.99(0.75, 1.23)	<0.001	0.92(0.64, 1.21)
	≥65y
	DSs, mg	43.34(33.68, 53.01)	51.25(42.85, 59.64)	53.00(45.82, 60.18)	54.48(47.89, 61.07)	51.82(34.27, 69.37)	43.48(36.28, 50.68)	44.49(36.33, 52.65)	59.29(46.56, 72.02)	56.50(44.34, 68.66)	60.38(43.64, 77.12)	60.56(46.48, 74.64)	0.484	13.08(-5.15, 31.31)	0.638	3.87(-11.84, 19.59)
	Meats, mg	40.27(37.79, 42.76)	40.44(37.95, 42.93)	40.35(38.94, 41.76)	39.36(36.83, 41.90)	39.24(37.34, 41.15)	41.29(39.24, 43.35)	40.20(38.64, 41.76)	40.61(39.02, 42.20)	40.34(37.60, 43.07)	42.20(39.25, 45.15)	42.81(40.24, 45.38)	0.314	1.87(-1.96, 5.70)	0.183	2.39(-0.72, 5.50)
	Grains, mg	87.57(80.20, 94.93)	84.79(80.90, 88.69)	82.69(80.15, 85.23)	85.57(81.33, 89.82)	87.41(81.46, 93.36)	85.29(81.53, 89.04)	90.93(85.73, 96.13)	87.56(84.29, 90.84)	87.35(82.78, 91.92)	83.80(77.96, 89.65)	79.58(74.94, 84.23)	0.077	-9.23(-16.92, -1.55)	0.113	-5.83(-11.55, -0.11)
	Milks, mg	43.30(39.97, 46.63)	35.87(32.83, 38.91)	34.06(31.82, 36.30)	36.60(34.12, 39.09)	34.36(32.53, 36.20)	33.49(31.67, 35.30)	31.92(29.71, 34.13)	30.96(29.42, 32.51)	30.77(27.79, 33.76)	29.77(27.86, 31.68)	29.87(27.84, 31.91)	<0.001	-11.61(-15.96, -7.26)	<0.001	-3.95(-6.90, -1.00)
	Vegetables, mg	38.36(35.11, 41.61)	38.47(35.84, 41.11)	38.07(36.17, 39.97)	37.92(34.43, 41.41)	37.58(35.81, 39.35)	37.16(35.30, 39.02)	35.16(33.01, 37.30)	36.52(33.72, 39.32)	34.06(31.43, 36.69)	35.92(32.93, 38.91)	37.63(35.37, 39.89)	0.028	-0.86(-5.21, 3.50)	0.091	-0.96(-4.27, 2.35)
	Fruits, mg	27.93(24.86, 31.01)	25.60(23.67, 27.53)	24.50(22.87, 26.13)	25.16(22.66, 27.65)	24.36(22.41, 26.32)	25.36(23.83, 26.89)	22.59(20.19, 25.00)	22.75(21.09, 24.40)	21.10(19.32, 22.87)	22.12(19.13, 25.11)	21.40(19.17, 23.62)	<0.001	-8.76(-12.90, -4.61)	<0.001	-4.07(-7.07, -1.06)
	Beverages, mg	36.43(34.19, 38.66)	29.36(26.96, 31.75)	33.92(31.82, 36.02)	42.15(40.41, 43.90)	42.71(40.44, 44.99)	45.34(42.23, 48.44)	49.60(46.21, 52.99)	50.53(46.79, 54.27)	50.79(44.60, 56.97)	51.68(48.26, 55.09)	52.30(49.84, 54.77)	<0.001	15.97(11.74, 20.20)	<0.001	18.37(14.68, 22.06)
	Nuts, mg	23.74(19.82, 27.66)	23.94(21.05, 26.83)	25.49(22.83, 28.15)	27.02(23.76, 30.29)	28.67(25.37, 31.98)	28.92(25.81, 32.03)	28.36(23.42, 33.30)	30.23(26.80, 33.66)	33.06(26.82, 39.30)	30.75(25.02, 36.48)	30.71(26.41, 35.01)	0.058	3.31(-3.11, 9.72)	0.316	3.17(-1.95, 8.30)
	Eggs, mg	2.70(2.18, 3.22)	2.95(2.20, 3.70)	3.39(3.00, 3.78)	3.12(2.45, 3.78)	3.31(3.12, 3.51)	3.01(2.57, 3.45)	3.79(3.28, 4.31)	3.62(3.17, 4.06)	4.09(3.50, 4.69)	3.34(2.97, 3.71)	3.85(3.34, 4.37)	0.003	0.98(0.10, 1.86)	0.019	0.40(-0.37, 1.17)
	Oils, mg	0.33(0.29, 0.38)	0.43(0.32, 0.55)	0.32(0.28, 0.36)	0.34(0.20, 0.47)	0.41(0.33, 0.49)	0.41(0.34, 0.48)	0.35(0.27, 0.43)	0.48(0.38, 0.59)	0.41(0.34, 0.48)	1.09(0.91, 1.28)	1.19(1.03, 1.35)	<0.001	0.75(0.59, 0.90)	<0.001	0.78(0.63, 0.94)
	Race/ethnicity
	Hispanic e
	DSs, mg	-	-	-	-	17.04(10.12, 23.97)	16.20(13.51, 18.89)	15.38(9.94, 20.82)	12.14(9.43, 14.86)	18.77(13.49, 24.05)	16.36(12.71, 20.01)	19.55(14.55, 24.56)	0.877	-0.24(-9.26, 8.78)	-	-
	Meats, mg	-	-	-	-	44.33(41.70, 46.96)	45.50(43.95, 47.06)	43.33(40.96, 45.69)	42.49(39.24, 45.74)	42.43(40.49, 44.38)	42.07(39.85, 44.29)	43.87(41.01, 46.74)	0.27	-1.14(-4.62, 2.35)	-	-
	Grains, mg	-	-	-	-	94.42(91.03, 97.81)	96.07(90.19, 101.94)	101.00(92.96, 109.03)	98.45(91.31, 105.59)	99.16(92.94, 105.37)	97.69(93.46, 101.93)	92.69(88.23, 97.16)	0.499	2.12(-2.89, 7.13)	-	-
	Milks, mg	-	-	-	-	27.49(24.52, 30.46)	26.68(24.19, 29.17)	23.07(20.60, 25.54)	21.45(18.63, 24.26)	21.48(19.74, 23.21)	19.42(17.07, 21.78)	19.06(16.81, 21.30)	<0.001	-9.33(-13.24, -5.41)	-	-
	Vegetables, mg	-	-	-	-	24.87(23.25, 26.50)	24.60(23.11, 26.09)	27.00(23.65, 30.36)	27.27(24.86, 29.69)	25.87(23.29, 28.45)	30.95(27.63, 34.28)	30.35(27.48, 33.22)	0.023	4.62(0.73, 8.52)	-	-
	Fruits, mg	-	-	-	-	21.12(19.52, 22.73)	23.09(20.33, 25.86)	20.66(18.38, 22.94)	23.14(19.80, 26.48)	21.69(19.59, 23.78)	21.55(18.63, 24.47)	20.44(18.46, 22.43)	0.379	-1.44(-4.22, 1.33)	-	-
	Beverages, mg	-	-	-	-	44.13(40.92, 47.34)	47.27(44.61, 49.93)	47.84(44.75, 50.93)	56.45(50.87, 62.04)	55.57(50.38, 60.75)	57.83(48.38, 67.28)	58.38(52.24, 64.53)	<0.001	12.44(4.66, 20.22)	-	-
	Nuts, mg	-	-	-	-	23.93(20.42, 27.44)	27.80(24.39, 31.21)	26.80(21.16, 32.45)	28.61(23.16, 34.07)	25.64(21.82, 29.46)	27.97(23.35, 32.60)	27.04(23.53, 30.56)	0.913	1.27(-5.64, 8.18)	-	-
	Eggs, mg	-	-	-	-	4.46(3.56, 5.36)	4.69(3.64, 5.75)	4.30(3.56, 5.04)	3.99(3.50, 4.48)	4.74(4.11, 5.37)	4.66(3.95, 5.37)	5.93(5.06, 6.79)	0.038	1.60(0.45, 2.75)	-	-
	Oils, mg	-	-	-	-	0.15(0.11, 0.18)	0.17(0.14, 0.20)	0.32(0.09, 0.56)	0.39(0.25, 0.52)	0.23(0.14, 0.31)	1.21(0.94, 1.49)	1.28(1.06, 1.49)	<0.001	1.01(0.79, 1.24)	-	-
	Non-Hispanic white
	DSs, mg	43.24(36.85, 49.64)	42.65(37.33, 47.97)	45.05(38.41, 51.68)	43.20(37.23, 49.17)	45.97(34.99, 56.95)	33.98(29.87, 38.09)	33.22(26.11, 40.32)	35.68(31.43, 39.93)	40.98(31.07, 50.90)	39.95(30.20, 49.70)	39.95(32.89, 47.01)	0.002	-10.12(-18.64, -1.60)	0.011	-9.20(-17.64, -0.76)
	Meats, mg	39.18(37.23, 41.14)	38.71(36.43, 40.99)	39.23(37.12, 41.34)	41.16(39.42, 42.89)	42.20(40.48, 43.92)	42.31(40.00, 44.61)	38.59(37.19, 39.99)	41.29(39.29, 43.28)	40.08(38.17, 41.98)	42.78(40.04, 45.52)	42.65(40.11, 45.19)	0.062	3.73(0.53, 6.93)	0.324	3.67(0.30, 7.05)
	Grains, mg	76.90(69.85, 83.95)	79.01(75.47, 82.56)	79.13(72.98, 85.28)	83.69(80.99, 86.38)	82.45(77.02, 87.88)	83.00(78.97, 87.04)	89.68(86.02, 93.33)	84.15(81.62, 86.69)	84.74(80.76, 88.72)	80.01(76.25, 83.78)	77.22(74.34, 80.09)	0.394	-2.50(-9.96, 4.95)	0.551	-3.67(-9.29, 1.95)
	Milks, mg	39.73(36.33, 43.13)	37.81(34.93, 40.70)	33.62(31.37, 35.88)	34.66(32.09, 37.24)	31.53(29.30, 33.77)	35.39(33.07, 37.71)	28.83(26.86, 30.81)	28.37(27.03, 29.71)	28.50(26.62, 30.37)	25.73(23.32, 28.15)	25.40(23.04, 27.75)	<0.001	-14.74(-19.44, -10.04)	<0.001	-8.27(-11.41, -5.13)
	Vegetables, mg	39.32(37.07, 41.58)	35.17(32.13, 38.20)	35.30(33.61, 36.99)	35.42(33.42, 37.41)	34.64(32.88, 36.40)	35.30(33.25, 37.34)	35.64(32.24, 39.04)	33.72(31.98, 35.47)	32.43(30.44, 34.42)	34.97(31.12, 38.82)	35.79(32.55, 39.02)	0.003	-4.75(-9.12, -0.37)	0.163	-0.19(-3.87, 3.49)
	Fruits, mg	17.87(14.49, 21.26)	18.83(17.16, 20.50)	16.94(14.59, 19.29)	17.57(15.76, 19.39)	17.82(15.42, 20.22)	19.32(17.85, 20.78)	18.56(16.30, 20.83)	16.73(15.38, 18.08)	16.59(14.35, 18.83)	15.29(12.77, 17.80)	15.87(14.00, 17.74)	0.002	-3.92(-7.70, -0.14)	0.026	-1.94(-4.90, 1.02)
	Beverages, mg	43.86(41.72, 46.00)	36.07(32.68, 39.45)	37.02(35.03, 39.02)	54.45(51.62, 57.27)	51.44(48.82, 54.06)	55.60(52.73, 58.47)	59.40(55.57, 63.23)	59.74(56.56, 62.92)	64.72(59.46, 69.98)	61.42(56.66, 66.19)	60.73(57.53, 63.93)	<0.001	17.13(13.65, 20.61)	<0.001	23.06(19.34, 26.79)
	Nuts, mg	18.37(15.48, 21.27)	18.35(15.64, 21.05)	20.80(18.48, 23.12)	22.93(19.84, 26.03)	24.87(21.11, 28.63)	27.14(24.80, 29.47)	25.51(21.21, 29.82)	27.10(24.30, 29.91)	29.94(25.07, 34.80)	26.63(23.00, 30.27)	28.76(26.02, 31.49)	<0.001	9.04(4.63, 13.45)	0.002	6.42(2.27, 10.57)
	Eggs, mg	2.52(2.18, 2.86)	2.62(2.38, 2.86)	3.01(2.55, 3.46)	2.99(2.58, 3.40)	2.97(2.73, 3.22)	3.07(2.75, 3.39)	3.21(2.86, 3.57)	3.62(3.14, 4.10)	3.70(3.33, 4.07)	3.16(2.71, 3.60)	4.00(3.60, 4.40)	<0.001	1.55(0.89, 2.21)	<0.001	0.90(0.27, 1.53)
	Oils, mg	0.41(0.30, 0.53)	0.40(0.32, 0.48)	0.35(0.31, 0.39)	0.37(0.29, 0.45)	0.40(0.33, 0.47)	0.41(0.36, 0.46)	0.54(0.35, 0.73)	0.50(0.40, 0.59)	0.45(0.38, 0.52)	1.28(1.09, 1.48)	1.34(1.17, 1.51)	<0.001	0.91(0.70, 1.12)	<0.001	0.96(0.76, 1.17)
	Non-Hispanic black
	DSs, mg	17.07(13.88, 20.26)	16.10(10.97, 21.24)	21.67(10.63, 32.71)	21.26(15.54, 26.97)	18.68(14.78, 22.57)	16.74(13.07, 20.41)	14.02(12.16, 15.89)	16.07(11.98, 20.16)	13.82(8.81, 18.83)	15.52(10.64, 20.40)	15.00(10.90, 19.09)	0.012	-6.93(-13.75, -0.11)	0.012	-10.46(-24.26, 3.34)
	Meats, mg	51.29(46.34, 56.24)	48.03(44.65, 51.41)	47.04(44.32, 49.77)	46.94(43.65, 50.23)	46.17(44.25, 48.09)	46.41(43.90, 48.92)	48.58(46.49, 50.66)	49.72(47.71, 51.74)	49.59(47.85, 51.34)	49.46(47.14, 51.78)	48.77(46.70, 50.85)	0.383	-1.65(-7.89, 4.59)	0.059	0.59(-3.58, 4.77)
	Grains, mg	61.20(54.04, 68.36)	62.51(56.11, 68.92)	64.78(59.66, 69.89)	67.65(61.02, 74.28)	67.08(64.02, 70.14)	74.57(69.67, 79.47)	73.46(68.20, 78.71)	73.40(70.17, 76.62)	72.70(67.69, 77.71)	69.76(65.56, 73.96)	66.60(63.47, 69.73)	0.014	2.61(-6.09, 11.30)	0.44	0.17(-6.33, 6.66)
	Milks, mg	21.87(18.87, 24.88)	18.69(16.59, 20.80)	17.51(15.27, 19.76)	19.09(16.52, 21.66)	17.79(16.50, 19.08)	18.85(17.80, 19.89)	16.03(14.33, 17.73)	15.59(14.43, 16.74)	15.43(14.25, 16.61)	17.55(16.21, 18.90)	16.56(14.96, 18.17)	<0.001	-5.68(-8.79, -2.58)	0.002	-1.73(-4.16, 0.71)
	Vegetables, mg	30.87(28.38, 33.35)	33.40(29.93, 36.86)	32.10(29.26, 34.94)	30.89(28.40, 33.37)	31.97(30.07, 33.87)	29.60(27.52, 31.68)	33.12(30.38, 35.87)	31.87(29.56, 34.17)	33.05(31.33, 34.77)	33.63(30.23, 37.04)	34.81(32.53, 37.08)	0.383	3.31(-0.45, 7.07)	0.127	2.31(-2.07, 6.69)
	Fruits, mg	20.81(16.84, 24.78)	17.85(14.37, 21.33)	17.74(15.62, 19.87)	17.81(15.43, 20.19)	18.26(16.02, 20.50)	18.68(17.54, 19.83)	17.51(15.54, 19.47)	16.61(15.16, 18.05)	16.14(14.04, 18.23)	15.83(13.31, 18.34)	15.53(14.15, 16.91)	0.003	-6.62(-11.36, -1.87)	0.011	-2.74(-5.34, -0.14)
	Beverages, mg	26.53(24.20, 28.87)	26.77(22.74, 30.81)	25.37(21.79, 28.95)	39.36(36.42, 42.29)	43.30(38.46, 48.13)	43.90(42.20, 45.61)	50.75(45.89, 55.61)	49.11(46.18, 52.03)	51.49(46.27, 56.71)	44.44(42.12, 46.75)	45.56(42.77, 48.34)	<0.001	19.14(14.63, 23.66)	<0.001	21.60(17.51, 25.70)
	Nuts, mg	12.85(9.14, 16.56)	18.03(11.88, 24.18)	12.46(9.22, 15.69)	14.63(11.88, 17.39)	15.82(12.32, 19.32)	15.31(12.77, 17.85)	19.61(14.63, 24.58)	17.10(14.38, 19.82)	16.40(13.01, 19.79)	20.19(15.03, 25.36)	19.73(16.41, 23.06)	0.111	7.27(2.09, 12.45)	0.005	8.05(3.32, 12.78)
	Eggs, mg	2.70(2.05, 3.34)	2.95(2.13, 3.77)	3.63(3.19, 4.07)	3.51(2.89, 4.13)	3.72(3.16, 4.29)	3.93(3.49, 4.37)	3.85(3.40, 4.30)	3.94(3.52, 4.36)	3.85(3.20, 4.51)	3.41(3.03, 3.79)	4.14(3.61, 4.66)	0.013	1.22(0.33, 2.12)	0.21	0.29(-0.35, 0.94)
	Oils, mg	0.28(0.17, 0.39)	0.30(0.16, 0.44)	0.27(0.19, 0.34)	0.26(0.21, 0.32)	0.38(0.27, 0.50)	0.26(0.20, 0.33)	0.36(0.30, 0.42)	0.36(0.29, 0.44)	0.34(0.28, 0.40)	1.21(1.08, 1.34)	1.34(1.08, 1.60)	<0.001	0.95(0.62, 1.29)	<0.001	1.05(0.75, 1.35)
	Education level
	Less than high school graduate
	DSs, mg	24.22(17.92, 30.53)	20.87(16.57, 25.17)	20.49(16.13, 24.84)	22.39(16.06, 28.71)	22.80(15.81, 29.78)	18.11(11.90, 24.32)	14.73(9.58, 19.88)	18.86(12.99, 24.73)	21.70(11.93, 31.47)	12.18(7.61, 16.75)	16.28(10.31, 22.26)	0.349	-8.27(-18.61, 2.08)	0.792	-2.12(-11.54, 7.30)
	Meats, mg	43.28(40.22, 46.35)	43.73(40.05, 47.41)	44.25(42.67, 45.83)	44.12(41.05, 47.20)	42.89(40.41, 45.37)	44.73(42.26, 47.19)	41.29(38.54, 44.04)	43.95(41.32, 46.57)	42.96(39.22, 46.69)	41.73(38.10, 45.37)	43.26(40.35, 46.17)	0.77	1.27(-3.45, 5.99)	0.402	-1.17(-5.31, 2.97)
	Grains, mg	68.96(61.31, 76.61)	72.96(67.23, 78.69)	78.51(72.13, 84.89)	81.09(75.67, 86.50)	81.33(76.88, 85.77)	85.76(79.83, 91.69)	86.68(80.06, 93.31)	87.05(82.88, 91.22)	87.03(81.07, 92.99)	84.75(76.54, 92.96)	79.91(74.14, 85.68)	0.016	4.30(-6.21, 14.81)	0.94	-5.07(-11.18, 1.05)
	Milks, mg	33.57(29.70, 37.44)	27.58(25.10, 30.06)	27.44(23.75, 31.13)	27.07(24.70, 29.44)	26.25(24.06, 28.44)	25.97(24.34, 27.60)	25.09(20.37, 29.82)	22.69(20.06, 25.32)	24.33(20.46, 28.20)	22.33(19.74, 24.91)	22.07(20.03, 24.12)	<0.001	-10.38(-14.22, -6.54)	0.01	-4.60(-9.12, -0.08)
	Vegetables, mg	34.07(30.40, 37.74)	29.49(26.95, 32.02)	29.01(27.49, 30.53)	29.27(25.56, 32.97)	27.56(25.28, 29.84)	29.17(26.65, 31.69)	27.79(25.40, 30.17)	25.01(23.02, 27.00)	25.35(22.58, 28.11)	28.98(25.08, 32.89)	29.95(26.11, 33.80)	0.027	-3.77(-10.19, 2.64)	0.596	2.21(-2.39, 6.81)
	Fruits, mg	17.52(13.84, 21.21)	14.79(12.55, 17.03)	17.54(15.06, 20.02)	18.59(16.06, 21.12)	15.75(13.72, 17.79)	16.52(15.49, 17.55)	16.82(13.82, 19.81)	17.06(15.02, 19.10)	18.10(15.74, 20.46)	17.69(15.40, 19.99)	17.88(15.64, 20.12)	0.827	-0.65(-5.20, 3.89)	0.459	-0.12(-3.74, 3.51)
	Beverages, mg	39.15(35.27, 43.03)	32.12(29.89, 34.35)	33.56(31.05, 36.07)	46.11(40.68, 51.54)	45.21(41.07, 49.36)	50.60(47.08, 54.11)	48.58(44.27, 52.90)	53.03(46.44, 59.61)	51.50(47.58, 55.42)	53.97(48.91, 59.03)	53.63(49.45, 57.81)	<0.001	15.64(9.50, 21.79)	<0.001	20.48(15.36, 25.60)
	Nuts, mg	20.62(16.67, 24.57)	20.52(16.32, 24.73)	16.24(13.81, 18.67)	22.94(19.84, 26.03)	21.54(15.14, 27.94)	24.34(20.38, 28.31)	18.57(15.12, 22.02)	25.85(19.28, 32.43)	18.36(15.71, 21.01)	28.31(17.17, 39.46)	27.99(20.75, 35.23)	0.354	6.46(-4.33, 17.24)	0.275	10.94(1.25, 20.62)
	Eggs, mg	3.20(2.71, 3.69)	3.22(2.56, 3.87)	3.42(3.04, 3.81)	3.62(3.21, 4.04)	4.01(3.45, 4.57)	3.66(2.86, 4.47)	3.84(3.39, 4.29)	3.75(3.30, 4.20)	3.89(3.39, 4.38)	3.53(2.60, 4.46)	4.27(3.49, 5.05)	0.062	0.93(-0.13, 1.99)	0.442	0.63(-0.34, 1.61)
	Oils, mg	0.18(0.14, 0.22)	0.18(0.10, 0.25)	0.17(0.13, 0.20)	0.17(0.12, 0.22)	0.25(0.13, 0.36)	0.20(0.15, 0.25)	0.31(0.16, 0.46)	0.26(0.19, 0.33)	0.20(0.13, 0.26)	0.82(0.67, 0.98)	0.97(0.82, 1.12)	<0.001	0.78(0.61, 0.94)	<0.001	0.80(0.63, 0.96)
	High school or equivalent
	DSs, mg	26.71(21.11, 32.31)	30.74(23.31, 38.18)	39.00(31.22, 46.77)	38.07(32.03, 44.11)	38.11(24.23, 51.99)	22.10(15.76, 28.45)	21.32(15.14, 27.51)	19.99(15.72, 24.25)	25.47(16.42, 34.51)	24.01(14.38, 33.64)	25.01(17.79, 32.24)	0.012	-1.68(-10.57, 7.20)	0.001	-12.65(-22.19, -3.10)
	Meats, mg	43.24(40.50, 45.97)	38.83(35.92, 41.73)	40.15(37.92, 42.38)	41.97(39.70, 44.23)	45.04(41.57, 48.50)	44.65(42.38, 46.92)	41.13(38.37, 43.90)	43.34(40.39, 46.30)	43.73(41.40, 46.07)	45.84(42.98, 48.70)	44.26(41.72, 46.80)	0.131	0.59(-3.39, 4.58)	0.464	3.09(-0.48, 6.65)
	Grains, mg	65.59(60.61, 70.57)	73.58(67.43, 79.72)	73.30(69.13, 77.47)	76.48(73.23, 79.72)	74.68(70.04, 79.33)	76.55(73.57, 79.53)	84.32(78.94, 89.71)	83.31(79.64, 86.98)	76.76(72.42, 81.10)	75.03(71.15, 78.91)	73.21(70.35, 76.07)	0.009	6.61(0.84, 12.38)	0.887	-1.11(-6.31, 4.10)
	Milks, mg	38.52(33.62, 43.41)	28.56(25.68, 31.44)	30.83(27.43, 34.23)	30.27(27.75, 32.79)	25.17(22.78, 27.56)	33.34(28.04, 38.64)	26.79(22.77, 30.82)	23.08(21.06, 25.10)	22.42(19.57, 25.27)	23.33(20.61, 26.04)	22.78(19.76, 25.79)	<0.001	-14.83(-22.14, -7.51)	<0.001	-5.98(-10.04, -1.92)
	Vegetables, mg	37.23(35.05, 39.42)	32.06(28.45, 35.67)	32.27(30.32, 34.21)	32.96(30.19, 35.73)	34.21(33.02, 35.40)	30.25(29.16, 31.34)	30.98(27.99, 33.97)	29.45(26.70, 32.21)	29.79(26.88, 32.70)	29.56(26.26, 32.86)	29.86(27.27, 32.44)	0.001	-7.12(-10.94, -3.30)	0.037	-2.54(-5.72, 0.64)
	Fruits, mg	16.70(14.75, 18.64)	15.57(13.53, 17.61)	14.85(12.81, 16.89)	15.21(13.22, 17.20)	16.47(14.68, 18.26)	16.53(14.81, 18.24)	15.97(13.24, 18.71)	14.52(13.09, 15.95)	15.15(13.36, 16.95)	13.64(12.10, 15.18)	14.39(12.84, 15.93)	0.002	-3.74(-6.51, -0.97)	0.04	-1.49(-4.18, 1.21)
	Beverages, mg	41.32(38.70, 43.94)	34.97(32.06, 37.89)	35.18(31.32, 39.04)	47.78(44.02, 51.54)	46.43(42.99, 49.87)	51.96(48.01, 55.90)	53.88(49.35, 58.41)	54.83(50.65, 59.00)	56.68(52.06, 61.30)	55.97(48.80, 63.14)	54.14(48.92, 59.35)	<0.001	13.69(7.21, 20.16)	<0.001	19.60(12.83, 26.36)
	Nuts, mg	13.24(7.91, 18.58)	17.84(12.31, 23.37)	18.10(14.51, 21.69)	16.92(13.31, 20.54)	19.37(15.65, 23.09)	18.62(15.35, 21.89)	18.46(15.49, 21.43)	19.81(16.61, 23.01)	18.57(15.91, 21.23)	18.73(14.80, 22.66)	21.00(17.60, 24.40)	0.306	6.05(0.45, 11.65)	0.968	0.43(-4.55, 5.42)
	Eggs, mg	2.82(1.77, 3.88)	2.96(2.60, 3.31)	3.11(2.76, 3.45)	2.59(1.94, 3.25)	3.26(2.92, 3.59)	2.95(2.48, 3.42)	3.67(2.86, 4.47)	2.81(2.48, 3.14)	3.78(3.22, 4.35)	3.54(2.98, 4.10)	4.59(3.96, 5.22)	0.001	1.69(0.61, 2.78)	0.001	1.11(0.33, 1.89)
	Oils, mg	0.34(0.22, 0.46)	0.38(0.25, 0.51)	0.25(0.21, 0.30)	0.28(0.20, 0.37)	0.32(0.24, 0.39)	0.30(0.22, 0.37)	0.52(0.09, 0.95)	0.37(0.27, 0.46)	0.36(0.24, 0.47)	1.04(0.87, 1.21)	1.05(0.90, 1.19)	<0.001	0.69(0.47, 0.91)	<0.001	0.76(0.56, 0.96)
	College or above
	DSs, mg	48.86(41.40, 56.32)	44.23(39.88, 48.59)	44.42(39.63, 49.20)	43.43(38.54, 48.33)	43.84(36.74, 50.94)	34.45(29.28, 39.62)	32.80(26.24, 39.36)	34.47(29.62, 39.32)	37.94(29.27, 46.61)	38.48(30.24, 46.72)	37.60(30.95, 44.24)	<0.001	-14.73(-24.91, -4.55)	0.012	-8.05(-16.30, 0.20)
	Meats, mg	40.11(37.30, 42.92)	39.27(36.68, 41.86)	40.64(38.27, 43.01)	43.23(41.38, 45.08)	42.59(40.66, 44.53)	43.37(40.93, 45.82)	41.01(39.29, 42.72)	42.53(40.46, 44.61)	41.99(39.90, 44.09)	42.86(40.90, 44.81)	43.60(41.44, 45.75)	0.095	2.56(-1.15, 6.27)	0.712	2.62(-0.36, 5.59)
	Grains, mg	82.53(75.85, 89.20)	82.52(78.49, 86.55)	82.25(76.52, 87.98)	86.42(82.54, 90.30)	87.69(84.05, 91.32)	86.80(82.65, 90.95)	93.05(89.94, 96.15)	86.94(84.81, 89.07)	89.09(85.72, 92.46)	85.82(82.00, 89.63)	82.13(79.13, 85.13)	0.077	-0.47(-7.99, 7.05)	0.961	-1.37(-7.97, 5.23)
	Milks, mg	37.86(32.78, 42.93)	38.45(34.90, 42.00)	31.22(28.34, 34.11)	33.63(30.68, 36.59)	32.05(29.23, 34.87)	33.02(30.92, 35.11)	26.18(24.54, 27.81)	26.64(25.12, 28.16)	26.56(24.59, 28.53)	23.73(21.34, 26.13)	23.47(21.76, 25.18)	<0.001	-15.66(-21.10, -10.22)	<0.001	-7.99(-11.06, -4.91)
	Vegetables, mg	38.37(35.31, 41.44)	37.36(34.36, 40.37)	36.27(35.06, 37.48)	35.76(33.49, 38.02)	34.80(32.96, 36.63)	35.80(33.43, 38.18)	36.36(32.99, 39.72)	35.43(33.95, 36.91)	33.82(31.95, 35.70)	37.33(34.18, 40.47)	37.66(34.83, 40.48)	0.163	-1.25(-5.84, 3.34)	0.909	1.56(-2.09, 5.21)
	Fruits, mg	20.09(16.38, 23.80)	21.52(19.76, 23.28)	18.62(16.21, 21.04)	19.25(17.35, 21.16)	20.68(18.42, 22.93)	22.16(20.85, 23.48)	20.64(19.07, 22.21)	19.69(18.10, 21.28)	18.67(16.74, 20.61)	18.07(16.17, 19.96)	18.01(16.56, 19.47)	0.004	-3.89(-7.71, -0.07)	0.031	-1.88(-4.75, 0.99)
	Beverages, mg	39.41(36.83, 41.98)	33.69(30.11, 37.27)	34.78(33.22, 36.33)	54.34(51.60, 57.07)	52.01(49.05, 54.98)	53.47(50.53, 56.40)	58.42(54.65, 62.19)	59.05(56.29, 61.81)	64.23(58.50, 69.96)	60.30(56.23, 64.37)	60.38(57.61, 63.14)	<0.001	22.53(18.32, 26.74)	<0.001	26.04(22.56, 29.52)
	Nuts, mg	21.23(18.39, 24.07)	19.09(15.47, 22.71)	22.82(20.33, 25.32)	24.64(21.30, 27.98)	26.82(24.10, 29.54)	29.28(26.33, 32.23)	29.28(25.86, 32.70)	29.55(26.48, 32.63)	34.10(28.57, 39.63)	30.27(27.95, 32.59)	31.48(29.05, 33.91)	<0.001	9.13(5.42, 12.84)	<0.001	7.24(3.90, 10.58)
	Eggs, mg	2.20(1.72, 2.68)	2.58(2.28, 2.88)	3.21(2.61, 3.81)	3.28(2.80, 3.77)	2.99(2.57, 3.40)	3.41(3.01, 3.81)	3.26(2.93, 3.58)	4.01(3.44, 4.59)	3.86(3.54, 4.19)	3.37(2.96, 3.79)	4.15(3.82, 4.48)	<0.001	1.90(1.26, 2.54)	<0.001	0.86(0.13, 1.58)
	Oils, mg	0.44(0.31, 0.58)	0.40(0.29, 0.51)	0.40(0.34, 0.45)	0.38(0.32, 0.44)	0.42(0.37, 0.48)	0.42(0.36, 0.48)	0.49(0.38, 0.60)	0.51(0.39, 0.63)	0.43(0.38, 0.49)	1.41(1.24, 1.58)	1.49(1.33, 1.65)	<0.001	1.09(0.86, 1.32)	<0.001	1.09(0.90, 1.29)
	Ratio of family income to poverty level
	<1.30
	DSs, mg	22.04(14.45, 29.62)	22.36(16.05, 28.67)	21.80(16.06, 27.53)	22.03(16.21, 27.84)	20.35(15.00, 25.70)	16.08(11.76, 20.40)	11.93(9.73, 14.14)	18.84(13.02, 24.66)	18.95(13.95, 23.94)	14.10(11.07, 17.14)	14.92(12.15, 17.69)	0.004	-5.91(-12.78, 0.95)	0.033	-6.84(-13.67, -0.01)
	Meats, mg	41.57(38.47, 44.66)	42.09(38.31, 45.88)	38.43(34.96, 41.89)	42.73(40.54, 44.92)	42.53(40.27, 44.78)	44.04(42.62, 45.46)	40.88(38.43, 43.34)	42.10(39.70, 44.51)	45.28(42.76, 47.79)	43.43(40.11, 46.75)	42.97(40.18, 45.76)	0.207	0.50(-3.49, 4.49)	0.133	4.06(-0.29, 8.40)
	Grains, mg	71.95(66.39, 77.51)	73.11(66.29, 79.94)	75.43(67.45, 83.40)	80.15(74.93, 85.38)	77.57(72.58, 82.56)	81.77(77.96, 85.58)	87.61(82.26, 92.96)	82.14(77.69, 86.60)	82.37(76.39, 88.35)	78.50(75.15, 81.84)	77.79(74.45, 81.13)	0.002	5.98(0.03, 11.93)	0.769	-0.45(-6.89, 5.98)
	Milks, mg	32.07(29.22, 34.92)	28.58(22.90, 34.25)	27.05(24.10, 30.01)	31.28(28.19, 34.36)	26.82(23.52, 30.12)	28.46(26.37, 30.55)	24.59(21.58, 27.59)	23.19(20.80, 25.58)	23.34(20.09, 26.58)	23.29(20.41, 26.17)	22.25(19.79, 24.70)	<0.001	-8.81(-12.51, -5.12)	<0.001	-3.67(-7.36, 0.02)
	Vegetables, mg	32.58(27.98, 37.18)	30.80(26.64, 34.96)	29.52(27.61, 31.43)	29.28(25.90, 32.66)	28.23(25.92, 30.53)	28.93(26.48, 31.38)	29.01(26.89, 31.12)	26.87(24.94, 28.80)	27.72(25.26, 30.19)	30.03(26.50, 33.57)	29.04(26.74, 31.35)	0.009	-4.29(-9.61, 1.02)	0.098	-1.02(-4.11, 2.08)
	Fruits, mg	17.54(13.87, 21.21)	14.61(12.32, 16.90)	15.57(13.09, 18.04)	18.64(17.08, 20.20)	16.49(14.44, 18.54)	17.63(16.34, 18.93)	17.16(14.97, 19.36)	16.27(14.42, 18.12)	16.75(14.56, 18.94)	15.58(13.83, 17.33)	16.03(14.55, 17.50)	0.365	-2.59(-6.61, 1.44)	0.071	-0.61(-3.11, 1.89)
	Beverages, mg	34.83(31.55, 38.12)	27.65(25.96, 29.34)	30.88(28.56, 33.20)	42.62(39.39, 45.86)	43.19(39.69, 46.70)	51.34(47.66, 55.02)	50.54(47.88, 53.20)	56.07(51.87, 60.27)	53.71(50.60, 56.81)	54.75(48.46, 61.04)	51.18(47.75, 54.61)	<0.001	17.90(13.04, 22.76)	<0.001	21.21(16.34, 26.09)
	Nuts, mg	18.18(14.75, 21.61)	18.39(12.23, 24.54)	21.88(17.72, 26.04)	20.90(16.32, 25.47)	22.61(15.46, 29.75)	20.19(17.32, 23.06)	18.59(15.43, 21.74)	19.19(16.31, 22.08)	21.66(18.29, 25.03)	25.06(15.59, 34.53)	22.46(16.55, 28.37)	0.701	5.63(-3.32, 14.59)	0.637	0.09(-9.32, 9.50)
	Eggs, mg	2.31(2.01, 2.61)	3.16(2.61, 3.71)	3.63(2.94, 4.32)	3.50(2.98, 4.02)	3.42(2.95, 3.89)	3.65(3.09, 4.22)	3.27(2.77, 3.77)	3.50(3.11, 3.88)	4.04(3.59, 4.49)	3.48(2.62, 4.34)	3.93(3.33, 4.53)	0.001	1.57(0.85, 2.29)	0.425	0.14(-0.79, 1.06)
	Oils, mg	0.20(0.15, 0.26)	0.23(0.13, 0.32)	0.19(0.15, 0.23)	0.20(0.13, 0.27)	0.19(0.17, 0.21)	0.19(0.16, 0.23)	0.27(0.18, 0.37)	0.31(0.24, 0.38)	0.33(0.21, 0.45)	1.03(0.85, 1.21)	1.11(0.97, 1.26)	<0.001	0.85(0.69, 1.01)	<0.001	0.89(0.73, 1.05)
	1.30-3.49
	DSs, mg	28.74(23.72, 33.77)	33.06(28.56, 37.56)	37.05(29.20, 44.91)	35.01(30.64, 39.38)	37.34(29.08, 45.61)	26.89(23.58, 30.19)	26.30(20.17, 32.42)	28.16(23.37, 32.95)	33.15(26.05, 40.26)	33.48(24.39, 42.57)	36.85(27.53, 46.18)	0.357	4.60(-5.20, 14.39)	0.354	-0.89(-12.35, 10.58)
	Meats, mg	41.50(37.83, 45.16)	39.60(37.30, 41.89)	40.72(38.60, 42.84)	42.52(40.39, 44.64)	42.72(40.34, 45.09)	44.00(42.54, 45.45)	40.97(38.67, 43.28)	43.91(41.63, 46.20)	40.69(38.27, 43.12)	42.89(40.74, 45.03)	42.69(41.05, 44.33)	0.432	0.52(-3.90, 4.94)	0.932	1.59(-1.15, 4.33)
	Grains, mg	71.65(66.05, 77.25)	75.56(71.21, 79.90)	79.18(74.28, 84.07)	80.80(76.26, 85.34)	82.27(79.34, 85.19)	82.03(78.10, 85.96)	87.79(83.63, 91.94)	83.14(80.89, 85.39)	85.12(80.30, 89.95)	81.74(77.43, 86.05)	77.99(75.33, 80.65)	0.007	4.44(-1.30, 10.19)	0.781	-1.85(-6.84, 3.14)
	Milks, mg	41.46(34.11, 48.80)	34.10(31.50, 36.69)	31.14(28.07, 34.22)	30.90(27.95, 33.84)	29.76(26.54, 32.99)	31.11(28.92, 33.30)	25.00(22.79, 27.21)	24.96(23.09, 26.84)	25.04(23.06, 27.02)	23.45(21.63, 25.26)	23.35(21.67, 25.02)	<0.001	-20.20(-30.43, -9.96)	<0.001	-7.36(-10.58, -4.14)
	Vegetables, mg	34.91(30.41, 39.42)	34.21(31.24, 37.19)	33.32(31.65, 34.99)	33.63(30.75, 36.50)	32.47(30.64, 34.29)	34.49(32.37, 36.61)	31.72(29.34, 34.10)	32.48(30.00, 34.97)	30.49(28.90, 32.09)	34.52(31.43, 37.60)	33.71(30.83, 36.60)	0.037	-1.73(-6.94, 3.47)	0.268	0.10(-3.47, 3.67)
	Fruits, mg	16.93(13.96, 19.91)	17.91(16.05, 19.77)	17.73(14.92, 20.54)	17.08(15.10, 19.06)	18.93(16.38, 21.48)	19.24(17.21, 21.26)	17.64(15.11, 20.17)	17.57(16.38, 18.76)	15.47(13.73, 17.21)	14.91(13.04, 16.78)	15.37(13.66, 17.08)	0.001	-3.15(-6.45, 0.15)	0.002	-3.12(-6.13, -0.11)
	Beverages, mg	39.44(35.88, 42.99)	30.44(26.46, 34.41)	32.15(30.48, 33.81)	50.63(45.29, 55.96)	45.53(44.10, 46.95)	50.23(47.62, 52.84)	54.39(51.12, 57.65)	57.06(52.86, 61.26)	60.24(51.84, 68.65)	56.09(50.04, 62.14)	55.93(51.79, 60.07)	<0.001	17.13(11.52, 22.74)	<0.001	23.91(19.30, 28.52)
	Nuts, mg	15.83(13.44, 18.23)	18.66(15.59, 21.74)	18.56(15.80, 21.32)	18.31(16.01, 20.62)	20.94(17.59, 24.29)	24.13(20.87, 27.38)	24.14(20.72, 27.55)	26.76(22.23, 31.29)	25.12(20.76, 29.48)	23.89(20.86, 26.93)	24.95(21.27, 28.64)	<0.001	8.17(3.35, 12.99)	0.001	5.85(1.00, 10.71)
	Eggs, mg	2.63(2.25, 3.01)	2.77(2.24, 3.29)	3.23(2.82, 3.64)	3.32(2.85, 3.78)	3.32(2.97, 3.67)	3.53(2.98, 4.08)	3.52(3.02, 4.02)	3.77(3.44, 4.11)	4.04(3.59, 4.49)	3.14(2.79, 3.50)	4.21(3.79, 4.63)	<0.001	1.60(1.00, 2.21)	<0.001	0.84(0.23, 1.46)
	Oils, mg	0.33(0.27, 0.40)	0.34(0.26, 0.43)	0.25(0.21, 0.30)	0.29(0.21, 0.37)	0.27(0.21, 0.33)	0.29(0.22, 0.35)	0.49(0.21, 0.77)	0.46(0.39, 0.52)	0.38(0.28, 0.48)	1.25(1.09, 1.41)	1.22(1.08, 1.36)	<0.001	0.92(0.75, 1.08)	<0.001	0.99(0.83, 1.15)
	≥3.50
	DSs, mg	53.33(43.36, 63.29)	46.95(38.84, 55.05)	47.77(41.10, 54.44)	47.44(41.82, 53.06)	49.99(32.85, 67.13)	37.87(30.86, 44.89)	39.32(29.67, 48.97)	36.66(30.20, 43.12)	40.69(27.81, 53.57)	38.46(22.37, 54.55)	35.67(25.96, 45.39)	<0.001	-23.38(-36.69, -10.07)	0.002	-15.88(-26.26, -5.50)
	Meats, mg	41.22(37.14, 45.29)	38.96(36.05, 41.87)	42.51(40.26, 44.77)	43.31(40.70, 45.92)	44.40(41.97, 46.83)	44.19(40.10, 48.27)	40.56(37.63, 43.49)	42.36(39.24, 45.48)	42.38(39.45, 45.30)	43.92(40.27, 47.58)	44.52(41.35, 47.70)	0.233	3.31(-1.96, 8.57)	0.998	2.16(-1.89, 6.20)
	Grains, mg	80.20(69.40, 91.00)	82.85(78.86, 86.83)	82.38(76.54, 88.22)	85.32(82.15, 88.50)	85.27(79.84, 90.71)	86.14(82.26, 90.02)	94.43(90.23, 98.62)	90.68(86.06, 95.29)	89.06(84.13, 94.00)	84.56(80.05, 89.08)	80.60(76.91, 84.28)	0.302	-1.26(-11.67, 9.16)	0.933	-3.06(-9.74, 3.62)
	Milks, mg	36.19(33.21, 39.17)	36.55(34.05, 39.06)	31.40(27.86, 34.94)	32.47(28.89, 36.04)	29.67(26.94, 32.40)	34.13(31.46, 36.80)	27.98(25.13, 30.82)	27.05(25.12, 28.97)	26.60(23.94, 29.26)	24.05(21.14, 26.96)	23.67(21.34, 26.01)	<0.001	-13.43(-16.74, -10.11)	<0.001	-8.22(-12.30, -4.15)
	Vegetables, mg	42.03(38.97, 45.09)	36.73(33.49, 39.98)	36.46(34.35, 38.56)	36.23(33.91, 38.54)	36.27(34.02, 38.52)	34.90(31.85, 37.96)	38.73(33.36, 44.10)	36.03(34.15, 37.91)	35.21(32.87, 37.55)	36.92(32.15, 41.68)	38.64(34.19, 43.08)	0.183	-3.64(-9.08, 1.80)	0.869	1.44(-3.51, 6.39)
	Fruits, mg	20.06(16.55, 23.56)	21.60(19.72, 23.49)	18.03(15.70, 20.37)	18.79(16.27, 21.30)	18.93(16.95, 20.92)	20.57(18.58, 22.56)	21.46(18.94, 23.98)	19.58(17.27, 21.89)	19.49(17.04, 21.94)	18.67(15.84, 21.50)	18.38(16.56, 20.20)	0.016	-3.95(-7.92, 0.02)	0.345	-0.83(-4.00, 2.34)
	Beverages, mg	42.91(39.64, 46.19)	38.44(35.00, 41.87)	39.38(36.31, 42.46)	55.60(52.25, 58.95)	53.62(50.82, 56.42)	55.98(52.14, 59.82)	61.49(55.97, 67.01)	58.70(56.46, 60.94)	63.90(59.61, 68.19)	64.12(58.85, 69.40)	62.88(59.31, 66.44)	<0.001	21.44(15.98, 26.91)	<0.001	24.77(19.55, 29.99)
	Nuts, mg	20.72(16.59, 24.84)	20.25(16.24, 24.26)	21.47(18.29, 24.65)	26.50(21.91, 31.08)	26.80(22.91, 30.69)	30.48(26.59, 34.37)	31.08(26.44, 35.72)	29.98(26.95, 33.01)	36.09(29.78, 42.40)	30.13(27.33, 32.93)	32.21(29.59, 34.83)	<0.001	8.62(3.33, 13.91)	<0.001	8.69(4.62, 12.76)
	Eggs, mg	2.64(2.06, 3.21)	2.63(2.15, 3.12)	3.04(2.46, 3.62)	3.01(2.64, 3.39)	3.08(2.69, 3.47)	3.03(2.61, 3.45)	3.44(2.95, 3.92)	3.80(2.96, 4.64)	3.51(3.15, 3.87)	3.52(2.90, 4.14)	4.41(3.92, 4.91)	<0.001	1.90(1.08, 2.71)	<0.001	1.34(0.49, 2.19)
	Oils, mg	0.45(0.27, 0.63)	0.42(0.30, 0.53)	0.46(0.38, 0.53)	0.40(0.30, 0.50)	0.49(0.41, 0.57)	0.51(0.44, 0.58)	0.59(0.41, 0.78)	0.51(0.38, 0.63)	0.42(0.34, 0.51)	1.35(1.08, 1.62)	1.45(1.24, 1.67)	<0.001	0.99(0.71, 1.27)	<0.001	0.98(0.74, 1.22)
	Abbreviations: NHANES, National Health and Nutrition Examination Survey；FB,foods and beverages; DSs, Dietary supplements; Milks, Milk and milk products; Meats, Meat, poultry, fish and mixtures; Eggs, Eggs; Nuts, Legumes, nuts and seeds; Grains, Grain products; Fruits, Fruits; Vegetables, Vegetables; Oils, Fats, oils and salad dressings; Beverages, Sugar, sweeteners, and beverages.
	a Data were adjusted for NHANES survey weights.
	b Results were adjusted for gender, age, race/ethnicity, education level, and family income-to-poverty ratio.
	c 1999-2000 vs. 2017-March 2020，2007-2008 vs. 2017-March 2020 for Hispanic, and differences were adjusted for gender, age, race/ethnicity, education level, and family income when appropriate.
	d 2003-2004 vs. 2017-March 2020, and differences were adjusted for gender, age, race/ethnicity, education level, and family income when appropriate.
	e The Hispanic group was defined starting in 2007, so the Hispanic ethnic group was only analytically assessed from 2007 onward.
	f Data were adjusted for total energy intake to 2000 kcal/d using the residual method

## Sheet: Supplementary Table 8
	Supplementary Table 8. Trends in Estimated Percent/Absolute Intake of Phosphorus From Nine Food Groups and Dietary Supplements by Sociodemographic Characteristics, 1999-2020.
		Survey-Weighted Mean (95% CI) a											1999-March 2020		2003-March 2020
		1999-2000(n=3745)	2001-2002(n=4171)	2003-2004(n=4085)	2005-2006(n=4059)	2007-2008(n=5155)	2009-2010(n=5505)	2011-2012(n=4584)	2013-2014(n=4789)	2015-2016(n=4798)	2017-2018(n=4503)	2017-March 2020(n=7332)	FDR for Trend b	Difference (95% CI) c	FDR for Trend b	Difference (95% CI) d
	Estimated propertion (FB + DSs)
	Gender
	Male
	DSs(%)	1.48(1.23, 1.72)	1.28(1.13, 1.44)	1.34(1.12, 1.57)	1.08(0.91, 1.25)	1.07(0.93, 1.21)	0.63(0.50, 0.76)	0.42(0.26, 0.59)	0.40(0.26, 0.55)	0.33(0.22, 0.44)	0.33(0.22, 0.44)	0.33(0.24, 0.42)	<0.001	-1.28(-1.58, -0.99)	<0.001	-1.09(-1.33, -0.86)
	Meats(%)	27.78(26.31, 29.25)	26.82(25.61, 28.02)	27.26(26.12, 28.40)	27.95(27.28, 28.62)	28.10(27.02, 29.18)	28.32(27.45, 29.20)	27.08(25.86, 28.31)	27.85(26.82, 28.89)	27.82(26.02, 29.61)	29.77(28.45, 31.08)	29.97(28.78, 31.16)	0.011	2.35(0.22, 4.48)	0.033	2.89(1.19, 4.58)
	Grains(%)	25.91(24.71, 27.12)	27.20(25.72, 28.68)	27.91(26.73, 29.08)	28.22(27.13, 29.31)	28.93(28.14, 29.72)	28.53(27.43, 29.63)	31.50(30.19, 32.81)	30.76(29.58, 31.94)	31.34(30.02, 32.65)	30.13(28.23, 32.03)	29.39(27.93, 30.84)	<0.001	3.04(1.02, 5.06)	0.001	1.12(-0.82, 3.06)
	Milks(%)	20.23(18.92, 21.54)	20.16(19.53, 20.78)	19.26(18.13, 20.40)	18.86(17.64, 20.07)	17.70(16.79, 18.62)	18.56(17.54, 19.57)	16.55(15.53, 17.56)	16.18(15.51, 16.85)	16.05(14.99, 17.12)	14.80(13.51, 16.09)	14.26(13.19, 15.34)	<0.001	-5.85(-7.57, -4.14)	<0.001	-4.54(-5.94, -3.13)
	Vegetables(%)	7.71(7.13, 8.30)	6.92(6.44, 7.40)	6.93(6.71, 7.15)	7.03(6.60, 7.46)	6.72(6.41, 7.02)	6.28(5.95, 6.62)	6.37(6.01, 6.73)	6.42(5.93, 6.91)	6.21(5.74, 6.68)	6.52(5.95, 7.08)	6.46(6.02, 6.89)	<0.001	-1.16(-2.09, -0.23)	0.029	-0.34(-0.89, 0.21)
	Fruits(%)	1.71(1.46, 1.97)	2.02(1.81, 2.24)	1.69(1.49, 1.89)	1.80(1.62, 1.98)	2.25(1.99, 2.51)	2.33(2.20, 2.46)	2.17(1.89, 2.46)	2.14(1.92, 2.36)	1.97(1.78, 2.17)	1.97(1.70, 2.24)	1.91(1.73, 2.10)	0.852	0.00(-0.34, 0.33)	0.78	0.13(-0.18, 0.43)
	Beverages(%)	7.72(7.25, 8.19)	8.41(7.68, 9.15)	7.39(6.85, 7.93)	7.27(6.89, 7.65)	6.93(6.39, 7.48)	6.55(5.96, 7.14)	7.27(6.82, 7.72)	7.64(7.00, 8.29)	7.48(6.45, 8.52)	6.95(6.31, 7.58)	7.11(6.57, 7.65)	0.676	-0.14(-0.93, 0.65)	0.247	-0.07(-0.92, 0.77)
	Nuts(%)	3.97(3.35, 4.59)	3.82(3.28, 4.36)	4.11(3.50, 4.72)	4.08(3.69, 4.48)	4.31(3.83, 4.78)	4.63(4.31, 4.96)	4.56(4.14, 4.97)	4.28(3.98, 4.59)	4.68(3.90, 5.46)	5.02(3.98, 6.06)	5.18(4.51, 5.86)	0.018	1.05(-0.07, 2.17)	0.083	0.90(-0.15, 1.95)
	Eggs(%)	3.25(2.87, 3.63)	3.14(2.68, 3.59)	3.88(3.45, 4.32)	3.50(3.21, 3.79)	3.84(3.45, 4.24)	3.85(3.43, 4.28)	3.70(3.35, 4.05)	3.91(3.60, 4.21)	3.72(3.33, 4.12)	3.80(3.42, 4.18)	4.67(4.29, 5.05)	<0.001	1.49(0.78, 2.20)	0.079	0.51(-0.06, 1.08)
	Oils(%)	0.24(0.19, 0.29)	0.23(0.19, 0.27)	0.23(0.20, 0.26)	0.21(0.17, 0.24)	0.20(0.16, 0.23)	0.32(0.26, 0.37)	0.38(0.31, 0.45)	0.41(0.34, 0.49)	0.39(0.26, 0.52)	0.72(0.62, 0.83)	0.72(0.64, 0.81)	<0.001	0.50(0.39, 0.62)	<0.001	0.50(0.40, 0.60)
	Female
	DSs(%)	2.22(1.95, 2.49)	1.90(1.67, 2.14)	1.62(1.34, 1.90)	1.60(1.29, 1.90)	1.36(1.15, 1.56)	0.67(0.56, 0.79)	0.58(0.43, 0.74)	0.53(0.44, 0.62)	0.56(0.41, 0.70)	0.42(0.30, 0.54)	0.47(0.35, 0.58)	<0.001	-1.89(-2.27, -1.52)	<0.001	-1.17(-1.49, -0.85)
	Meats(%)	23.50(22.03, 24.97)	22.57(21.42, 23.73)	24.39(23.08, 25.71)	24.28(23.31, 25.24)	24.15(22.67, 25.63)	24.95(24.06, 25.85)	24.34(23.18, 25.50)	24.60(23.54, 25.66)	25.22(23.52, 26.92)	25.91(24.65, 27.17)	25.95(24.76, 27.13)	<0.001	2.70(0.87, 4.53)	0.017	1.64(0.13, 3.14)
	Grains(%)	26.51(25.51, 27.51)	28.56(27.23, 29.88)	27.92(27.09, 28.75)	28.05(27.12, 28.98)	28.59(27.72, 29.45)	27.94(26.70, 29.19)	31.17(29.93, 32.40)	30.79(29.83, 31.75)	29.87(28.74, 30.99)	30.09(28.96, 31.21)	29.14(28.27, 30.01)	<0.001	2.85(1.25, 4.45)	<0.001	1.50(0.15, 2.85)
	Milks(%)	22.75(21.37, 24.13)	22.12(21.10, 23.14)	21.41(20.74, 22.09)	22.20(21.19, 23.22)	21.09(19.66, 22.53)	21.58(20.69, 22.48)	18.46(17.29, 19.63)	17.73(16.93, 18.53)	17.70(16.36, 19.03)	16.68(15.40, 17.97)	16.55(15.35, 17.76)	<0.001	-6.03(-8.31, -3.75)	<0.001	-4.86(-6.28, -3.44)
	Vegetables(%)	8.85(8.17, 9.54)	8.29(7.71, 8.86)	8.19(7.74, 8.64)	7.63(7.14, 8.11)	7.59(7.15, 8.03)	7.82(7.50, 8.15)	7.31(6.91, 7.71)	7.41(7.15, 7.67)	7.17(6.82, 7.53)	7.66(6.99, 8.34)	7.82(7.24, 8.41)	<0.001	-1.31(-2.41, -0.20)	0.189	-0.27(-1.05, 0.51)
	Fruits(%)	2.21(1.92, 2.50)	2.31(2.11, 2.51)	2.25(1.92, 2.58)	2.22(2.06, 2.38)	2.76(2.41, 3.12)	2.72(2.54, 2.91)	2.66(2.42, 2.90)	2.54(2.40, 2.67)	2.58(2.30, 2.85)	2.27(2.08, 2.47)	2.27(2.10, 2.44)	0.742	-0.13(-0.48, 0.23)	0.452	-0.12(-0.47, 0.22)
	Beverages(%)	6.70(5.99, 7.42)	7.00(6.39, 7.62)	6.35(5.89, 6.80)	6.39(5.90, 6.89)	6.23(5.86, 6.61)	5.78(5.31, 6.26)	6.92(6.58, 7.27)	7.41(6.84, 7.98)	6.58(6.02, 7.15)	7.37(6.45, 8.29)	7.01(6.38, 7.64)	0.005	0.68(-0.32, 1.68)	<0.001	0.99(0.15, 1.84)
	Nuts(%)	3.62(2.94, 4.30)	3.78(3.28, 4.29)	4.12(3.82, 4.42)	4.05(3.69, 4.42)	4.82(4.14, 5.50)	4.88(4.40, 5.35)	4.35(3.91, 4.78)	4.56(4.13, 4.98)	5.17(4.29, 6.05)	4.89(4.25, 5.52)	5.33(4.72, 5.93)	<0.001	1.37(0.73, 2.02)	0.078	0.64(-0.01, 1.28)
	Eggs(%)	3.34(2.88, 3.80)	3.17(2.82, 3.51)	3.46(2.92, 4.00)	3.29(2.89, 3.69)	3.18(2.91, 3.44)	3.19(2.87, 3.50)	3.67(3.23, 4.12)	3.83(3.38, 4.28)	4.57(4.11, 5.02)	4.08(3.55, 4.62)	4.72(4.26, 5.19)	<0.001	1.32(0.52, 2.11)	<0.001	1.18(0.36, 1.99)
	Oils(%)	0.29(0.24, 0.35)	0.30(0.24, 0.36)	0.28(0.25, 0.32)	0.29(0.25, 0.33)	0.24(0.21, 0.27)	0.45(0.41, 0.49)	0.53(0.42, 0.64)	0.61(0.52, 0.69)	0.58(0.49, 0.68)	0.67(0.61, 0.74)	0.77(0.68, 0.86)	<0.001	0.48(0.36, 0.60)	<0.001	0.50(0.39, 0.61)
	Age group, y
	20-34y
	DSs(%)	0.99(0.69, 1.28)	1.06(0.76, 1.35)	0.80(0.52, 1.08)	0.74(0.48, 0.99)	0.52(0.39, 0.65)	0.30(0.21, 0.39)	0.34(0.09, 0.60)	0.19(0.10, 0.28)	0.16(0.10, 0.22)	0.08(0.03, 0.13)	0.09(0.05, 0.14)	<0.001	-0.97(-1.35, -0.59)	<0.001	-0.75(-1.04, -0.45)
	Meats(%)	26.95(24.74, 29.16)	24.50(22.93, 26.07)	26.37(24.28, 28.47)	26.69(25.61, 27.77)	27.07(25.12, 29.02)	27.60(26.60, 28.61)	26.48(25.18, 27.78)	26.73(24.70, 28.75)	27.14(24.95, 29.33)	27.72(26.94, 28.50)	28.50(27.63, 29.38)	0.029	2.02(-0.75, 4.78)	0.093	2.84(0.64, 5.04)
	Grains(%)	27.78(25.58, 29.99)	30.14(27.91, 32.37)	29.82(28.24, 31.40)	30.18(28.93, 31.42)	31.23(29.87, 32.60)	30.97(29.87, 32.07)	34.53(32.79, 36.26)	33.51(31.37, 35.65)	33.48(32.00, 34.97)	33.77(32.06, 35.48)	33.64(32.24, 35.04)	<0.001	4.90(1.87, 7.92)	<0.001	3.51(1.13, 5.90)
	Milks(%)	19.44(17.45, 21.43)	20.92(19.13, 22.71)	20.01(18.90, 21.13)	20.35(18.65, 22.05)	18.31(16.56, 20.05)	18.44(17.13, 19.76)	15.76(14.30, 17.21)	15.67(14.91, 16.42)	14.67(13.50, 15.84)	13.38(12.14, 14.63)	12.72(11.76, 13.68)	<0.001	-6.23(-8.73, -3.73)	<0.001	-7.11(-8.77, -5.46)
	Vegetables(%)	8.20(7.17, 9.23)	6.34(5.60, 7.08)	6.90(6.12, 7.68)	6.58(6.01, 7.15)	6.32(5.85, 6.79)	6.40(5.99, 6.82)	5.98(5.45, 6.51)	6.10(5.40, 6.79)	6.26(5.58, 6.94)	6.84(6.08, 7.60)	6.59(5.96, 7.22)	0.016	-1.74(-3.21, -0.28)	0.618	-0.16(-1.26, 0.94)
	Fruits(%)	1.33(0.99, 1.68)	1.73(1.50, 1.95)	1.44(1.18, 1.71)	1.54(1.33, 1.75)	2.25(1.88, 2.62)	2.31(2.11, 2.51)	2.20(1.95, 2.46)	2.02(1.76, 2.28)	2.14(1.86, 2.42)	1.71(1.46, 1.95)	1.64(1.43, 1.86)	0.004	0.24(-0.19, 0.67)	0.39	0.14(-0.22, 0.49)
	Beverages(%)	9.30(8.45, 10.15)	8.70(7.14, 10.26)	7.35(6.81, 7.90)	7.52(6.61, 8.43)	7.22(6.32, 8.11)	6.33(5.56, 7.11)	7.43(7.00, 7.85)	8.08(7.43, 8.73)	7.29(6.19, 8.39)	7.54(6.54, 8.55)	7.29(6.60, 7.99)	0.1	-1.77(-2.88, -0.66)	0.176	0.15(-0.77, 1.06)
	Nuts(%)	3.14(2.25, 4.04)	3.46(2.54, 4.37)	3.78(3.14, 4.43)	3.15(2.47, 3.83)	4.03(2.95, 5.11)	3.55(3.05, 4.05)	3.80(3.11, 4.50)	3.48(3.00, 3.96)	4.09(3.42, 4.76)	4.41(3.42, 5.39)	4.40(3.49, 5.31)	0.1	1.41(0.41, 2.41)	0.525	0.05(-1.07, 1.18)
	Eggs(%)	2.55(2.04, 3.06)	2.92(2.35, 3.49)	3.31(2.76, 3.86)	3.05(2.57, 3.53)	2.87(2.52, 3.21)	3.68(3.11, 4.24)	2.98(2.63, 3.34)	3.70(3.16, 4.25)	4.34(3.78, 4.90)	4.02(3.28, 4.75)	4.51(3.83, 5.19)	<0.001	1.81(0.92, 2.71)	<0.001	0.88(0.02, 1.74)
	Oils(%)	0.31(0.16, 0.46)	0.24(0.13, 0.34)	0.20(0.16, 0.23)	0.20(0.15, 0.25)	0.18(0.14, 0.22)	0.41(0.31, 0.51)	0.50(0.39, 0.60)	0.53(0.40, 0.66)	0.44(0.35, 0.52)	0.64(0.53, 0.76)	0.67(0.56, 0.78)	<0.001	0.38(0.17, 0.60)	<0.001	0.50(0.37, 0.63)
	35-49y
	DSs(%)	2.17(1.60, 2.74)	1.54(1.18, 1.91)	1.28(1.13, 1.43)	1.12(0.95, 1.30)	0.86(0.72, 1.00)	0.38(0.26, 0.50)	0.38(0.18, 0.58)	0.23(0.17, 0.29)	0.22(0.14, 0.31)	0.26(0.10, 0.41)	0.28(0.15, 0.41)	<0.001	-2.08(-2.74, -1.42)	<0.001	-0.96(-1.21, -0.72)
	Meats(%)	25.53(23.42, 27.64)	25.63(23.92, 27.34)	25.40(24.29, 26.51)	27.09(25.32, 28.87)	26.42(25.30, 27.54)	27.07(25.63, 28.51)	25.82(24.62, 27.02)	26.14(25.05, 27.24)	27.53(25.69, 29.38)	28.72(27.05, 30.39)	28.98(27.55, 30.42)	0.005	3.46(1.02, 5.89)	0.025	3.44(1.71, 5.17)
	Grains(%)	25.10(23.59, 26.61)	27.00(25.18, 28.82)	28.33(26.89, 29.77)	27.33(25.52, 29.14)	28.72(27.72, 29.72)	28.32(26.56, 30.08)	30.83(29.13, 32.54)	31.53(29.92, 33.14)	30.98(29.08, 32.89)	30.17(28.29, 32.05)	29.19(28.08, 30.30)	<0.001	3.81(1.79, 5.82)	0.006	0.66(-1.28, 2.59)
	Milks(%)	22.04(20.29, 23.80)	20.34(19.20, 21.48)	19.87(18.28, 21.46)	19.87(18.58, 21.15)	18.58(17.42, 19.75)	19.58(18.75, 20.40)	17.54(16.25, 18.82)	16.00(15.17, 16.83)	15.59(14.19, 17.00)	14.90(12.97, 16.84)	14.58(12.94, 16.22)	<0.001	-6.83(-9.32, -4.34)	<0.001	-4.91(-7.17, -2.65)
	Vegetables(%)	7.98(7.17, 8.79)	7.75(7.17, 8.33)	7.41(6.81, 8.01)	6.99(6.42, 7.57)	7.06(6.61, 7.52)	6.61(6.15, 7.07)	6.79(6.23, 7.35)	7.19(6.61, 7.76)	6.98(6.37, 7.58)	6.83(6.05, 7.60)	6.72(6.28, 7.17)	0.005	-1.36(-2.39, -0.34)	0.714	-0.55(-1.26, 0.16)
	Fruits(%)	1.73(1.49, 1.96)	1.94(1.64, 2.23)	1.92(1.49, 2.36)	1.73(1.47, 1.99)	2.11(1.71, 2.52)	2.19(1.94, 2.45)	2.11(1.79, 2.42)	2.20(2.00, 2.39)	2.11(1.74, 2.48)	2.15(1.69, 2.60)	2.00(1.71, 2.29)	0.502	0.16(-0.22, 0.54)	0.983	-0.11(-0.62, 0.40)
	Beverages(%)	7.59(6.63, 8.54)	8.69(8.04, 9.34)	8.32(7.64, 9.01)	7.98(7.35, 8.61)	7.52(6.95, 8.08)	6.96(6.38, 7.53)	7.67(7.02, 8.32)	7.81(7.24, 8.38)	7.86(6.72, 8.99)	7.58(6.84, 8.32)	7.51(6.97, 8.05)	0.588	0.17(-0.86, 1.21)	0.983	-0.48(-1.35, 0.38)
	Nuts(%)	4.24(3.53, 4.94)	3.85(3.40, 4.29)	3.96(3.29, 4.63)	4.23(3.66, 4.80)	4.67(3.98, 5.37)	5.12(4.54, 5.69)	4.53(3.81, 5.25)	4.77(4.18, 5.36)	4.63(3.87, 5.40)	4.69(4.16, 5.21)	4.82(4.22, 5.43)	0.182	0.15(-0.81, 1.12)	0.677	0.54(-0.47, 1.54)
	Eggs(%)	3.41(2.71, 4.10)	3.01(2.32, 3.70)	3.25(2.77, 3.73)	3.39(2.92, 3.85)	3.90(3.47, 4.33)	3.44(2.92, 3.95)	3.76(3.20, 4.33)	3.64(3.28, 3.99)	3.53(2.68, 4.38)	3.87(3.00, 4.74)	5.04(4.20, 5.88)	0.014	1.87(0.47, 3.27)	0.047	1.74(0.56, 2.92)
	Oils(%)	0.22(0.19, 0.25)	0.25(0.19, 0.31)	0.26(0.20, 0.32)	0.26(0.22, 0.31)	0.23(0.17, 0.30)	0.34(0.29, 0.38)	0.57(0.39, 0.75)	0.49(0.44, 0.55)	0.56(0.34, 0.78)	0.84(0.65, 1.02)	0.87(0.73, 1.01)	<0.001	0.66(0.50, 0.81)	<0.001	0.64(0.48, 0.80)
	50-64y
	DSs(%)	2.30(1.75, 2.85)	1.78(1.44, 2.12)	1.87(1.36, 2.38)	1.75(1.27, 2.22)	1.73(1.34, 2.11)	0.88(0.71, 1.05)	0.42(0.36, 0.48)	0.60(0.36, 0.83)	0.50(0.35, 0.66)	0.52(0.36, 0.68)	0.52(0.35, 0.69)	<0.001	-1.62(-2.24, -1.01)	<0.001	-1.28(-1.77, -0.79)
	Meats(%)	25.70(23.70, 27.71)	24.05(22.32, 25.79)	26.80(25.46, 28.14)	26.27(25.03, 27.51)	26.34(24.45, 28.24)	26.21(24.77, 27.65)	25.41(23.21, 27.61)	26.68(25.74, 27.61)	26.11(24.53, 27.68)	28.15(25.88, 30.42)	27.29(25.47, 29.11)	0.254	1.29(-2.09, 4.68)	0.933	0.04(-2.42, 2.50)
	Grains(%)	24.97(23.29, 26.65)	27.09(25.90, 28.29)	25.64(24.29, 27.00)	27.54(26.19, 28.90)	26.93(25.55, 28.30)	25.88(24.09, 27.67)	30.17(27.95, 32.38)	29.16(28.16, 30.15)	28.70(27.36, 30.05)	27.96(26.23, 29.68)	27.05(25.79, 28.31)	0.002	1.72(-0.79, 4.22)	0.031	0.89(-1.03, 2.81)
	Milks(%)	21.13(19.49, 22.77)	21.49(20.02, 22.97)	20.19(18.52, 21.86)	19.56(18.34, 20.77)	19.61(18.34, 20.88)	21.01(19.59, 22.43)	17.38(16.08, 18.68)	17.22(16.09, 18.35)	18.00(16.37, 19.64)	16.75(15.51, 17.99)	16.25(15.24, 17.27)	<0.001	-4.94(-7.28, -2.59)	<0.001	-3.12(-5.03, -1.22)
	Vegetables(%)	8.80(8.07, 9.53)	8.27(7.47, 9.07)	8.10(7.54, 8.66)	7.80(7.15, 8.44)	7.57(7.15, 8.00)	7.68(7.02, 8.33)	7.51(6.88, 8.13)	6.83(6.44, 7.23)	6.44(6.16, 6.72)	7.38(6.34, 8.41)	7.57(6.73, 8.41)	<0.001	-0.99(-2.39, 0.41)	0.039	-0.32(-1.56, 0.93)
	Fruits(%)	2.34(1.81, 2.87)	2.36(2.17, 2.55)	2.00(1.78, 2.22)	2.16(1.95, 2.37)	2.81(2.38, 3.24)	2.58(2.38, 2.78)	2.59(2.18, 3.00)	2.28(2.00, 2.55)	2.19(1.85, 2.53)	2.08(1.81, 2.35)	2.21(2.00, 2.42)	0.37	-0.35(-0.96, 0.26)	0.481	0.11(-0.20, 0.41)
	Beverages(%)	6.33(5.45, 7.21)	7.21(6.64, 7.79)	6.45(5.97, 6.93)	6.65(5.95, 7.34)	6.24(5.53, 6.95)	6.28(5.72, 6.85)	7.33(6.76, 7.90)	7.86(6.82, 8.91)	7.48(6.45, 8.51)	7.23(6.32, 8.14)	7.20(6.63, 7.77)	0.005	1.01(0.00, 2.02)	0.003	0.79(-0.02, 1.60)
	Nuts(%)	4.01(3.00, 5.03)	3.96(3.17, 4.75)	4.34(3.70, 4.98)	4.43(3.71, 5.15)	4.94(4.30, 5.57)	5.58(4.91, 6.26)	4.91(4.34, 5.48)	4.83(4.14, 5.53)	5.95(4.76, 7.14)	5.47(4.39, 6.56)	6.44(5.47, 7.40)	<0.001	2.58(1.10, 4.06)	0.002	2.09(0.77, 3.41)
	Eggs(%)	4.13(3.37, 4.90)	3.53(2.74, 4.31)	4.28(3.60, 4.97)	3.57(3.06, 4.08)	3.61(3.11, 4.10)	3.50(3.15, 3.84)	3.92(3.47, 4.37)	4.00(3.37, 4.62)	4.13(3.54, 4.72)	3.81(3.48, 4.15)	4.72(4.35, 5.09)	0.037	0.81(-0.25, 1.88)	0.059	0.36(-0.51, 1.23)
	Oils(%)	0.27(0.21, 0.33)	0.24(0.21, 0.28)	0.32(0.28, 0.37)	0.28(0.23, 0.32)	0.22(0.19, 0.26)	0.40(0.33, 0.46)	0.37(0.32, 0.41)	0.54(0.44, 0.65)	0.49(0.41, 0.57)	0.66(0.54, 0.78)	0.75(0.61, 0.90)	<0.001	0.48(0.30, 0.67)	<0.001	0.44(0.25, 0.62)
	≥65y
	DSs(%)	2.26(1.87, 2.66)	2.38(1.95, 2.82)	2.32(2.01, 2.63)	2.02(1.56, 2.49)	2.19(1.84, 2.53)	1.26(0.98, 1.53)	1.06(0.73, 1.39)	1.02(0.79, 1.25)	1.00(0.75, 1.25)	0.70(0.50, 0.90)	0.77(0.59, 0.94)	<0.001	-1.68(-2.18, -1.17)	<0.001	-1.67(-2.02, -1.33)
	Meats(%)	22.99(21.75, 24.22)	23.47(22.12, 24.82)	24.11(22.93, 25.29)	23.20(21.81, 24.58)	23.06(21.48, 24.65)	24.70(23.38, 26.01)	24.67(23.08, 26.25)	24.66(24.01, 25.31)	24.86(23.26, 26.46)	26.17(24.51, 27.82)	26.56(25.08, 28.04)	<0.001	3.46(1.52, 5.41)	0.002	2.68(0.88, 4.48)
	Grains(%)	27.16(26.01, 28.30)	27.20(26.49, 27.90)	27.44(26.47, 28.40)	27.40(26.22, 28.59)	27.64(26.38, 28.90)	27.45(26.09, 28.82)	29.22(27.75, 30.70)	28.26(27.50, 29.02)	28.79(27.08, 30.50)	28.17(26.27, 30.06)	26.65(25.01, 28.30)	0.457	-0.56(-2.92, 1.80)	0.702	-0.76(-2.82, 1.30)
	Milks(%)	24.72(23.33, 26.10)	22.84(21.49, 24.20)	21.94(20.83, 23.05)	23.44(22.20, 24.69)	22.84(21.59, 24.08)	22.29(21.30, 23.28)	20.38(18.88, 21.87)	19.84(18.91, 20.77)	19.85(18.45, 21.25)	18.59(17.41, 19.76)	18.79(17.48, 20.10)	<0.001	-4.96(-7.12, -2.80)	<0.001	-3.05(-4.79, -1.31)
	Vegetables(%)	8.49(7.79, 9.19)	8.61(7.88, 9.35)	8.16(7.73, 8.59)	8.33(7.51, 9.16)	8.15(7.35, 8.95)	8.01(7.56, 8.47)	7.20(6.63, 7.78)	7.90(7.11, 8.69)	7.30(6.60, 8.00)	7.46(6.85, 8.07)	7.89(7.40, 8.39)	0.02	-0.53(-1.52, 0.46)	0.19	-0.16(-0.90, 0.57)
	Fruits(%)	3.05(2.77, 3.32)	3.12(2.82, 3.42)	2.84(2.64, 3.04)	2.95(2.68, 3.22)	3.23(2.97, 3.48)	3.34(3.18, 3.51)	2.95(2.63, 3.28)	3.11(2.83, 3.39)	2.79(2.44, 3.15)	2.72(2.32, 3.11)	2.62(2.34, 2.91)	0.003	-0.63(-1.06, -0.19)	0.008	-0.28(-0.65, 0.08)
	Beverages(%)	3.95(3.56, 4.34)	4.64(4.18, 5.09)	4.36(4.01, 4.70)	4.19(3.83, 4.54)	4.34(3.98, 4.70)	4.39(3.93, 4.86)	5.37(4.86, 5.89)	5.83(5.19, 6.48)	5.13(4.25, 6.00)	6.16(5.28, 7.05)	6.13(5.52, 6.73)	<0.001	2.38(1.64, 3.12)	<0.001	1.84(1.08, 2.60)
	Nuts(%)	3.78(3.05, 4.51)	4.06(3.51, 4.60)	4.57(3.95, 5.18)	4.58(4.02, 5.15)	4.73(4.27, 5.19)	4.77(4.23, 5.32)	4.53(3.72, 5.35)	4.68(4.26, 5.10)	5.09(4.37, 5.81)	5.26(4.38, 6.13)	5.37(4.66, 6.09)	0.151	1.05(-0.07, 2.17)	0.676	0.47(-0.54, 1.49)
	Eggs(%)	3.33(2.63, 4.02)	3.29(2.78, 3.80)	4.01(3.46, 4.57)	3.62(2.85, 4.40)	3.59(3.23, 3.95)	3.37(2.91, 3.83)	4.23(3.63, 4.84)	4.22(3.68, 4.76)	4.70(3.94, 5.46)	4.13(3.82, 4.43)	4.51(4.04, 4.99)	<0.001	1.09(0.03, 2.15)	0.009	0.52(-0.39, 1.43)
	Oils(%)	0.28(0.21, 0.36)	0.39(0.31, 0.47)	0.26(0.22, 0.30)	0.25(0.20, 0.31)	0.24(0.21, 0.26)	0.41(0.33, 0.49)	0.38(0.28, 0.47)	0.48(0.39, 0.57)	0.48(0.35, 0.62)	0.65(0.56, 0.75)	0.70(0.61, 0.78)	<0.001	0.37(0.21, 0.52)	<0.001	0.42(0.32, 0.52)
	Race/ethnicity
	Hispanic e
	DSs(%)	-	-	-	-	0.60(0.44, 0.76)	0.46(0.33, 0.60)	0.20(0.10, 0.30)	0.22(0.14, 0.31)	0.25(0.15, 0.35)	0.26(0.17, 0.36)	0.25(0.18, 0.31)	<0.001	-0.44(-0.62, -0.26)	-	-
	Meats(%)	-	-	-	-	25.04(23.96, 26.12)	25.85(24.85, 26.85)	25.21(23.71, 26.71)	24.58(23.01, 26.14)	25.47(24.40, 26.54)	25.34(23.98, 26.69)	26.35(24.74, 27.96)	0.424	1.04(-0.66, 2.75)	-	-
	Grains(%)	-	-	-	-	32.21(31.37, 33.05)	32.41(30.66, 34.16)	35.63(32.90, 38.36)	36.41(33.51, 39.31)	37.13(34.63, 39.64)	35.98(34.17, 37.79)	34.70(32.89, 36.51)	<0.001	3.95(2.25, 5.65)	-	-
	Milks(%)	-	-	-	-	18.62(17.20, 20.04)	17.34(15.85, 18.83)	15.52(13.51, 17.53)	14.52(13.15, 15.89)	13.74(12.73, 14.75)	12.81(11.54, 14.07)	12.54(11.28, 13.81)	<0.001	-6.84(-8.99, -4.69)	-	-
	Vegetables(%)	-	-	-	-	5.39(4.97, 5.82)	5.07(4.69, 5.45)	5.45(5.07, 5.83)	5.40(4.95, 5.85)	5.19(4.81, 5.56)	6.16(5.54, 6.78)	5.86(5.50, 6.22)	0.192	0.32(-0.21, 0.84)	-	-
	Fruits(%)	-	-	-	-	2.91(2.64, 3.18)	3.08(2.52, 3.64)	2.63(2.37, 2.89)	2.81(2.35, 3.26)	2.89(2.62, 3.17)	2.66(2.31, 3.00)	2.48(2.26, 2.71)	0.032	-0.52(-0.87, -0.18)	-	-
	Beverages(%)	-	-	-	-	5.81(5.20, 6.43)	5.88(5.51, 6.24)	5.66(5.09, 6.22)	6.56(5.61, 7.52)	5.83(5.34, 6.33)	6.44(5.04, 7.83)	6.34(5.41, 7.27)	0.339	0.47(-0.83, 1.77)	-	-
	Nuts(%)	-	-	-	-	4.94(4.37, 5.50)	5.04(4.53, 5.55)	4.96(4.22, 5.70)	4.93(4.24, 5.61)	4.60(4.06, 5.14)	5.16(4.16, 6.17)	5.06(4.36, 5.76)	0.661	-0.17(-1.34, 0.99)	-	-
	Eggs(%)	-	-	-	-	4.36(3.46, 5.27)	4.61(3.55, 5.68)	4.37(3.66, 5.09)	4.06(3.70, 4.42)	4.64(4.22, 5.07)	4.89(4.33, 5.45)	5.98(5.20, 6.77)	0.008	1.89(0.85, 2.93)	-	-
	Oils(%)	-	-	-	-	0.12(0.10, 0.13)	0.26(0.22, 0.29)	0.38(0.22, 0.53)	0.51(0.39, 0.64)	0.25(0.19, 0.31)	0.51(0.39, 0.62)	0.55(0.44, 0.65)	<0.001	0.43(0.33, 0.53)	-	-
	Non-Hispanic white
	DSs(%)	2.11(1.88, 2.33)	1.81(1.58, 2.05)	1.70(1.44, 1.96)	1.49(1.26, 1.73)	1.44(1.25, 1.62)	0.72(0.60, 0.84)	0.62(0.43, 0.81)	0.57(0.43, 0.72)	0.53(0.41, 0.64)	0.42(0.27, 0.56)	0.47(0.35, 0.59)	<0.001	-1.77(-2.04, -1.51)	<0.001	-1.33(-1.60, -1.06)
	Meats(%)	23.88(22.45, 25.31)	23.16(22.04, 24.28)	24.32(23.15, 25.49)	24.70(23.70, 25.71)	24.98(23.73, 26.22)	25.43(24.25, 26.61)	24.09(22.87, 25.31)	25.14(24.21, 26.07)	24.97(23.74, 26.21)	27.16(25.93, 28.39)	27.03(25.74, 28.33)	<0.001	3.64(1.46, 5.81)	0.005	2.99(1.01, 4.97)
	Grains(%)	25.97(24.66, 27.29)	27.39(26.10, 28.69)	27.41(26.55, 28.27)	27.51(26.92, 28.11)	28.02(27.26, 28.77)	27.22(25.85, 28.58)	30.71(29.11, 32.30)	29.36(28.29, 30.43)	29.29(28.34, 30.25)	28.76(27.27, 30.25)	27.92(26.41, 29.44)	<0.001	1.81(-0.36, 3.98)	0.002	0.69(-1.03, 2.40)
	Milks(%)	23.26(21.78, 24.74)	23.00(22.09, 23.90)	22.01(21.14, 22.88)	22.20(21.28, 23.12)	20.94(19.83, 22.06)	21.93(20.68, 23.19)	19.19(18.34, 20.04)	18.85(18.33, 19.38)	19.07(18.27, 19.88)	17.45(16.00, 18.91)	17.14(15.81, 18.47)	<0.001	-6.23(-8.49, -3.97)	<0.001	-4.92(-6.22, -3.62)
	Vegetables(%)	8.68(7.99, 9.38)	7.61(7.06, 8.16)	7.85(7.51, 8.20)	7.55(7.15, 7.95)	7.32(6.97, 7.66)	7.45(7.05, 7.84)	7.05(6.59, 7.51)	7.17(6.86, 7.48)	6.83(6.29, 7.37)	7.25(6.58, 7.92)	7.40(6.84, 7.96)	<0.001	-1.41(-2.62, -0.21)	0.034	-0.42(-1.17, 0.32)
	Fruits(%)	1.84(1.57, 2.11)	2.13(1.97, 2.30)	1.88(1.61, 2.15)	1.89(1.72, 2.07)	2.30(2.00, 2.59)	2.40(2.21, 2.60)	2.29(1.96, 2.62)	2.16(1.98, 2.33)	2.07(1.74, 2.41)	1.87(1.61, 2.13)	1.89(1.68, 2.11)	0.672	-0.14(-0.49, 0.21)	0.547	-0.07(-0.46, 0.32)
	Beverages(%)	7.46(6.95, 7.96)	8.08(7.45, 8.71)	7.04(6.63, 7.46)	7.15(6.77, 7.54)	6.96(6.44, 7.48)	6.47(5.96, 6.99)	7.76(7.50, 8.03)	8.11(7.51, 8.71)	7.58(6.65, 8.51)	7.79(7.04, 8.55)	7.67(7.22, 8.12)	0.024	0.60(-0.22, 1.42)	<0.001	0.76(0.09, 1.43)
	Nuts(%)	3.50(3.02, 3.98)	3.57(3.19, 3.96)	4.12(3.75, 4.49)	4.05(3.69, 4.41)	4.68(4.09, 5.27)	4.79(4.31, 5.27)	4.33(3.71, 4.95)	4.31(3.85, 4.77)	5.02(4.26, 5.77)	4.86(4.08, 5.63)	5.24(4.69, 5.79)	<0.001	1.49(0.57, 2.42)	0.023	0.89(0.13, 1.65)
	Eggs(%)	2.99(2.63, 3.36)	2.94(2.64, 3.24)	3.38(2.77, 4.00)	3.16(2.67, 3.65)	3.17(2.88, 3.46)	3.16(2.84, 3.47)	3.47(3.17, 3.76)	3.80(3.37, 4.22)	4.07(3.65, 4.48)	3.73(3.19, 4.27)	4.45(3.95, 4.95)	<0.001	1.53(0.85, 2.22)	0.001	0.92(0.04, 1.80)
	Oils(%)	0.30(0.26, 0.35)	0.30(0.26, 0.34)	0.28(0.26, 0.31)	0.28(0.25, 0.31)	0.24(0.21, 0.27)	0.42(0.39, 0.46)	0.49(0.37, 0.62)	0.52(0.45, 0.60)	0.56(0.41, 0.71)	0.71(0.62, 0.79)	0.78(0.70, 0.87)	<0.001	0.49(0.36, 0.61)	<0.001	0.50(0.41, 0.59)
	Non-Hispanic black
	DSs(%)	1.03(0.67, 1.40)	0.81(0.51, 1.11)	0.80(0.36, 1.24)	0.99(0.63, 1.34)	0.66(0.45, 0.87)	0.39(0.20, 0.58)	0.28(0.24, 0.33)	0.18(0.13, 0.22)	0.24(0.12, 0.36)	0.34(0.12, 0.56)	0.29(0.13, 0.44)	<0.001	-0.93(-1.48, -0.38)	<0.001	-0.53(-0.98, -0.08)
	Meats(%)	35.38(32.78, 37.99)	35.00(33.30, 36.71)	33.91(32.44, 35.38)	33.47(31.27, 35.68)	32.94(31.72, 34.16)	32.85(31.36, 34.35)	34.02(32.46, 35.58)	33.91(32.75, 35.07)	34.58(33.17, 35.98)	34.88(33.67, 36.10)	34.93(33.71, 36.15)	0.608	0.10(-3.56, 3.77)	0.074	0.43(-1.24, 2.10)
	Grains(%)	26.39(23.54, 29.24)	25.41(23.71, 27.10)	27.49(26.16, 28.83)	28.11(26.27, 29.94)	27.72(26.63, 28.81)	28.79(27.19, 30.39)	28.44(27.46, 29.41)	29.52(28.16, 30.88)	29.91(28.89, 30.93)	28.89(26.71, 31.06)	28.23(26.62, 29.85)	0.002	1.66(-2.57, 5.90)	0.086	1.06(-1.03, 3.15)
	Milks(%)	14.74(13.24, 16.24)	13.80(12.41, 15.19)	13.88(12.67, 15.08)	14.76(13.31, 16.21)	13.47(12.20, 14.75)	14.32(13.17, 15.48)	12.64(11.70, 13.59)	11.93(11.27, 12.58)	11.06(10.32, 11.80)	12.22(11.39, 13.05)	11.36(10.55, 12.17)	<0.001	-3.38(-5.19, -1.57)	<0.001	-2.68(-4.38, -0.99)
	Vegetables(%)	7.24(6.45, 8.04)	8.15(7.21, 9.10)	7.67(7.03, 8.32)	7.34(6.82, 7.86)	8.05(7.34, 8.76)	7.11(6.60, 7.63)	7.44(6.88, 8.00)	7.43(7.00, 7.86)	7.76(7.18, 8.34)	7.51(7.05, 7.97)	7.78(7.34, 8.22)	0.791	0.35(-0.67, 1.37)	0.598	0.14(-0.88, 1.16)
	Fruits(%)	2.45(2.02, 2.88)	2.26(1.75, 2.78)	2.28(2.04, 2.51)	2.35(2.03, 2.67)	3.15(2.61, 3.68)	2.73(2.54, 2.93)	2.59(2.28, 2.90)	2.61(2.35, 2.87)	2.45(2.04, 2.86)	2.40(2.02, 2.77)	2.26(2.01, 2.51)	0.608	-0.35(-0.87, 0.18)	0.318	-0.05(-0.44, 0.33)
	Beverages(%)	5.69(4.75, 6.63)	7.05(6.41, 7.69)	6.26(5.38, 7.15)	5.28(4.93, 5.64)	5.90(4.93, 6.88)	5.25(4.67, 5.83)	6.01(5.53, 6.48)	6.50(5.67, 7.33)	5.86(5.19, 6.53)	5.00(4.64, 5.35)	5.36(4.95, 5.77)	0.442	-0.18(-1.28, 0.92)	0.952	-0.55(-1.53, 0.43)
	Nuts(%)	2.76(1.94, 3.58)	3.81(2.79, 4.82)	2.96(2.31, 3.61)	3.05(2.55, 3.56)	3.36(2.71, 4.01)	3.34(2.82, 3.86)	3.72(3.02, 4.42)	3.09(2.74, 3.44)	3.16(2.53, 3.80)	3.79(2.91, 4.67)	3.86(3.26, 4.46)	0.366	1.24(0.09, 2.40)	0.187	1.25(0.19, 2.30)
	Eggs(%)	4.06(3.19, 4.94)	3.54(2.75, 4.32)	4.50(3.99, 5.02)	4.45(3.47, 5.43)	4.49(3.75, 5.24)	4.80(4.34, 5.27)	4.36(3.69, 5.03)	4.19(3.73, 4.64)	4.39(3.69, 5.09)	3.97(3.55, 4.38)	4.93(4.33, 5.53)	0.255	0.78(-0.32, 1.87)	0.726	0.22(-0.64, 1.07)
	Oils(%)	0.24(0.16, 0.32)	0.17(0.13, 0.22)	0.24(0.20, 0.29)	0.21(0.16, 0.26)	0.24(0.14, 0.35)	0.40(0.31, 0.49)	0.50(0.40, 0.60)	0.65(0.48, 0.82)	0.58(0.48, 0.69)	1.01(0.92, 1.11)	1.00(0.89, 1.12)	<0.001	0.69(0.51, 0.87)	<0.001	0.72(0.56, 0.89)
	Education level
	Less than high school graduate
	DSs(%)	1.44(1.04, 1.85)	1.10(0.94, 1.27)	1.04(0.78, 1.30)	1.18(0.61, 1.75)	0.75(0.58, 0.93)	0.38(0.31, 0.45)	0.27(0.16, 0.37)	0.32(0.17, 0.47)	0.32(0.16, 0.48)	0.21(0.10, 0.31)	0.20(0.12, 0.28)	<0.001	-1.31(-1.76, -0.86)	<0.001	-0.81(-1.06, -0.56)
	Meats(%)	26.77(25.14, 28.39)	27.03(24.81, 29.25)	27.63(26.62, 28.64)	27.23(25.66, 28.79)	26.24(24.92, 27.57)	27.70(26.31, 29.08)	26.87(24.63, 29.12)	26.71(25.38, 28.04)	27.32(25.00, 29.64)	26.63(24.28, 28.98)	27.81(25.99, 29.63)	0.23	1.95(-0.51, 4.41)	0.542	0.50(-1.85, 2.85)
	Grains(%)	25.01(23.26, 26.77)	27.49(25.60, 29.38)	29.32(28.29, 30.36)	28.68(27.00, 30.35)	29.99(28.84, 31.15)	30.06(28.13, 31.99)	32.41(30.38, 34.44)	33.77(32.03, 35.50)	34.10(31.56, 36.64)	32.97(30.56, 35.38)	31.51(29.49, 33.53)	<0.001	4.85(2.05, 7.65)	<0.001	0.98(-1.43, 3.38)
	Milks(%)	20.82(19.34, 22.29)	19.15(17.64, 20.66)	18.61(17.16, 20.07)	18.43(16.97, 19.88)	18.16(16.88, 19.43)	17.96(16.98, 18.93)	17.48(14.92, 20.04)	15.67(14.18, 17.16)	15.95(13.85, 18.05)	14.81(12.91, 16.72)	14.61(13.24, 15.99)	<0.001	-5.38(-7.38, -3.38)	<0.001	-3.39(-5.78, -1.01)
	Vegetables(%)	7.92(7.12, 8.71)	7.03(6.18, 7.87)	6.73(6.29, 7.16)	6.80(6.00, 7.60)	6.55(5.96, 7.14)	6.58(5.98, 7.17)	6.05(5.54, 6.57)	5.69(5.02, 6.36)	5.78(4.99, 6.57)	6.30(5.67, 6.94)	6.37(5.69, 7.04)	0.002	-1.43(-2.75, -0.10)	0.193	0.06(-0.82, 0.94)
	Fruits(%)	1.98(1.53, 2.43)	2.05(1.70, 2.39)	2.18(1.81, 2.55)	2.21(1.96, 2.46)	2.24(1.91, 2.58)	2.35(2.14, 2.56)	2.27(1.87, 2.67)	2.30(1.95, 2.64)	2.49(2.09, 2.90)	2.37(2.01, 2.73)	2.25(1.97, 2.52)	0.283	0.11(-0.41, 0.63)	0.949	-0.08(-0.56, 0.40)
	Beverages(%)	7.33(6.55, 8.11)	7.90(7.20, 8.60)	6.83(6.32, 7.35)	6.75(5.90, 7.59)	6.78(5.66, 7.90)	6.36(5.61, 7.11)	6.41(5.96, 6.86)	6.51(5.53, 7.48)	6.02(5.22, 6.83)	6.94(5.41, 8.48)	6.78(5.61, 7.95)	0.095	-0.22(-1.76, 1.31)	0.958	0.30(-1.38, 1.99)
	Nuts(%)	4.31(3.19, 5.44)	3.98(3.21, 4.76)	3.46(2.87, 4.06)	4.31(3.75, 4.88)	4.66(3.09, 6.23)	4.37(3.74, 5.01)	3.64(3.14, 4.14)	4.52(3.63, 5.40)	3.30(2.78, 3.82)	5.23(3.67, 6.78)	4.94(3.89, 6.00)	0.839	0.39(-1.34, 2.12)	0.958	1.22(-0.13, 2.57)
	Eggs(%)	4.25(3.79, 4.72)	4.10(3.00, 5.20)	4.03(3.49, 4.56)	4.25(3.64, 4.86)	4.46(3.92, 5.00)	3.98(3.24, 4.73)	4.27(3.90, 4.63)	4.11(3.48, 4.74)	4.33(3.86, 4.80)	4.12(3.21, 5.04)	5.02(4.28, 5.76)	0.701	0.65(-0.45, 1.74)	0.508	0.83(-0.20, 1.86)
	Oils(%)	0.16(0.13, 0.20)	0.17(0.12, 0.22)	0.17(0.14, 0.19)	0.17(0.13, 0.21)	0.16(0.13, 0.20)	0.26(0.20, 0.32)	0.33(0.25, 0.42)	0.41(0.28, 0.55)	0.38(0.20, 0.56)	0.41(0.31, 0.50)	0.50(0.39, 0.61)	<0.001	0.39(0.25, 0.53)	<0.001	0.39(0.26, 0.53)
	High school or equivalent
	DSs(%)	1.35(1.15, 1.56)	1.25(0.98, 1.52)	1.67(1.33, 2.01)	1.13(0.94, 1.32)	1.21(1.04, 1.38)	0.57(0.44, 0.70)	0.49(0.28, 0.70)	0.44(0.24, 0.63)	0.36(0.25, 0.47)	0.36(0.23, 0.49)	0.34(0.20, 0.47)	<0.001	-1.03(-1.33, -0.73)	<0.001	-1.36(-1.78, -0.94)
	Meats(%)	27.61(25.44, 29.79)	26.17(24.41, 27.94)	26.26(24.95, 27.57)	26.58(25.40, 27.77)	28.64(26.50, 30.77)	28.36(27.45, 29.26)	26.46(24.46, 28.47)	28.00(26.38, 29.63)	28.18(26.65, 29.70)	29.24(28.12, 30.36)	28.98(27.79, 30.16)	0.095	1.11(-1.48, 3.70)	0.069	2.35(0.52, 4.18)
	Grains(%)	24.68(23.52, 25.84)	27.87(26.35, 29.39)	27.33(26.39, 28.26)	28.86(27.87, 29.85)	27.47(26.16, 28.78)	27.76(26.31, 29.21)	30.51(28.75, 32.26)	31.43(29.63, 33.23)	30.16(28.78, 31.54)	29.61(28.06, 31.16)	29.16(27.86, 30.46)	<0.001	4.00(1.99, 6.01)	0.004	1.63(-0.19, 3.45)
	Milks(%)	20.95(18.98, 22.93)	19.63(18.17, 21.08)	20.67(19.47, 21.86)	20.56(18.88, 22.23)	18.27(17.05, 19.49)	20.78(19.19, 22.36)	17.90(16.30, 19.50)	16.66(15.63, 17.69)	16.45(14.69, 18.21)	16.07(14.68, 17.46)	15.57(14.07, 17.08)	<0.001	-4.52(-6.88, -2.16)	<0.001	-4.02(-5.85, -2.19)
	Vegetables(%)	9.12(8.26, 9.97)	7.36(6.50, 8.21)	7.54(6.80, 8.27)	7.60(7.08, 8.11)	7.92(7.57, 8.26)	6.82(6.41, 7.22)	7.08(6.38, 7.78)	6.56(6.17, 6.95)	6.94(6.21, 7.68)	6.80(6.03, 7.58)	6.89(6.29, 7.49)	<0.001	-2.22(-3.42, -1.03)	0.08	-0.55(-1.49, 0.38)
	Fruits(%)	1.86(1.70, 2.01)	1.88(1.67, 2.09)	1.72(1.48, 1.95)	1.76(1.53, 2.00)	2.29(2.01, 2.58)	2.17(1.94, 2.41)	2.29(1.83, 2.76)	2.16(1.92, 2.40)	2.23(1.99, 2.47)	1.90(1.69, 2.10)	1.92(1.74, 2.11)	0.573	-0.13(-0.42, 0.16)	0.628	0.05(-0.28, 0.38)
	Beverages(%)	7.72(7.01, 8.44)	8.26(6.98, 9.54)	7.13(6.40, 7.87)	7.26(6.58, 7.95)	6.82(6.08, 7.56)	6.61(5.92, 7.31)	7.20(6.49, 7.91)	7.55(6.92, 8.19)	6.99(5.83, 8.16)	7.41(6.32, 8.49)	7.06(6.26, 7.86)	0.825	-0.18(-1.37, 1.00)	0.425	0.27(-0.81, 1.34)
	Nuts(%)	2.74(1.86, 3.62)	3.71(2.64, 4.78)	3.85(3.25, 4.45)	3.18(2.56, 3.80)	3.69(3.04, 4.34)	3.41(3.06, 3.76)	3.52(2.97, 4.08)	3.44(2.97, 3.92)	3.62(3.10, 4.14)	3.87(2.89, 4.85)	4.34(3.50, 5.18)	0.425	1.39(0.17, 2.61)	0.825	0.10(-1.02, 1.23)
	Eggs(%)	3.68(2.50, 4.87)	3.59(3.12, 4.05)	3.60(3.26, 3.95)	2.84(2.21, 3.47)	3.59(3.11, 4.06)	3.16(2.70, 3.62)	3.98(3.11, 4.85)	3.26(2.83, 3.70)	4.53(3.81, 5.25)	4.09(3.40, 4.79)	5.11(4.29, 5.93)	0.023	1.26(-0.28, 2.79)	0.002	1.13(0.06, 2.21)
	Oils(%)	0.28(0.20, 0.36)	0.29(0.18, 0.41)	0.23(0.21, 0.25)	0.22(0.20, 0.25)	0.21(0.16, 0.26)	0.37(0.31, 0.42)	0.56(0.37, 0.74)	0.49(0.38, 0.60)	0.54(0.35, 0.74)	0.65(0.57, 0.74)	0.63(0.54, 0.73)	<0.001	0.33(0.20, 0.47)	<0.001	0.40(0.29, 0.50)
	College or above
	DSs(%)	2.34(2.00, 2.67)	1.92(1.67, 2.17)	1.54(1.28, 1.81)	1.50(1.21, 1.78)	1.40(1.15, 1.64)	0.77(0.64, 0.90)	0.57(0.40, 0.74)	0.52(0.41, 0.62)	0.50(0.41, 0.58)	0.41(0.27, 0.55)	0.46(0.36, 0.57)	<0.001	-1.97(-2.31, -1.63)	<0.001	-1.10(-1.36, -0.83)
	Meats(%)	23.92(22.11, 25.73)	23.16(22.22, 24.10)	24.94(23.66, 26.23)	25.47(24.39, 26.55)	24.65(23.53, 25.78)	25.50(24.37, 26.63)	25.12(23.98, 26.25)	25.40(24.49, 26.31)	25.76(24.33, 27.18)	27.24(26.10, 28.38)	27.38(26.14, 28.62)	<0.001	3.41(1.15, 5.68)	0.009	2.44(0.88, 4.00)
	Grains(%)	27.56(26.15, 28.97)	28.05(26.72, 29.39)	27.73(26.50, 28.96)	27.67(26.55, 28.78)	28.91(28.01, 29.81)	27.78(26.50, 29.07)	31.31(30.21, 32.42)	29.86(29.08, 30.64)	29.98(29.07, 30.90)	29.85(28.44, 31.25)	28.93(27.81, 30.06)	<0.001	2.02(0.01, 4.04)	0.001	1.33(-0.53, 3.18)
	Milks(%)	22.14(20.06, 24.22)	22.49(21.68, 23.31)	20.81(19.75, 21.88)	21.21(20.21, 22.22)	20.58(19.29, 21.87)	20.62(19.48, 21.76)	17.43(16.53, 18.33)	17.40(16.69, 18.11)	17.24(16.23, 18.26)	15.83(14.41, 17.25)	15.55(14.32, 16.79)	<0.001	-6.91(-9.48, -4.34)	<0.001	-5.28(-6.86, -3.69)
	Vegetables(%)	8.09(7.27, 8.92)	7.95(7.36, 8.54)	7.88(7.48, 8.27)	7.39(6.99, 7.78)	7.06(6.75, 7.38)	7.36(6.95, 7.76)	6.99(6.60, 7.38)	7.35(7.03, 7.67)	6.83(6.43, 7.22)	7.40(6.81, 8.00)	7.42(6.95, 7.90)	0.002	-0.71(-1.76, 0.35)	0.201	-0.28(-0.96, 0.39)
	Fruits(%)	2.03(1.71, 2.36)	2.34(2.17, 2.51)	2.03(1.76, 2.31)	2.08(1.90, 2.25)	2.73(2.39, 3.07)	2.73(2.55, 2.92)	2.50(2.31, 2.70)	2.42(2.24, 2.60)	2.26(1.99, 2.53)	2.20(1.94, 2.45)	2.15(1.98, 2.32)	0.779	-0.08(-0.48, 0.33)	0.315	0.00(-0.34, 0.35)
	Beverages(%)	6.86(6.20, 7.51)	7.38(6.64, 8.12)	6.73(6.27, 7.19)	6.63(6.15, 7.11)	6.36(6.00, 6.72)	5.91(5.37, 6.44)	7.23(6.87, 7.59)	7.75(7.17, 8.32)	7.23(6.35, 8.11)	7.11(6.51, 7.70)	7.10(6.72, 7.49)	0.007	0.58(-0.22, 1.38)	<0.001	0.59(-0.02, 1.21)
	Nuts(%)	4.10(3.65, 4.56)	3.75(3.24, 4.26)	4.46(4.03, 4.88)	4.39(3.94, 4.84)	4.97(4.53, 5.41)	5.41(4.93, 5.89)	4.94(4.47, 5.41)	4.75(4.39, 5.10)	5.69(4.90, 6.48)	5.40(4.96, 5.85)	5.72(5.25, 6.18)	<0.001	1.36(0.79, 1.92)	0.001	0.98(0.41, 1.56)
	Eggs(%)	2.65(2.11, 3.19)	2.66(2.36, 2.96)	3.57(2.90, 4.24)	3.38(2.89, 3.88)	3.09(2.73, 3.45)	3.48(3.11, 3.86)	3.45(3.16, 3.74)	4.02(3.52, 4.53)	4.01(3.61, 4.41)	3.86(3.43, 4.29)	4.46(4.14, 4.78)	<0.001	1.74(1.02, 2.45)	0.001	0.77(-0.01, 1.54)
	Oils(%)	0.31(0.23, 0.40)	0.29(0.24, 0.34)	0.30(0.27, 0.33)	0.28(0.24, 0.32)	0.24(0.22, 0.26)	0.44(0.39, 0.48)	0.46(0.38, 0.53)	0.54(0.46, 0.63)	0.50(0.43, 0.57)	0.77(0.67, 0.86)	0.84(0.76, 0.92)	<0.001	0.59(0.46, 0.71)	<0.001	0.57(0.47, 0.67)
	Ratio of family income to poverty level
	<1.30
	DSs(%)	1.44(0.90, 1.98)	1.04(0.69, 1.39)	1.17(0.76, 1.58)	1.00(0.72, 1.28)	0.65(0.48, 0.83)	0.42(0.25, 0.59)	0.24(0.17, 0.31)	0.31(0.22, 0.40)	0.24(0.14, 0.35)	0.18(0.13, 0.23)	0.19(0.15, 0.23)	<0.001	-1.30(-1.86, -0.74)	<0.001	-0.99(-1.41, -0.56)
	Meats(%)	26.93(25.11, 28.74)	26.70(24.79, 28.62)	25.06(22.68, 27.44)	26.92(25.62, 28.22)	27.10(25.07, 29.13)	27.83(26.88, 28.77)	26.86(24.73, 28.99)	26.74(25.23, 28.25)	28.59(26.74, 30.43)	28.42(26.92, 29.92)	28.40(27.01, 29.78)	0.033	0.78(-1.32, 2.89)	0.018	3.19(0.70, 5.67)
	Grains(%)	27.00(25.94, 28.06)	28.99(26.92, 31.05)	28.66(26.87, 30.46)	28.24(26.55, 29.93)	28.68(27.21, 30.15)	29.56(27.95, 31.18)	32.23(30.22, 34.24)	32.68(30.53, 34.84)	31.21(29.16, 33.25)	30.62(28.83, 32.42)	31.38(29.63, 33.13)	<0.001	4.29(2.05, 6.54)	<0.001	2.25(-0.24, 4.74)
	Milks(%)	19.81(18.74, 20.88)	18.83(17.35, 20.31)	19.23(17.68, 20.77)	20.81(19.20, 22.43)	18.65(16.65, 20.64)	18.66(17.42, 19.90)	17.10(15.26, 18.94)	16.17(14.77, 17.57)	16.11(14.21, 18.02)	15.89(14.55, 17.23)	15.19(13.86, 16.52)	<0.001	-3.89(-5.88, -1.90)	<0.001	-3.35(-5.39, -1.31)
	Vegetables(%)	8.23(7.00, 9.47)	7.55(6.36, 8.74)	7.16(6.76, 7.57)	6.79(6.22, 7.35)	6.76(6.27, 7.25)	6.49(5.83, 7.15)	6.43(5.74, 7.12)	6.16(5.62, 6.71)	6.07(5.59, 6.54)	6.55(5.93, 7.17)	6.39(6.01, 6.77)	<0.001	-2.00(-3.50, -0.50)	<0.001	-0.79(-1.32, -0.25)
	Fruits(%)	2.01(1.59, 2.44)	1.88(1.63, 2.13)	1.91(1.60, 2.22)	2.10(1.91, 2.28)	2.44(2.06, 2.82)	2.45(2.22, 2.68)	2.45(2.16, 2.74)	2.25(2.03, 2.47)	2.40(2.12, 2.69)	2.15(1.90, 2.40)	2.12(1.92, 2.33)	0.125	-0.01(-0.47, 0.44)	0.976	0.09(-0.23, 0.40)
	Beverages(%)	7.72(6.93, 8.52)	7.33(6.49, 8.16)	7.44(6.72, 8.17)	6.46(5.83, 7.08)	7.01(5.87, 8.15)	6.47(5.71, 7.23)	7.02(6.34, 7.69)	7.62(6.96, 8.28)	6.38(5.93, 6.83)	6.54(5.42, 7.67)	6.35(5.80, 6.90)	0.128	-1.08(-2.00, -0.17)	0.852	-0.74(-1.65, 0.17)
	Nuts(%)	3.41(2.62, 4.20)	3.73(2.55, 4.91)	4.83(4.24, 5.42)	3.77(3.13, 4.40)	4.67(2.91, 6.43)	3.88(3.34, 4.43)	3.61(3.14, 4.08)	3.61(3.07, 4.14)	4.05(3.28, 4.81)	4.94(3.01, 6.88)	4.75(3.40, 6.10)	0.728	1.48(-0.35, 3.31)	0.6	-0.21(-2.05, 1.64)
	Eggs(%)	3.26(2.56, 3.96)	3.79(2.90, 4.69)	4.34(3.56, 5.12)	3.74(3.19, 4.28)	3.89(3.42, 4.36)	4.01(3.55, 4.47)	3.65(3.07, 4.24)	3.99(3.47, 4.50)	4.47(3.85, 5.08)	4.20(3.28, 5.12)	4.61(4.01, 5.22)	0.033	1.32(0.35, 2.30)	0.315	0.11(-0.87, 1.10)
	Oils(%)	0.18(0.14, 0.23)	0.15(0.12, 0.18)	0.19(0.15, 0.23)	0.18(0.13, 0.23)	0.15(0.13, 0.17)	0.23(0.20, 0.27)	0.42(0.30, 0.53)	0.48(0.38, 0.57)	0.49(0.36, 0.62)	0.66(0.55, 0.77)	0.71(0.60, 0.82)	<0.001	0.48(0.34, 0.62)	<0.001	0.51(0.37, 0.65)
	1.30-3.49
	DSs(%)	1.49(1.19, 1.79)	1.59(1.32, 1.86)	1.43(1.11, 1.76)	1.29(0.96, 1.61)	1.14(0.99, 1.30)	0.74(0.60, 0.88)	0.56(0.28, 0.85)	0.43(0.31, 0.56)	0.43(0.31, 0.54)	0.41(0.26, 0.55)	0.40(0.27, 0.54)	<0.001	-1.11(-1.43, -0.79)	<0.001	-1.08(-1.42, -0.74)
	Meats(%)	25.88(24.08, 27.68)	24.68(23.47, 25.88)	25.90(24.72, 27.07)	26.08(24.98, 27.17)	25.79(24.41, 27.17)	27.46(26.47, 28.46)	25.73(24.25, 27.22)	26.74(25.56, 27.92)	26.01(24.34, 27.68)	27.37(26.26, 28.47)	27.84(26.93, 28.75)	0.006	1.80(-0.35, 3.95)	0.039	1.76(0.37, 3.14)
	Grains(%)	25.88(24.33, 27.43)	27.39(26.02, 28.77)	27.79(26.82, 28.76)	28.44(27.36, 29.52)	29.64(28.71, 30.57)	27.88(26.71, 29.06)	31.63(30.05, 33.20)	30.25(29.26, 31.24)	31.63(29.96, 33.30)	30.38(29.14, 31.63)	29.44(28.46, 30.42)	<0.001	3.46(1.55, 5.37)	<0.001	1.55(0.06, 3.05)
	Milks(%)	22.06(19.97, 24.15)	21.71(20.59, 22.83)	20.80(19.64, 21.96)	20.32(18.96, 21.69)	20.01(18.51, 21.52)	19.73(18.65, 20.80)	16.66(15.38, 17.94)	16.89(15.94, 17.85)	16.53(15.36, 17.70)	15.58(14.52, 16.65)	15.38(14.28, 16.47)	<0.001	-6.81(-9.32, -4.30)	<0.001	-5.14(-6.62, -3.65)
	Vegetables(%)	8.16(7.21, 9.11)	7.49(6.91, 8.08)	7.71(7.20, 8.22)	7.36(6.85, 7.86)	7.24(6.68, 7.80)	7.59(7.05, 8.12)	6.93(6.37, 7.50)	6.99(6.45, 7.52)	6.62(6.21, 7.04)	7.74(7.04, 8.44)	7.62(6.92, 8.31)	0.019	-0.57(-1.80, 0.67)	0.27	-0.05(-1.00, 0.89)
	Fruits(%)	1.85(1.59, 2.11)	2.08(1.89, 2.27)	2.09(1.74, 2.45)	2.09(1.88, 2.30)	2.61(2.07, 3.15)	2.51(2.23, 2.78)	2.30(1.91, 2.69)	2.36(2.20, 2.52)	2.00(1.75, 2.25)	1.94(1.70, 2.19)	1.95(1.74, 2.16)	0.337	-0.11(-0.45, 0.22)	0.031	-0.25(-0.62, 0.13)
	Beverages(%)	7.73(7.39, 8.07)	7.75(6.60, 8.89)	6.48(5.94, 7.01)	6.87(6.36, 7.38)	5.86(5.25, 6.47)	5.54(5.05, 6.04)	7.40(6.67, 8.13)	7.43(6.79, 8.07)	7.13(5.86, 8.41)	7.78(6.92, 8.64)	7.37(6.73, 8.01)	0.226	0.37(-0.52, 1.26)	0.001	1.19(0.33, 2.04)
	Nuts(%)	3.43(2.89, 3.97)	3.71(3.24, 4.18)	3.81(3.34, 4.29)	3.60(3.18, 4.01)	3.96(3.44, 4.48)	4.53(3.93, 5.12)	4.39(3.81, 4.98)	4.34(3.61, 5.06)	4.49(3.84, 5.14)	4.42(3.85, 4.99)	4.65(4.08, 5.21)	0.002	1.07(0.31, 1.83)	0.03	0.72(-0.06, 1.50)
	Eggs(%)	3.28(2.85, 3.71)	3.27(2.76, 3.78)	3.75(3.29, 4.22)	3.72(3.20, 4.24)	3.63(3.24, 4.02)	3.64(3.18, 4.11)	3.87(3.39, 4.34)	3.99(3.59, 4.39)	4.63(4.04, 5.22)	3.64(3.28, 4.00)	4.62(4.22, 5.01)	<0.001	1.38(0.72, 2.04)	0.001	0.75(0.03, 1.47)
	Oils(%)	0.24(0.21, 0.28)	0.33(0.22, 0.44)	0.23(0.20, 0.25)	0.23(0.21, 0.26)	0.17(0.15, 0.19)	0.37(0.30, 0.44)	0.52(0.37, 0.67)	0.57(0.48, 0.67)	0.53(0.43, 0.62)	0.74(0.62, 0.85)	0.74(0.64, 0.84)	<0.001	0.52(0.39, 0.65)	<0.001	0.55(0.42, 0.67)
	≥3.50
	DSs(%)	2.47(2.16, 2.78)	1.82(1.59, 2.06)	1.68(1.50, 1.85)	1.55(1.14, 1.96)	1.55(1.24, 1.86)	0.72(0.57, 0.87)	0.60(0.42, 0.78)	0.62(0.43, 0.81)	0.50(0.39, 0.61)	0.44(0.28, 0.60)	0.50(0.36, 0.64)	<0.001	-2.12(-2.50, -1.74)	<0.001	-1.26(-1.49, -1.03)
	Meats(%)	24.25(22.02, 26.48)	23.17(22.01, 24.34)	25.92(24.94, 26.91)	25.59(24.25, 26.93)	25.62(24.33, 26.91)	25.50(23.83, 27.17)	24.45(23.16, 25.73)	25.19(23.87, 26.50)	25.80(24.06, 27.53)	27.73(25.56, 29.90)	27.64(25.90, 29.38)	0.003	3.87(1.03, 6.71)	0.13	2.15(0.11, 4.19)
	Grains(%)	26.41(24.26, 28.57)	27.75(26.58, 28.93)	27.71(26.60, 28.81)	27.79(26.44, 29.14)	28.08(26.88, 29.29)	27.40(25.89, 28.91)	30.81(29.72, 31.91)	30.08(28.55, 31.61)	29.56(28.30, 30.82)	29.19(27.46, 30.93)	28.20(26.80, 29.60)	0.001	1.92(-0.69, 4.54)	0.022	0.65(-1.15, 2.46)
	Milks(%)	21.80(20.28, 23.31)	22.20(21.29, 23.11)	20.54(19.15, 21.94)	20.72(19.55, 21.90)	19.70(18.41, 20.99)	21.31(20.11, 22.50)	18.49(17.51, 19.46)	17.61(16.86, 18.37)	17.51(16.09, 18.93)	15.98(14.09, 17.86)	15.75(14.24, 17.27)	<0.001	-6.38(-8.47, -4.29)	<0.001	-4.98(-6.96, -2.99)
	Vegetables(%)	8.81(7.71, 9.92)	7.83(7.27, 8.38)	7.57(7.22, 7.92)	7.53(7.06, 8.01)	7.27(6.90, 7.63)	7.09(6.52, 7.66)	7.04(6.62, 7.46)	7.39(6.99, 7.80)	7.11(6.56, 7.67)	7.13(6.39, 7.87)	7.40(6.78, 8.01)	0.002	-1.40(-2.64, -0.17)	0.352	-0.30(-1.06, 0.46)
	Fruits(%)	1.99(1.68, 2.30)	2.38(2.18, 2.57)	1.90(1.61, 2.19)	1.93(1.68, 2.18)	2.40(2.13, 2.66)	2.46(2.19, 2.72)	2.48(2.21, 2.76)	2.36(2.07, 2.64)	2.39(1.97, 2.81)	2.21(1.87, 2.56)	2.17(1.95, 2.39)	0.838	-0.05(-0.47, 0.36)	0.534	0.15(-0.23, 0.54)
	Beverages(%)	6.72(5.98, 7.45)	7.80(7.26, 8.34)	6.97(6.57, 7.38)	6.93(6.38, 7.47)	6.83(6.53, 7.13)	6.54(5.83, 7.24)	7.02(6.53, 7.52)	7.78(7.16, 8.40)	7.21(6.60, 7.82)	7.32(6.55, 8.09)	7.20(6.74, 7.67)	0.025	0.89(0.01, 1.77)	0.005	0.47(-0.17, 1.12)
	Nuts(%)	4.02(3.18, 4.87)	3.99(3.30, 4.69)	4.06(3.55, 4.57)	4.56(4.00, 5.13)	5.14(4.46, 5.82)	5.41(4.88, 5.94)	5.12(4.47, 5.78)	4.78(4.43, 5.12)	5.87(4.91, 6.83)	5.29(4.74, 5.84)	5.66(5.20, 6.12)	<0.001	1.24(0.31, 2.18)	0.005	1.29(0.58, 2.01)
	Eggs(%)	3.21(2.44, 3.97)	2.77(2.22, 3.33)	3.32(2.87, 3.77)	3.10(2.75, 3.45)	3.16(2.86, 3.47)	3.09(2.66, 3.51)	3.52(3.17, 3.86)	3.73(2.97, 4.48)	3.55(3.27, 3.83)	3.99(3.33, 4.65)	4.69(4.12, 5.27)	<0.001	1.56(0.46, 2.65)	<0.001	1.36(0.49, 2.22)
	Oils(%)	0.33(0.22, 0.43)	0.27(0.22, 0.32)	0.33(0.28, 0.38)	0.29(0.23, 0.34)	0.27(0.23, 0.31)	0.49(0.43, 0.54)	0.47(0.37, 0.56)	0.47(0.39, 0.55)	0.50(0.31, 0.69)	0.71(0.61, 0.80)	0.79(0.70, 0.88)	<0.001	0.47(0.33, 0.61)	<0.001	0.46(0.35, 0.57)
	Estimated propertion (FB)
	Gender
	Male
	Meats(%)
	Grains(%)	28.15(26.68, 29.62)	27.18(25.94, 28.42)	27.61(26.49, 28.72)	28.25(27.58, 28.92)	28.39(27.32, 29.46)	28.50(27.61, 29.39)	27.23(25.99, 28.46)	27.95(26.92, 28.99)	27.91(26.12, 29.70)	29.86(28.55, 31.16)	30.06(28.87, 31.25)	0.041	2.05(-0.07, 4.16)	0.088	2.61(0.93, 4.29)
	Milks(%)	26.33(25.08, 27.59)	27.54(26.07, 29.02)	28.28(27.06, 29.51)	28.51(27.42, 29.60)	29.24(28.43, 30.04)	28.71(27.63, 29.79)	31.62(30.29, 32.95)	30.88(29.71, 32.05)	31.43(30.12, 32.74)	30.22(28.33, 32.12)	29.48(28.02, 30.93)	<0.001	2.66(0.59, 4.72)	0.004	0.80(-1.17, 2.78)
	Vegetables(%)	20.54(19.19, 21.89)	20.40(19.76, 21.03)	19.54(18.39, 20.68)	19.07(17.85, 20.30)	17.91(16.98, 18.85)	18.66(17.64, 19.68)	16.62(15.60, 17.64)	16.25(15.57, 16.93)	16.11(15.03, 17.19)	14.85(13.54, 16.16)	14.32(13.23, 15.41)	<0.001	-6.15(-7.91, -4.38)	<0.001	-4.77(-6.18, -3.36)
	Fruits(%)	7.82(7.24, 8.40)	7.00(6.52, 7.49)	7.02(6.80, 7.24)	7.11(6.68, 7.54)	6.79(6.49, 7.09)	6.32(5.98, 6.66)	6.40(6.04, 6.76)	6.45(5.95, 6.94)	6.24(5.77, 6.71)	6.54(5.97, 7.11)	6.48(6.04, 6.92)	<0.001	-1.24(-2.17, -0.32)	0.011	-0.42(-0.97, 0.13)
	Beverages(%)	1.74(1.48, 2.00)	2.06(1.84, 2.27)	1.71(1.51, 1.92)	1.83(1.64, 2.02)	2.28(2.02, 2.54)	2.35(2.22, 2.48)	2.19(1.90, 2.48)	2.15(1.93, 2.37)	1.98(1.79, 2.18)	1.98(1.71, 2.25)	1.92(1.73, 2.10)	0.961	-0.03(-0.37, 0.31)	0.612	0.11(-0.20, 0.41)
	Nuts(%)	7.85(7.38, 8.32)	8.53(7.79, 9.26)	7.50(6.95, 8.05)	7.35(6.96, 7.74)	7.00(6.45, 7.55)	6.58(5.99, 7.17)	7.28(6.84, 7.73)	7.67(7.03, 8.31)	7.51(6.46, 8.55)	6.97(6.33, 7.60)	7.13(6.59, 7.67)	0.442	-0.26(-1.05, 0.52)	0.362	-0.16(-1.02, 0.69)
	Eggs(%)	4.04(3.42, 4.67)	3.87(3.32, 4.42)	4.17(3.56, 4.78)	4.13(3.72, 4.53)	4.36(3.88, 4.85)	4.68(4.36, 5.00)	4.57(4.16, 4.98)	4.31(4.00, 4.62)	4.70(3.92, 5.48)	5.04(3.99, 6.10)	5.21(4.53, 5.89)	0.026	1.00(-0.13, 2.14)	0.107	0.86(-0.20, 1.93)
	Oils(%)	3.28(2.90, 3.66)	3.19(2.72, 3.65)	3.94(3.49, 4.38)	3.54(3.25, 3.84)	3.88(3.48, 4.28)	3.88(3.45, 4.30)	3.71(3.36, 4.07)	3.92(3.62, 4.22)	3.73(3.34, 4.13)	3.82(3.43, 4.20)	4.69(4.30, 5.07)	<0.001	1.48(0.76, 2.19)	0.121	0.47(-0.11, 1.05)
	Female	0.24(0.19, 0.30)	0.24(0.20, 0.28)	0.23(0.20, 0.27)	0.21(0.17, 0.24)	0.20(0.16, 0.24)	0.32(0.27, 0.37)	0.38(0.31, 0.45)	0.42(0.34, 0.50)	0.39(0.26, 0.52)	0.73(0.62, 0.84)	0.73(0.64, 0.81)	<0.001	0.50(0.39, 0.62)	<0.001	0.50(0.40, 0.60)
	Meats(%)
	Grains(%)	24.06(22.56, 25.55)	22.98(21.77, 24.18)	24.80(23.49, 26.12)	24.65(23.71, 25.59)	24.46(22.97, 25.95)	25.13(24.22, 26.04)	24.49(23.31, 25.67)	24.72(23.66, 25.78)	25.35(23.65, 27.06)	26.01(24.75, 27.26)	26.05(24.87, 27.24)	0.001	2.20(0.32, 4.08)	0.061	1.33(-0.19, 2.84)
	Milks(%)	27.13(26.05, 28.21)	29.15(27.84, 30.47)	28.37(27.47, 29.26)	28.50(27.57, 29.43)	28.98(28.12, 29.84)	28.12(26.87, 29.37)	31.34(30.11, 32.58)	30.94(29.99, 31.88)	30.02(28.90, 31.14)	30.22(29.10, 31.34)	29.28(28.40, 30.15)	<0.001	2.32(0.64, 4.00)	0.001	1.20(-0.20, 2.59)
	Vegetables(%)	23.22(21.81, 24.62)	22.55(21.52, 23.58)	21.78(21.12, 22.44)	22.57(21.53, 23.61)	21.41(19.94, 22.87)	21.74(20.84, 22.63)	18.56(17.39, 19.74)	17.84(17.02, 18.65)	17.80(16.46, 19.14)	16.76(15.47, 18.05)	16.64(15.44, 17.84)	<0.001	-6.43(-8.72, -4.14)	<0.001	-5.15(-6.56, -3.74)
	Fruits(%)	9.07(8.36, 9.78)	8.44(7.86, 9.03)	8.32(7.87, 8.78)	7.76(7.28, 8.24)	7.70(7.25, 8.15)	7.88(7.56, 8.21)	7.35(6.95, 7.76)	7.46(7.19, 7.72)	7.22(6.87, 7.57)	7.71(7.02, 8.39)	7.87(7.28, 8.47)	<0.001	-1.48(-2.61, -0.35)	0.104	-0.34(-1.13, 0.46)
	Beverages(%)	2.27(1.97, 2.57)	2.37(2.17, 2.57)	2.29(1.96, 2.63)	2.27(2.11, 2.43)	2.81(2.44, 3.17)	2.75(2.56, 2.94)	2.68(2.44, 2.92)	2.55(2.42, 2.69)	2.60(2.32, 2.88)	2.29(2.09, 2.48)	2.28(2.11, 2.45)	0.905	-0.19(-0.56, 0.19)	0.321	-0.16(-0.51, 0.20)
	Nuts(%)	6.87(6.12, 7.62)	7.12(6.48, 7.75)	6.44(5.99, 6.90)	6.48(6.00, 6.97)	6.31(5.94, 6.69)	5.82(5.34, 6.30)	6.97(6.63, 7.32)	7.45(6.88, 8.03)	6.63(6.06, 7.20)	7.40(6.48, 8.32)	7.05(6.42, 7.68)	0.018	0.54(-0.50, 1.57)	<0.001	0.93(0.09, 1.77)
	Eggs(%)	3.68(2.99, 4.37)	3.86(3.34, 4.38)	4.19(3.88, 4.50)	4.15(3.76, 4.53)	4.87(4.19, 5.55)	4.91(4.44, 5.39)	4.37(3.94, 4.80)	4.59(4.16, 5.01)	5.21(4.31, 6.10)	4.90(4.26, 5.54)	5.35(4.74, 5.96)	<0.001	1.33(0.67, 1.99)	0.113	0.59(-0.06, 1.24)
	Oils(%)	3.40(2.93, 3.88)	3.23(2.87, 3.58)	3.51(2.97, 4.06)	3.33(2.92, 3.74)	3.22(2.94, 3.50)	3.20(2.88, 3.52)	3.69(3.25, 4.14)	3.85(3.40, 4.30)	4.59(4.13, 5.04)	4.10(3.56, 4.64)	4.74(4.27, 5.21)	<0.001	1.27(0.46, 2.08)	<0.001	1.14(0.32, 1.96)
	Age group, y	0.30(0.25, 0.36)	0.31(0.24, 0.37)	0.29(0.25, 0.32)	0.29(0.25, 0.33)	0.24(0.21, 0.27)	0.45(0.41, 0.49)	0.53(0.43, 0.64)	0.61(0.53, 0.69)	0.59(0.49, 0.68)	0.67(0.61, 0.74)	0.77(0.68, 0.86)	<0.001	0.47(0.35, 0.59)	<0.001	0.50(0.39, 0.61)
	20-34y
	Meats(%)
	Grains(%)	27.17(24.94, 29.40)	24.75(23.13, 26.37)	26.59(24.48, 28.70)	26.89(25.82, 27.97)	27.21(25.25, 29.16)	27.68(26.67, 28.69)	26.66(25.30, 28.01)	26.78(24.75, 28.81)	27.19(24.98, 29.40)	27.74(26.96, 28.53)	28.53(27.66, 29.41)	0.058	1.81(-0.99, 4.62)	0.151	2.65(0.45, 4.84)
	Milks(%)	28.09(25.87, 30.32)	30.47(28.21, 32.73)	30.05(28.45, 31.65)	30.38(29.16, 31.59)	31.41(30.05, 32.76)	31.05(29.94, 32.16)	34.58(32.84, 36.32)	33.56(31.42, 35.70)	33.53(32.04, 35.01)	33.80(32.08, 35.51)	33.67(32.27, 35.06)	<0.001	4.56(1.51, 7.61)	<0.001	3.30(0.91, 5.70)
	Vegetables(%)	19.68(17.67, 21.69)	21.15(19.32, 22.98)	20.19(19.10, 21.29)	20.52(18.79, 22.25)	18.42(16.65, 20.19)	18.50(17.18, 19.82)	15.82(14.33, 17.30)	15.69(14.94, 16.45)	14.69(13.52, 15.86)	13.39(12.14, 14.64)	12.73(11.77, 13.69)	<0.001	-6.45(-8.97, -3.93)	<0.001	-7.30(-8.96, -5.64)
	Fruits(%)	8.27(7.23, 9.31)	6.40(5.64, 7.16)	6.94(6.16, 7.72)	6.63(6.06, 7.20)	6.35(5.87, 6.83)	6.43(6.01, 6.84)	6.00(5.46, 6.53)	6.11(5.41, 6.80)	6.27(5.59, 6.95)	6.85(6.09, 7.61)	6.59(5.97, 7.22)	0.012	-1.81(-3.29, -0.33)	0.565	-0.19(-1.30, 0.91)
	Beverages(%)	1.35(1.00, 1.69)	1.75(1.52, 1.98)	1.46(1.19, 1.73)	1.56(1.34, 1.78)	2.26(1.89, 2.63)	2.32(2.12, 2.52)	2.21(1.96, 2.47)	2.02(1.76, 2.28)	2.14(1.86, 2.42)	1.71(1.46, 1.95)	1.64(1.43, 1.86)	0.007	0.23(-0.20, 0.67)	0.45	0.12(-0.23, 0.48)
	Nuts(%)	9.39(8.56, 10.22)	8.79(7.22, 10.35)	7.41(6.87, 7.96)	7.57(6.66, 8.48)	7.25(6.35, 8.15)	6.36(5.58, 7.14)	7.44(7.01, 7.86)	8.10(7.45, 8.75)	7.30(6.20, 8.41)	7.54(6.54, 8.55)	7.30(6.60, 7.99)	0.07	-1.87(-2.98, -0.75)	0.236	0.09(-0.83, 1.00)
	Eggs(%)	3.17(2.29, 4.04)	3.49(2.56, 4.41)	3.81(3.16, 4.46)	3.17(2.49, 3.85)	4.05(2.97, 5.13)	3.57(3.07, 4.07)	3.81(3.11, 4.50)	3.49(3.00, 3.98)	4.09(3.43, 4.76)	4.41(3.43, 5.39)	4.40(3.49, 5.31)	0.113	1.39(0.39, 2.39)	0.565	0.03(-1.10, 1.15)
	Oils(%)	2.58(2.07, 3.09)	2.96(2.39, 3.54)	3.34(2.78, 3.89)	3.08(2.60, 3.57)	2.87(2.52, 3.22)	3.69(3.12, 4.25)	3.00(2.64, 3.36)	3.71(3.17, 4.25)	4.35(3.78, 4.92)	4.03(3.29, 4.77)	4.52(3.84, 5.20)	<0.001	1.80(0.90, 2.70)	<0.001	0.86(-0.01, 1.73)
	35-49y	0.31(0.16, 0.46)	0.24(0.13, 0.34)	0.20(0.17, 0.23)	0.20(0.15, 0.25)	0.18(0.15, 0.22)	0.41(0.31, 0.51)	0.50(0.39, 0.60)	0.53(0.40, 0.66)	0.44(0.35, 0.52)	0.64(0.53, 0.76)	0.67(0.56, 0.78)	<0.001	0.38(0.17, 0.59)	<0.001	0.50(0.37, 0.62)
	Meats(%)
	Grains(%)	26.08(23.98, 28.19)	26.04(24.28, 27.80)	25.73(24.63, 26.82)	27.40(25.60, 29.21)	26.62(25.51, 27.73)	27.16(25.71, 28.61)	25.91(24.68, 27.13)	26.20(25.10, 27.29)	27.60(25.74, 29.45)	28.77(27.12, 30.43)	29.05(27.62, 30.48)	0.029	2.89(0.39, 5.38)	0.052	3.19(1.47, 4.91)
	Milks(%)	25.73(24.16, 27.30)	27.45(25.62, 29.29)	28.66(27.19, 30.13)	27.62(25.82, 29.43)	28.98(27.98, 29.98)	28.43(26.68, 30.18)	30.97(29.27, 32.66)	31.60(29.98, 33.22)	31.05(29.13, 32.97)	30.25(28.40, 32.11)	29.27(28.18, 30.36)	<0.001	3.21(1.20, 5.21)	0.015	0.41(-1.54, 2.36)
	Vegetables(%)	22.43(20.62, 24.25)	20.64(19.47, 21.80)	20.14(18.51, 21.76)	20.11(18.79, 21.43)	18.77(17.60, 19.94)	19.66(18.83, 20.50)	17.60(16.32, 18.88)	16.04(15.21, 16.87)	15.62(14.22, 17.02)	14.95(13.00, 16.90)	14.63(12.98, 16.28)	<0.001	-7.19(-9.72, -4.65)	<0.001	-5.12(-7.40, -2.84)
	Fruits(%)	8.16(7.34, 8.99)	7.87(7.28, 8.45)	7.53(6.91, 8.15)	7.07(6.49, 7.64)	7.13(6.66, 7.59)	6.63(6.18, 7.09)	6.81(6.26, 7.37)	7.20(6.63, 7.78)	6.99(6.38, 7.60)	6.84(6.07, 7.61)	6.74(6.29, 7.18)	0.002	-1.54(-2.58, -0.50)	0.548	-0.63(-1.34, 0.09)
	Beverages(%)	1.77(1.52, 2.02)	1.97(1.67, 2.27)	1.95(1.51, 2.39)	1.76(1.49, 2.02)	2.14(1.73, 2.54)	2.20(1.94, 2.46)	2.12(1.80, 2.43)	2.20(2.01, 2.40)	2.11(1.75, 2.48)	2.15(1.70, 2.61)	2.01(1.72, 2.30)	0.687	0.11(-0.28, 0.50)	0.892	-0.13(-0.65, 0.38)
	Nuts(%)	7.81(6.81, 8.82)	8.83(8.15, 9.50)	8.44(7.75, 9.13)	8.07(7.44, 8.70)	7.59(7.05, 8.13)	6.98(6.40, 7.55)	7.71(7.05, 8.37)	7.83(7.26, 8.40)	7.88(6.75, 9.02)	7.60(6.86, 8.35)	7.54(6.99, 8.08)	0.338	-0.03(-1.09, 1.03)	0.889	-0.57(-1.43, 0.30)
	Eggs(%)	4.32(3.60, 5.03)	3.89(3.44, 4.35)	4.01(3.33, 4.69)	4.28(3.70, 4.85)	4.71(4.00, 5.41)	5.14(4.55, 5.74)	4.54(3.82, 5.27)	4.78(4.19, 5.37)	4.64(3.88, 5.41)	4.71(4.18, 5.24)	4.85(4.24, 5.46)	0.24	0.09(-0.88, 1.07)	0.727	0.51(-0.51, 1.52)
	Oils(%)	3.46(2.74, 4.17)	3.06(2.36, 3.75)	3.29(2.80, 3.79)	3.42(2.95, 3.90)	3.92(3.49, 4.35)	3.45(2.93, 3.97)	3.77(3.20, 4.34)	3.65(3.29, 4.00)	3.54(2.69, 4.39)	3.88(3.01, 4.75)	5.05(4.22, 5.89)	0.022	1.82(0.41, 3.23)	0.057	1.71(0.52, 2.90)
	50-64y	0.23(0.19, 0.26)	0.26(0.19, 0.32)	0.26(0.20, 0.32)	0.27(0.22, 0.32)	0.24(0.17, 0.30)	0.34(0.30, 0.39)	0.57(0.39, 0.75)	0.49(0.44, 0.55)	0.56(0.34, 0.78)	0.84(0.65, 1.02)	0.87(0.73, 1.01)	<0.001	0.65(0.49, 0.80)	<0.001	0.64(0.48, 0.80)
	Meats(%)
	Grains(%)	26.31(24.29, 28.33)	24.43(22.70, 26.15)	27.30(25.95, 28.65)	26.69(25.45, 27.93)	26.79(24.86, 28.73)	26.46(25.00, 27.92)	25.51(23.31, 27.71)	26.81(25.85, 27.77)	26.23(24.65, 27.81)	28.27(26.01, 30.53)	27.41(25.60, 29.22)	0.495	0.86(-2.52, 4.25)	0.722	-0.35(-2.82, 2.12)
	Milks(%)	25.54(23.86, 27.21)	27.63(26.36, 28.89)	26.17(24.80, 27.54)	28.02(26.67, 29.36)	27.41(26.07, 28.76)	26.11(24.30, 27.92)	30.29(28.07, 32.52)	29.34(28.33, 30.34)	28.84(27.48, 30.20)	28.12(26.37, 29.87)	27.21(25.92, 28.51)	0.012	1.33(-1.22, 3.88)	0.093	0.56(-1.39, 2.51)
	Vegetables(%)	21.60(19.88, 23.32)	21.87(20.39, 23.34)	20.58(18.88, 22.27)	19.97(18.70, 21.23)	19.97(18.68, 21.27)	21.18(19.78, 22.58)	17.45(16.15, 18.76)	17.32(16.19, 18.46)	18.12(16.47, 19.77)	16.82(15.57, 18.08)	16.33(15.31, 17.35)	<0.001	-5.33(-7.75, -2.92)	<0.001	-3.41(-5.33, -1.49)
	Fruits(%)	9.03(8.28, 9.78)	8.43(7.61, 9.25)	8.24(7.69, 8.79)	7.94(7.27, 8.62)	7.70(7.25, 8.16)	7.74(7.08, 8.40)	7.54(6.91, 8.17)	6.88(6.47, 7.29)	6.47(6.19, 6.75)	7.44(6.40, 8.49)	7.64(6.79, 8.49)	<0.001	-1.12(-2.54, 0.30)	0.023	-0.38(-1.64, 0.88)
	Beverages(%)	2.40(1.86, 2.95)	2.41(2.22, 2.60)	2.03(1.81, 2.25)	2.21(1.99, 2.42)	2.86(2.43, 3.30)	2.61(2.40, 2.81)	2.60(2.19, 3.01)	2.30(2.02, 2.57)	2.21(1.87, 2.55)	2.09(1.82, 2.36)	2.22(2.01, 2.43)	0.24	-0.40(-1.02, 0.23)	0.316	0.09(-0.22, 0.40)
	Nuts(%)	6.51(5.60, 7.43)	7.33(6.74, 7.91)	6.58(6.08, 7.07)	6.77(6.09, 7.45)	6.33(5.62, 7.05)	6.34(5.77, 6.91)	7.36(6.79, 7.93)	7.91(6.87, 8.95)	7.52(6.47, 8.57)	7.26(6.35, 8.17)	7.23(6.65, 7.80)	0.014	0.86(-0.19, 1.91)	0.006	0.69(-0.13, 1.52)
	Eggs(%)	4.11(3.06, 5.16)	4.06(3.25, 4.88)	4.42(3.77, 5.06)	4.51(3.77, 5.24)	5.02(4.37, 5.68)	5.65(4.97, 6.33)	4.94(4.36, 5.51)	4.88(4.19, 5.57)	5.98(4.79, 7.17)	5.50(4.42, 6.59)	6.47(5.50, 7.44)	<0.001	2.54(1.05, 4.04)	0.003	2.06(0.73, 3.39)
	Oils(%)	4.22(3.43, 5.01)	3.60(2.80, 4.41)	4.36(3.64, 5.08)	3.62(3.12, 4.12)	3.67(3.16, 4.18)	3.52(3.17, 3.87)	3.93(3.48, 4.38)	4.02(3.39, 4.65)	4.15(3.55, 4.75)	3.83(3.50, 4.16)	4.74(4.36, 5.11)	0.061	0.77(-0.32, 1.86)	0.091	0.31(-0.60, 1.21)
	≥65y	0.28(0.22, 0.34)	0.25(0.21, 0.28)	0.33(0.28, 0.37)	0.28(0.23, 0.33)	0.23(0.19, 0.26)	0.40(0.33, 0.47)	0.37(0.32, 0.41)	0.55(0.44, 0.66)	0.49(0.41, 0.57)	0.66(0.55, 0.78)	0.76(0.61, 0.90)	<0.001	0.48(0.30, 0.67)	<0.001	0.43(0.25, 0.62)
	Meats(%)
	Grains(%)	23.51(22.29, 24.73)	24.05(22.66, 25.44)	24.67(23.51, 25.82)	23.64(22.25, 25.02)	23.58(22.00, 25.16)	25.04(23.69, 26.38)	24.93(23.33, 26.53)	24.88(24.22, 25.54)	25.10(23.48, 26.71)	26.35(24.67, 28.03)	26.77(25.27, 28.27)	0.001	3.09(1.15, 5.04)	0.007	2.31(0.49, 4.12)
	Milks(%)	27.80(26.58, 29.03)	27.89(27.17, 28.62)	28.10(27.10, 29.11)	28.00(26.77, 29.24)	28.24(26.94, 29.53)	27.80(26.40, 29.19)	29.56(28.09, 31.03)	28.54(27.79, 29.28)	29.07(27.39, 30.75)	28.37(26.47, 30.27)	26.86(25.20, 28.52)	0.916	-1.06(-3.52, 1.41)	0.887	-1.26(-3.36, 0.85)
	Vegetables(%)	25.28(23.89, 26.67)	23.40(22.00, 24.80)	22.46(21.33, 23.59)	23.85(22.61, 25.08)	23.34(22.07, 24.61)	22.55(21.56, 23.53)	20.57(19.07, 22.06)	20.07(19.15, 21.00)	20.03(18.62, 21.44)	18.72(17.54, 19.91)	18.94(17.63, 20.25)	<0.001	-5.41(-7.56, -3.26)	<0.001	-3.46(-5.21, -1.71)
	Fruits(%)	8.72(7.97, 9.47)	8.80(8.05, 9.54)	8.34(7.90, 8.78)	8.52(7.66, 9.39)	8.33(7.53, 9.14)	8.12(7.66, 8.57)	7.28(6.69, 7.87)	7.99(7.19, 8.79)	7.39(6.67, 8.10)	7.51(6.90, 8.13)	7.95(7.45, 8.45)	0.005	-0.69(-1.71, 0.33)	0.084	-0.30(-1.04, 0.44)
	Beverages(%)	3.12(2.84, 3.41)	3.21(2.91, 3.51)	2.91(2.71, 3.12)	3.04(2.79, 3.29)	3.31(3.03, 3.59)	3.39(3.22, 3.55)	3.00(2.66, 3.33)	3.15(2.87, 3.43)	2.83(2.46, 3.19)	2.73(2.34, 3.13)	2.64(2.36, 2.93)	0.001	-0.70(-1.15, -0.25)	0.002	-0.34(-0.71, 0.03)
[truncated: 274 more rows]

## Sheet: Supplementary Table 9
	Supplementary Table 9. Trends in Estimated Percent/Absolute Intake of Potassium From Nine Food Groups and Dietary Supplements by Sociodemographic Characteristics, 1999-2020.
[truncated: 507 more rows]

[truncated: 4 more sheets: Supplementary Table 10, Supplementary Table 11, Supplementary Table 12, Supplementary Table 13]
